# Supplementary material for: A snapshot of the Physcomitrella N-terminome reveals N-terminal methylation of organellar proteins
Source: Plant Cell Rep. 2024 Oct 3;43(10):250. doi: 10.1007/s00299-024-03329-1 (PMC11450134; doi:10.1007/s00299-024-03329-1)
Supplement: Supplementary file 2 — Supplementary file2 Table S1 Overview on the performed experiments, employed culture type and sample processing. Table S2 Protein identification summary on all experiments exported from Scaffold5 software. Table S3 Overview on identified N-terminal peptides. Table S4 Comparison of identified N-terminal positions with predicted transit peptide cleavage sites. Table S5 Overview on proteins possibly dually targeted to mitochondria and the cytosol or to plastids. Table S6 Overview on subcellular predictions for PpNTM1. (XLSX 11602 KB) [file 299_2024_3329_MOESM2_ESM.xlsx]

## Sheet: table S1
Experiment ID	MS Sample1	Protease	Column2	Fragmentation3	Protocol4	Culture5	Tissue6	Organelle7	Treatment8	Time9	Inhibitor10	Extraction step11
Enrichment_I_ETD	PTA46_DMSO_Tris200_ETD_Tryp	Trypsin	25 cm	ETD	RAPIGEST	Agar	Gameotpophore	no	no	no	No	Tris
Enrichment_I_HCD	PTA46_DMSO_Tris200_HCD_Tryp	Trypsin	25 cm	HCD	RAPIGEST	Agar	Gameotpophore	no	no	no	no	Tris
Enrichment_II_ETD	PTA46_EPO_Tris200_ETD_Tryp	Trypsin	25 cm	ETD	RAPIGEST	Agar	Gameotpophore	no	no	1d	Epoxomicin (20 µM)	Tris
Enrichment_II_HCD	PTA46_EPO_Tris200_HCD_Tryp	Trypsin	25cm	HCD	RAPIGEST	Agar	Gameotpophore	no	no	1d	Epoxomicin (20 µM)	Tris
Enrichment_III_A_GluC	PTA55_RL_MG132_Tris_GluC	GluC	50 cm	HCD	SDS	Ring	Gameotpophore	no	Red light	3d	MG132 (50 µM)	Tris
Enrichment_III_A_Tryp	PTA55_RL_MG132_Tris_Tryp	Trypsin	50 cm	HCD	SDS	Ring	Gameotpophore	no	Red light	3d	MG132 (50 µM)	Tris
Enrichment_III_B_GluC	PTA55_RL_MG132_Membrane_GluC	GluC	50 cm	HCD	SDS	Ring	Gameotpophore	no	Red light	3d	MG132 (50 µM)	Triton
Enrichment_III_B_Tryp	PTA55_RL_MG132_Membrane_Tryp	Trypsin	50 cm	HCD	SDS	Ring	Gameotpophore	no	Red light	3d	MG132 (50 µM)	Triton
Enrichment_IV_A_Tryp	PTA57_D2_alt_Tris_Tryp	Trypsin	50 cm	HCD	RPG	Ring	Gameotpophore	no	no	no	no	Tris
Enrichment_IV_B_Tryp	PTA57_D2_Tris_Tryp	Trypsin	50 cm	HCD	SDS	Ring	Gameotpophore	no	no	no	no	Tris
Enrichment_IV_C_Tryp	PTA57_D3_alt_Tris_Tryp	Trypsin	50 cm	HCD	RPG	Ring	Gameotpophore	no	no	no	no	Tris
Enrichment_IV_D_Tryp	PTA57_D3_Tris_Tryp	Trypsin	50 cm	HCD	SDS	Ring	Gameotpophore	no	no	no	no	Tris
Enrichment_V_A_Tryp	PTA75_Tris_Tryp	Trypsin	50 cm	HCD	SDS	Ring	Gameotpophore	Nucleus	Dark	7d	no	Tris
Enrichment_V_B_Tryp	PTA75_Triton_Tryp	Trypsin	50 cm	HCD	SDS	Ring	Gameotpophore	Nucleus	Dark	7d	no	Triton
Enrichment_V_C_Tryp	PTA75_SDS_Tryp	Trypsin	50 cm	HCD	SDS	Ring	Gameotpophore	Nucleus	Dark	7d	no	SDS
Enrichment_VI_A_Chymo	PTA79_Dark_MG132_Tris_Chymo	Chymotrypsin	50 cm	HCD	SDS	Ring	Gameotpophore	no	Dark	1d	MG132 (100 µM)	Tris
Enrichment_VI_A_Tryp	PTA79_Dark_MG132_Tris_Tryp	Trypsin	50 cm	HCD	SDS	Ring	Gameotpophore	no	Dark	1d	MG132 (100 µM)	Tris
Enrichment_VI_B_Chymo	PTA79_Dark_MG132_Tx_Chymo	Chymotrypsin	50 cm	HCD	SDS	Ring	Gameotpophore	no	Dark	1d	MG132 (100 µM)	Triton
Enrichment_VI_B_Tryp	PTA79_Dark_MG132_Tx_Tryp	Trypsin	50 cm	HCD	SDS	Ring	Gameotpophore	no	Dark	1d	MG132 (100 µM)	Triton
Enrichment_VI_C_Chymo	PTA79_Dark_MG132_SDS_Chymo	Chymotrypsin	50 cm	HCD	SDS	Ring	Gameotpophore	no	Dark	1d	MG132 (100 µM)	SDS
Enrichment_VI_C_Tryp	PTA79_Dark_MG132_SDS_Tryp	Trypsin	50 cm	HCD	SDS	Ring	Gameotpophore	no	Dark	1d	MG132 (100 µM)	SDS
MS Sample1	Sample analyzed by MS/MS; parameters in which sample generation, preparation and MS opparation mode differ from the other samples are listed in the subsequent columns
Column2	Length of the LC column connected to the MS instrument
Fragmentation3	Fragmentation mode used to obtain MS2 spectra; ETD: electron transfer dissociation; HCD: Higher-energy collisional dissociation
Protocol4	Two different protocols to enrich N-terminal peptides were used, an SDS-based or a RAPIGEST-based protocols; for details of the protocols please refer to the Methods section in the manuscript
Culture5	Culture type used to cultivate Physcomitrium patens; Agar: Plant material was cultivated in petri dishes on Knop medium on agar; Ring: plant material was cultivated on hydroponic ring cultures;
Tissue6	Plant tissue used for sample preparation; here: gametophores
Organelle7	Protein extracts were made from enriched nuclei in some cases (indicated)
Treatment8	Treatments of the culture with darkness or red light were done in some cases (indicated)
Time9	Time of the treatment and accordingly incubation time in cases were a proteasome inhibitor (MG132 or Epoxomicin) was applied
Inhibitor10	Type and concentration of applied proteasome inhibitor
Extraction step10	Type of buffer used to extract proteins from samples; Triton and SDS indicate subsequent extraction steps after soluble proteins (Tris) were already extracted from a sample; for details of the protocols please refer to the Methods section in the manuscript

## Sheet: table S2
Protein identification summary
Biological sample category	Biological sample name	MS/MS sample name	Protein accession number	Protein name	Protein identification probability	Protein percentage of total spectra	Protein molecular weight (AMU)	Number of unique peptides	Number of unique spectra	Number of total spectra	Spectrum name	Peptide sequence	Previous amino acid	Next amino acid	Peptide identification probability	Mascot Ion score	Mascot Identity score	Mascot Delta Ion score	Modifications identified by spectrum	Actual peptide mass (AMU)	Spectrum charge	Actual minus calculated peptide mass (AMU)	Actual minus calculated peptide mass (PPM)	Peptide start index	Peptide stop index	protein group	setcount	Prot_length
Tryp	PTA75_SDS_Tryp	PTA75_SDS_Tryp__2013-04-02_velos_2978 (PTA75_SDS_Tryp_F004009)	Pp3c14_8600V3.1	2 K02940 - large subunit ribosomal protein L9e (RP-L9e, RPL9) (1 of 5)	1	0.000101	21420.6	2	3	3	10958: Scan 24025 [C:\MASCOT_DATA_REP\Max Power\PTA75\2013-04-02_velos_2978.raw]	NFKHLNLDFQLQDGGR	R	K	0.996	47.7	45.8	34.2	C13_D2_dimethyl_K (+34)	1935.01	3	-0.0045	-2.3	37	52	Pp3c14_8600V3.1	1	190
Tryp	PTA75_SDS_Tryp	PTA75_SDS_Tryp__2013-04-02_velos_2978 (PTA75_SDS_Tryp_F004009)	Pp3c14_8600V3.1	2 K02940 - large subunit ribosomal protein L9e (RP-L9e, RPL9) (1 of 5)	1	0.000101	21420.6	2	3	3	10235: Scan 23070 [C:\MASCOT_DATA_REP\Max Power\PTA75\2013-04-02_velos_2978.raw]	MKTILASETMDLPEGIKVEIKAKQVR	-	V	0.997	49.9	38.7	49.9	Oxidation (+16), C13_dimethyl_Nterm (+34), C13_D2_dimethyl_K (+34), Oxidation (+16), C13_D2_dimethyl_K (+34), C13_D2_dimethyl_K (+34), C13_D2_dimethyl_K (+34)	3129.92	5	-0.0028	-0.9	1	26	Pp3c14_8600V3.1	1	190
Tryp	PTA75_SDS_Tryp	PTA75_SDS_Tryp__2013-04-02_velos_2978 (PTA75_SDS_Tryp_F004009)	Pp3c14_8600V3.1	2 K02940 - large subunit ribosomal protein L9e (RP-L9e, RPL9) (1 of 5)	1	0.000101	21420.6	2	3	3	10957: Scan 24024 [C:\MASCOT_DATA_REP\Max Power\PTA75\2013-04-02_velos_2978.raw]	NFKHLNLDFQLQDGGR	R	K	0.997	52	45.7	44.1	C13_D2_dimethyl_K (+34)	1935.02	4	6.6e-05	0.034	37	52	Pp3c14_8600V3.1	1	190
GluC	PTA55_RL_MG132_Tris_GluC	PTA55_RL_MG132_Tris_GluC_2013-02-15_velos_2517 (PTA55_RL_MG132_Tris_GluC_F004017)	Pp3c14_8600V3.1	2 K02940 - large subunit ribosomal protein L9e (RP-L9e, RPL9) (1 of 5)	1	2.71e-05	21420.6	1	1	1	7028: Scan 14480 [C:\MASCOT_DATA_REP\Max Power\PTA55\2013-02-15_velos_2517.raw]	MLNGVSITRSE	E	K	0.987	50.3	44	23.9	Oxidation (+16)	1221.6	2	0.0019	1.5	127	137	Pp3c14_8600V3.1	1	190
GluC	PTA55_RL_MG132_Tx_GluC	PTA55_RL_MG132_Tx_GluC_2013-02-15_velos_2515.raw.-1 (PTA55_RL_MG132_Tx_GluC_F004018)	Pp3c14_10860V3.1	2_3_4_5 PTHR20953:SF2 - PROTEIN SEEDLING PLASTID DEVELOPMENT 1 (1 of 2)	0.994	3.59e-05	82180.9	1	1	1	10024: Scan 19911 [C:\MASCOT_DATA_REP\Max Power\PTA55\2013-02-15_velos_2515.raw]	SVTDSRNLAVDPQNSGLRPGPE	A	K	0.997	56.6	46.5	56.6	C13_dimethyl_Nterm (+34)	2342.21	3	0.0011	0.47	94	115	Pp3c14_10860V3.1	1	758
GluC	PTA55_RL_MG132_Tris_GluC	PTA55_RL_MG132_Tris_GluC_2013-02-15_velos_2517 (PTA55_RL_MG132_Tris_GluC_F004017)	Pp3c14_10860V3.1	2_3_4_5 PTHR20953:SF2 - PROTEIN SEEDLING PLASTID DEVELOPMENT 1 (1 of 2)	0.994	2.71e-05	82180.9	1	1	1	12351: Scan 21052 [C:\MASCOT_DATA_REP\Max Power\PTA55\2013-02-15_velos_2517.raw]	SVTDSRNLAVDPQNSGLRPGPE	A	K	0.997	67.8	46.5	66.4	C13_dimethyl_Nterm (+34)	2342.2	3	-0.0013	-0.55	94	115	Pp3c14_10860V3.1	1	758
GluC	PTA55_RL_MG132_Tris_GluC	PTA55_RL_MG132_Tris_GluC_2013-02-15_velos_2517 (PTA55_RL_MG132_Tris_GluC_F004017)	Pp3c4_20740V3.1	2 PTHR10438:SF297 - THIOREDOXIN-LIKE 3-2, CHLOROPLASTIC (1 of 2)	0.999	2.71e-05	21649.6	1	1	1	11995: Scan 20614 [C:\MASCOT_DATA_REP\Max Power\PTA55\2013-02-15_velos_2517.raw]	AGEPKPTWIE	R	M	0.996	52.4	41.7	34.4	C13_dimethyl_Nterm (+34), C13_D2_dimethyl_K (+34)	1194.69	2	0.00068	0.57	74	83	Pp3c4_20740V3.1	1	193
GluC	PTA55_RL_MG132_Tx_GluC	PTA55_RL_MG132_Tx_GluC_2013-02-15_velos_2515.raw.-1 (PTA55_RL_MG132_Tx_GluC_F004018)	Pp3c4_20740V3.1	2 PTHR10438:SF297 - THIOREDOXIN-LIKE 3-2, CHLOROPLASTIC (1 of 2)	0.998	3.59e-05	21649.6	1	1	1	9669: Scan 19458 [C:\MASCOT_DATA_REP\Max Power\PTA55\2013-02-15_velos_2515.raw]	AGEPKPTWIE	R	M	0.968	44.7	41.9	33	C13_dimethyl_Nterm (+34), C13_D2_dimethyl_K (+34)	1194.69	2	0.0025	2.1	74	83	Pp3c4_20740V3.1	1	193
Tryp	PTA75_SDS_Tryp	PTA75_SDS_Tryp__2013-04-02_velos_2978 (PTA75_SDS_Tryp_F004009)	Pp3c23_9370V3.2	3 PTHR10887:SF378 - REGULATOR OF NONSENSE TRANSCRIPTS 1 HOMOLOG (1 of 2)	0.993	3.36e-05	138990	1	1	1	20594: Scan 37474 [C:\MASCOT_DATA_REP\Max Power\PTA75\2013-04-02_velos_2978.raw]	QQLYKEIEVASVDSFQGR	R	E	0.997	49.4	46.1	49.4	Gln->pyro-Glu (-17), C13_D2_dimethyl_K (+34)	2113.09	3	-0.0016	-0.75	842	859	Pp3c23_9370V3.2,Pp3c23_9370V3.1,Pp3c20_16510V3.1	3	1279
Tryp	PTA75_SDS_Tryp	PTA75_SDS_Tryp__2013-04-02_velos_2978 (PTA75_SDS_Tryp_F004009)	Pp3c23_9370V3.1	PTHR10887:SF378 - REGULATOR OF NONSENSE TRANSCRIPTS 1 HOMOLOG (1 of 2)	0.993	3.36e-05	124997	1	1	1	20594: Scan 37474 [C:\MASCOT_DATA_REP\Max Power\PTA75\2013-04-02_velos_2978.raw]	QQLYKEIEVASVDSFQGR	R	E	0.997	49.4	46.1	49.4	Gln->pyro-Glu (-17), C13_D2_dimethyl_K (+34)	2113.09	3	-0.0016	-0.75	842	859	Pp3c23_9370V3.2,Pp3c23_9370V3.1,Pp3c20_16510V3.1	3	1133
Tryp	PTA75_SDS_Tryp	PTA75_SDS_Tryp__2013-04-02_velos_2978 (PTA75_SDS_Tryp_F004009)	Pp3c20_16510V3.1	2 K14326 - regulator of nonsense transcripts 1 (UPF1, RENT1) (1 of 1)	0.993	3.36e-05	142919	1	1	1	20594: Scan 37474 [C:\MASCOT_DATA_REP\Max Power\PTA75\2013-04-02_velos_2978.raw]	QQLYKEIEVASVDSFQGR	R	E	0.997	49.4	46.1	49.4	Gln->pyro-Glu (-17), C13_D2_dimethyl_K (+34)	2113.09	3	-0.0016	-0.75	881	898	Pp3c23_9370V3.2,Pp3c23_9370V3.1,Pp3c20_16510V3.1	3	1317
Tryp	PTA46_DMSO_ Tris_HCD_Tryp	PTA46_DMSO_ Tris_Tryp_Tryp_2012-09-26_velos_0818 (PTA46_DMSO_ Tris_HCD_Tryp_F004116)	Pp3c4_6260V3.1	2 K10355 - actin, other eukaryote (ACTF) (1 of 8)	0.996	6.41e-05	41589.3	1	1	1	7628: Scan 11894 [C:\MASCOT_DATA_REP\Max Power\PTA46\2012-09-26_velos_0818.raw]	SSSSLEKSYELPDGQVITIGAER	R	F	0.997	59	46.9	55.9	D2_dimethyl_K (+32)	2497.28	3	-0.0075	-3	234	256	Pp3c4_6260V3.1	1	378
Tryp	PTA46_DMSO_ Tris_HCD_Tryp	PTA46_DMSO_ Tris_Tryp_Tryp_2012-09-26_velos_0818 (PTA46_DMSO_ Tris_HCD_Tryp_F004116)	Pp3c4_6260V3.1	2 K10355 - actin, other eukaryote (ACTF) (1 of 8)	0.996	6.41e-05	41589.3	1	1	1	10518: Scan 15584 [C:\MASCOT_DATA_REP\Max Power\PTA46\2012-09-26_velos_0818.raw]	DLTDALTKILTER	R	G	0.997	47.4	43.3	31.9	D2_dimethyl_K (+32)	1519.88	3	0.00046	0.3	186	198	Pp3c4_6260V3.1	1	378
Tryp	PTA46_DMSO_ Tris_HCD_Tryp	PTA46_DMSO_ Tris_Tryp_Tryp_2012-09-26_velos_0818 (PTA46_DMSO_ Tris_HCD_Tryp_F004116)	Pp3c4_6260V3.1	2 K10355 - actin, other eukaryote (ACTF) (1 of 8)	0.996	6.41e-05	41589.3	1	1	1	5013: Scan 8565 [C:\MASCOT_DATA_REP\Max Power\PTA46\2012-09-26_velos_0818.raw]	MSKEITALAPSSMKIKVVAPPER	R	K	0.997	58.6	41.7	49.5	D2_dimethyl_K (+32), D2_dimethyl_K (+32), D2_dimethyl_K (+32)	2578.53	4	-0.004	-1.5	315	337	Pp3c4_6260V3.1	1	378
Tryp	PTA46_DMSO_ Tris_HCD_Tryp	PTA46_DMSO_ Tris_Tryp_Tryp_2012-09-26_velos_0818 (PTA46_DMSO_ Tris_HCD_Tryp_F004116)	Pp3c4_6260V3.1	2 K10355 - actin, other eukaryote (ACTF) (1 of 8)	0.996	6.41e-05	41589.3	1	1	1	6574: Scan 10520 [C:\MASCOT_DATA_REP\Max Power\PTA46\2012-09-26_velos_0818.raw]	VAIDFEQELDTAR	Y	S	0.997	88.9	44.5	0		1505.73	2	-0.002	-1.3	221	233	Pp3c4_6260V3.1	1	378
Tryp	PTA46_DMSO_ Tris_HCD_Tryp	PTA46_DMSO_ Tris_Tryp_Tryp_2012-09-26_velos_0818 (PTA46_DMSO_ Tris_HCD_Tryp_F004116)	Pp3c4_6260V3.1	2 K10355 - actin, other eukaryote (ACTF) (1 of 8)	0.996	6.41e-05	41589.3	1	1	1	3866: Scan 7177 [C:\MASCOT_DATA_REP\Max Power\PTA46\2012-09-26_velos_0818.raw]	VAPEEHPVLLTEAPLNPKANR	R	E	0.997	80.3	45.7	79.1	D2_dimethyl_K (+32)	2326.28	3	-0.015	-6.3	98	118	Pp3c4_6260V3.1	1	378
Tryp	PTA79_SDS_Tryp	PTA79_SDS_Tryp_2013-05-19_velos_3477 (PTA79_SDS_Tryp_F004003)	Pp3c4_6260V3.1	2 K10355 - actin, other eukaryote (ACTF) (1 of 8)	1	0.000309	41589.3	5	5	8	7443: Scan 17551 [C:\MASCOT_DATA_REP\Max Power\PTA79\2013-05-19_velos_3477.raw]	RVAPEEHPVLLTEAPLNPKANR	L	E	0.997	82	43.4	82	C13_dimethyl_Nterm (+34), C13_D2_dimethyl_K (+34)	2518.47	4	-0.00011	-0.044	97	118	Pp3c4_6260V3.1	1	378
Tryp	PTA79_SDS_Tryp	PTA79_SDS_Tryp_2013-05-19_velos_3477 (PTA79_SDS_Tryp_F004003)	Pp3c4_6260V3.1	2 K10355 - actin, other eukaryote (ACTF) (1 of 8)	1	0.000309	41589.3	5	5	8	887: Scan 8896 [C:\MASCOT_DATA_REP\Max Power\PTA79\2013-05-19_velos_3477.raw]	LTEAPLNPKANR	L	E	0.997	76.2	40.4	66.3	C13_dimethyl_Nterm (+34), C13_D2_dimethyl_K (+34)	1390.86	3	0.00046	0.33	107	118	Pp3c4_6260V3.1	1	378
Tryp	PTA79_SDS_Tryp	PTA79_SDS_Tryp_2013-05-19_velos_3477 (PTA79_SDS_Tryp_F004003)	Pp3c4_6260V3.1	2 K10355 - actin, other eukaryote (ACTF) (1 of 8)	1	0.000309	41589.3	5	5	8	7424: Scan 17528 [C:\MASCOT_DATA_REP\Max Power\PTA79\2013-05-19_velos_3477.raw]	RVAPEEHPVLLTEAPLNPKANR	L	E	0.997	48.6	43.4	48.6	C13_dimethyl_Nterm (+34), C13_D2_dimethyl_K (+34)	2518.46	4	-0.0017	-0.66	97	118	Pp3c4_6260V3.1	1	378
Tryp	PTA79_SDS_Tryp	PTA79_SDS_Tryp_2013-05-19_velos_3477 (PTA79_SDS_Tryp_F004003)	Pp3c4_6260V3.1	2 K10355 - actin, other eukaryote (ACTF) (1 of 8)	1	0.000309	41589.3	5	5	8	15988: Scan 28663 [C:\MASCOT_DATA_REP\Max Power\PTA79\2013-05-19_velos_3477.raw]	VAPEEHPVLLTEAPLNPKANR	R	E	0.997	72	45	72	Acetyl (+42), C13_D2_dimethyl_K (+34)	2370.33	3	0.018	7.8	98	118	Pp3c4_6260V3.1	1	378
Tryp	PTA79_SDS_Tryp	PTA79_SDS_Tryp_2013-05-19_velos_3477 (PTA79_SDS_Tryp_F004003)	Pp3c4_6260V3.1	2 K10355 - actin, other eukaryote (ACTF) (1 of 8)	1	0.000309	41589.3	5	5	8	7471: Scan 17585 [C:\MASCOT_DATA_REP\Max Power\PTA79\2013-05-19_velos_3477.raw]	RVAPEEHPVLLTEAPLNPKANR	L	E	0.997	72.8	43.4	72.8	C13_dimethyl_Nterm (+34), C13_D2_dimethyl_K (+34)	2518.47	4	0.00093	0.37	97	118	Pp3c4_6260V3.1	1	378
Tryp	PTA79_SDS_Tryp	PTA79_SDS_Tryp_2013-05-19_velos_3477 (PTA79_SDS_Tryp_F004003)	Pp3c4_6260V3.1	2 K10355 - actin, other eukaryote (ACTF) (1 of 8)	1	0.000309	41589.3	5	5	8	7430: Scan 17536 [C:\MASCOT_DATA_REP\Max Power\PTA79\2013-05-19_velos_3477.raw]	RVAPEEHPVLLTEAPLNPKANR	L	E	0.997	65.3	43.4	64.2	C13_dimethyl_Nterm (+34), C13_D2_dimethyl_K (+34)	2518.47	4	0.00029	0.11	97	118	Pp3c4_6260V3.1	1	378
Tryp	PTA79_SDS_Tryp	PTA79_SDS_Tryp_2013-05-19_velos_3477 (PTA79_SDS_Tryp_F004003)	Pp3c4_6260V3.1	2 K10355 - actin, other eukaryote (ACTF) (1 of 8)	1	0.000309	41589.3	5	5	8	15984: Scan 28657 [C:\MASCOT_DATA_REP\Max Power\PTA79\2013-05-19_velos_3477.raw]	ADGEEVQPLVCDNGTGMVKAGFAGDDAPR	M	A	0.997	57.5	43.9	52.2	Acetyl (+42), Carbamidomethyl (+57), Oxidation (+16), C13_D2_dimethyl_K (+34)	3067.4	3	-0.0042	-1.4	2	30	Pp3c4_6260V3.1	1	378
Tryp	PTA79_SDS_Tryp	PTA79_SDS_Tryp_2013-05-19_velos_3477 (PTA79_SDS_Tryp_F004003)	Pp3c4_6260V3.1	2 K10355 - actin, other eukaryote (ACTF) (1 of 8)	1	0.000309	41589.3	5	5	8	19925: Scan 34142 [C:\MASCOT_DATA_REP\Max Power\PTA79\2013-05-19_velos_3477.raw]	ADGEEVQPLVCDNGTGMVKAGF	M	A	0.995	52.7	44	51.8	Acetyl (+42), Carbamidomethyl (+57), Oxidation (+16), C13_D2_dimethyl_K (+34)	2385.1	2	-0.0037	-1.6	2	23	Pp3c4_6260V3.1	1	378
Tryp	PTA46_EPO Tris_ETD_Tryp	PTA46_EPO_ Tris_ETD_Tryp_2012-09-28_velos_0885 (PTA46_EPO_ Tris_ETD_Tryp_F004022)	Pp3c4_6260V3.1	2 K10355 - actin, other eukaryote (ACTF) (1 of 8)	0.968	0	41589.3	0	0	0	3315: Scan 7075 [C:\MASCOT_DATA_REP\Max Power\PTA46\2012-09-28_velos_0885.raw]	VAIDFEQELDTAR	Y	S	0.996	44.5	44.3	0		1505.73	2	-0.0044	-2.9	221	233	Pp3c4_6260V3.1	1	378
Tryp	PTA79_Tris_Tryp	PTA79_Tris_Tryp_2013-05-19_velos_3471 (PTA79_Tris_Tryp_F004005)	Pp3c4_6260V3.1	2 K10355 - actin, other eukaryote (ACTF) (1 of 8)	0.994	2.83e-05	41589.3	1	1	1	10900: Scan 21876 [C:\MASCOT_DATA_REP\Max Power\PTA79\2013-05-19_velos_3471.raw]	MSKEITALAPSSMKIKVVAPPER	R	K	0.997	68.3	41.8	67	Oxidation (+16), C13_D2_dimethyl_K (+34), C13_D2_dimethyl_K (+34), C13_D2_dimethyl_K (+34)	2600.55	5	-5.4e-05	-0.021	315	337	Pp3c4_6260V3.1	1	378
Tryp	PTA79_Tris_Tryp	PTA79_Tris_Tryp_2013-05-19_velos_3471 (PTA79_Tris_Tryp_F004005)	Pp3c4_6260V3.1	2 K10355 - actin, other eukaryote (ACTF) (1 of 8)	0.994	2.83e-05	41589.3	1	1	1	16136: Scan 28987 [C:\MASCOT_DATA_REP\Max Power\PTA79\2013-05-19_velos_3471.raw]	VAPEEHPVLLTEAPLNPKANR	R	E	0.997	65.2	45.5	65.2	Acetyl (+42), C13_D2_dimethyl_K (+34)	2370.31	3	-0.0042	-1.8	98	118	Pp3c4_6260V3.1	1	378
Tryp	PTA79_Tris_Tryp	PTA79_Tris_Tryp_2013-05-19_velos_3471 (PTA79_Tris_Tryp_F004005)	Pp3c4_6260V3.1	2 K10355 - actin, other eukaryote (ACTF) (1 of 8)	0.994	2.83e-05	41589.3	1	1	1	17145: Scan 30349 [C:\MASCOT_DATA_REP\Max Power\PTA79\2013-05-19_velos_3471.raw]	ADGEEVQPLVCDNGTGMVKAGFAGDDAPR	M	A	0.997	46.1	43.9	42.7	Acetyl (+42), Carbamidomethyl (+57), Oxidation (+16), C13_D2_dimethyl_K (+34)	3067.4	3	-0.0057	-1.9	2	30	Pp3c4_6260V3.1	1	378
Tryp	PTA79_Tris_Tryp	PTA79_Tris_Tryp_2013-05-19_velos_3471 (PTA79_Tris_Tryp_F004005)	Pp3c4_6260V3.1	2 K10355 - actin, other eukaryote (ACTF) (1 of 8)	0.994	2.83e-05	41589.3	1	1	1	10899: Scan 21875 [C:\MASCOT_DATA_REP\Max Power\PTA79\2013-05-19_velos_3471.raw]	MSKEITALAPSSMKIKVVAPPER	R	K	0.997	59.3	41.4	56.2	Oxidation (+16), C13_D2_dimethyl_K (+34), C13_D2_dimethyl_K (+34), C13_D2_dimethyl_K (+34)	2600.56	4	0.0075	2.9	315	337	Pp3c4_6260V3.1	1	378
Tryp	PTA57_C13D2_Tryp	PTA57_C13D2_Tryp_2013-01-08_velos_2109 (PTA57_C13D2_Tryp_F004014)	Pp3c4_6260V3.1	2 K10355 - actin, other eukaryote (ACTF) (1 of 8)	1	0	41589.3	0	0	0	4245: Scan 15642 [C:\MASCOT_DATA_REP\Max Power\PTA57\2013-01-08_velos_2109.raw]	MSKEITALAPSSMKIKVVAPPER	R	K	0.997	42.4	41.8	38.9	Oxidation (+16), C13_D2_dimethyl_K (+34), C13_D2_dimethyl_K (+34), C13_D2_dimethyl_K (+34)	2600.55	4	-0.00015	-0.057	315	337	Pp3c4_6260V3.1	1	378
Tryp	PTA57_C13D2_Tryp	PTA57_C13D2_Tryp_2013-01-08_velos_2109 (PTA57_C13D2_Tryp_F004014)	Pp3c4_6260V3.1	2 K10355 - actin, other eukaryote (ACTF) (1 of 8)	1	0	41589.3	0	0	0	6725: Scan 21460 [C:\MASCOT_DATA_REP\Max Power\PTA57\2013-01-08_velos_2109.raw]	VAPEEHPVLLTEAPLNPKANR	R	E	0.997	64	45.1	64	Acetyl (+42), C13_D2_dimethyl_K (+34)	2370.32	3	0.011	4.8	98	118	Pp3c4_6260V3.1	1	378
Tryp	PTA57_C13D2_Tryp	PTA57_C13D2_Tryp_2013-01-08_velos_2109 (PTA57_C13D2_Tryp_F004014)	Pp3c4_6260V3.1	2 K10355 - actin, other eukaryote (ACTF) (1 of 8)	1	0	41589.3	0	0	0	372: Scan 4090 [C:\MASCOT_DATA_REP\Max Power\PTA57\2013-01-08_velos_2109.raw]	TEAPLNPKANR	L	E	0.997	42	41.4	36.4	C13_dimethyl_Nterm (+34), C13_D2_dimethyl_K (+34)	1277.77	3	-7.6e-05	-0.059	108	118	Pp3c4_6260V3.1	1	378
Chymo	PTA79_SDS_Chymo	PTA79_SDS_Chymo_2013-05-19_velos_3478 (PTA79_SDS_Chymo_F004006)	Pp3c4_6260V3.1	2 K10355 - actin, other eukaryote (ACTF) (1 of 8)	1	0.00012	41589.3	4	4	4	2373: Scan 10116 [C:\MASCOT_DATA_REP\Max Power\PTA79\2013-05-19_velos_3478.raw]	IKVVAPPERKY	K	S	0.997	45	36.3	35.8	C13_dimethyl_Nterm (+34), C13_D2_dimethyl_K (+34), C13_D2_dimethyl_K (+34)	1400.96	4	-0.0014	-0.96	329	339	Pp3c4_6260V3.1	1	378
Chymo	PTA79_SDS_Chymo	PTA79_SDS_Chymo_2013-05-19_velos_3478 (PTA79_SDS_Chymo_F004006)	Pp3c4_6260V3.1	2 K10355 - actin, other eukaryote (ACTF) (1 of 8)	1	0.00012	41589.3	4	4	4	13492: Scan 24281 [C:\MASCOT_DATA_REP\Max Power\PTA79\2013-05-19_velos_3478.raw]	NELRVAPEEHPVLL	Y	T	0.997	69.4	46.9	57.9		1614.87	3	0.0011	0.65	94	107	Pp3c4_6260V3.1	1	378
Chymo	PTA79_SDS_Chymo	PTA79_SDS_Chymo_2013-05-19_velos_3478 (PTA79_SDS_Chymo_F004006)	Pp3c4_6260V3.1	2 K10355 - actin, other eukaryote (ACTF) (1 of 8)	1	0.00012	41589.3	4	4	4	436: Scan 7234 [C:\MASCOT_DATA_REP\Max Power\PTA79\2013-05-19_velos_3478.raw]	KIKVVAPPERKY	M	S	0.997	33.5	30.4	33.5	C13_D2_dimethyl_K (+34), C13_dimethyl_Nterm (+34), C13_D2_dimethyl_K (+34), C13_D2_dimethyl_K (+34)	1563.12	4	-0.0023	-1.5	328	339	Pp3c4_6260V3.1	1	378
Chymo	PTA79_SDS_Chymo	PTA79_SDS_Chymo_2013-05-19_velos_3478 (PTA79_SDS_Chymo_F004006)	Pp3c4_6260V3.1	2 K10355 - actin, other eukaryote (ACTF) (1 of 8)	1	0.00012	41589.3	4	4	4	9370: Scan 18987 [C:\MASCOT_DATA_REP\Max Power\PTA79\2013-05-19_velos_3478.raw]	DAYVGDEAQSKRGIL	K	T	0.997	59.5	46.5	48.9	C13_dimethyl_Nterm (+34), C13_D2_dimethyl_K (+34)	1688.94	3	0.0005	0.3	53	67	Pp3c4_6260V3.1	1	378
Tryp	PTA55_RL_MG132_Tris_Tryp	PTA55_RL_MG132_Tris_Tryp_2013-02-15_velos_2513 (PTA55_RL_MG132_Tris_Tryp_F004016)	Pp3c4_6260V3.1	2 K10355 - actin, other eukaryote (ACTF) (1 of 8)	0.993	0	41589.3	0	0	0	13309: Scan 21977 [C:\MASCOT_DATA_REP\Max Power\PTA55\2013-02-15_velos_2513.raw]	VAPEEHPVLLTEAPLNPKANR	R	E	0.997	127	45.1	126	C13_D2_dimethyl_K (+34)	2328.3	3	-0.0024	-1	98	118	Pp3c4_6260V3.1	1	378
Tryp	PTA55_RL_MG132_Tris_Tryp	PTA55_RL_MG132_Tris_Tryp_2013-02-15_velos_2513 (PTA55_RL_MG132_Tris_Tryp_F004016)	Pp3c4_6260V3.1	2 K10355 - actin, other eukaryote (ACTF) (1 of 8)	0.993	0	41589.3	0	0	0	22924: Scan 34214 [C:\MASCOT_DATA_REP\Max Power\PTA55\2013-02-15_velos_2513.raw]	SSSSLEKSYELPDGQVITIGAER	R	F	0.997	57.5	46.6	50.1	C13_D2_dimethyl_K (+34)	2499.29	3	-0.00033	-0.13	234	256	Pp3c4_6260V3.1	1	378
Tryp	PTA55_RL_MG132_Tris_Tryp	PTA55_RL_MG132_Tris_Tryp_2013-02-15_velos_2513 (PTA55_RL_MG132_Tris_Tryp_F004016)	Pp3c4_6260V3.1	2 K10355 - actin, other eukaryote (ACTF) (1 of 8)	0.993	0	41589.3	0	0	0	1992: Scan 7838 [C:\MASCOT_DATA_REP\Max Power\PTA55\2013-02-15_velos_2513.raw]	VKAGFAGDDAPR	M	A	0.997	44.5	44.4	29.7	C13_D2_dimethyl_K (+34)	1236.67	3	0.0018	1.4	19	30	Pp3c4_6260V3.1	1	378
Tryp	PTA55_RL_MG132_Tris_Tryp	PTA55_RL_MG132_Tris_Tryp_2013-02-15_velos_2513 (PTA55_RL_MG132_Tris_Tryp_F004016)	Pp3c4_6260V3.1	2 K10355 - actin, other eukaryote (ACTF) (1 of 8)	0.993	0	41589.3	0	0	0	1188: Scan 6758 [C:\MASCOT_DATA_REP\Max Power\PTA55\2013-02-15_velos_2513.raw]	VGMGQKDAYVGDEAQSKR	M	G	0.997	74.6	45.5	36.5	C13_dimethyl_Nterm (+34), Oxidation (+16), C13_D2_dimethyl_K (+34), C13_D2_dimethyl_K (+34)	2056.11	4	-0.0024	-1.2	47	64	Pp3c4_6260V3.1	1	378
Tryp	PTA55_RL_MG132_Tris_Tryp	PTA55_RL_MG132_Tris_Tryp_2013-02-15_velos_2513 (PTA55_RL_MG132_Tris_Tryp_F004016)	Pp3c4_6260V3.1	2 K10355 - actin, other eukaryote (ACTF) (1 of 8)	0.993	0	41589.3	0	0	0	13275: Scan 21935 [C:\MASCOT_DATA_REP\Max Power\PTA55\2013-02-15_velos_2513.raw]	VAPEEHPVLLTEAPLNPKANR	R	E	0.997	82.7	45	82.7	C13_D2_dimethyl_K (+34)	2328.3	4	-0.00041	-0.18	98	118	Pp3c4_6260V3.1	1	378
Tryp	PTA55_RL_MG132_Tris_Tryp	PTA55_RL_MG132_Tris_Tryp_2013-02-15_velos_2513 (PTA55_RL_MG132_Tris_Tryp_F004016)	Pp3c4_6260V3.1	2 K10355 - actin, other eukaryote (ACTF) (1 of 8)	0.993	0	41589.3	0	0	0	4936: Scan 11539 [C:\MASCOT_DATA_REP\Max Power\PTA55\2013-02-15_velos_2513.raw]	YDESGPSIVHR	E	K	0.997	53.6	44.2	40.9	C13_dimethyl_Nterm (+34)	1292.66	3	0.0012	0.92	364	374	Pp3c4_6260V3.1	1	378
Tryp	PTA55_RL_MG132_Tris_Tryp	PTA55_RL_MG132_Tris_Tryp_2013-02-15_velos_2513 (PTA55_RL_MG132_Tris_Tryp_F004016)	Pp3c4_6260V3.1	2 K10355 - actin, other eukaryote (ACTF) (1 of 8)	0.993	0	41589.3	0	0	0	4339: Scan 10789 [C:\MASCOT_DATA_REP\Max Power\PTA55\2013-02-15_velos_2513.raw]	IKVVAPPER	K	K	0.997	73	34.9	50.5	C13_dimethyl_Nterm (+34), C13_D2_dimethyl_K (+34)	1075.74	3	-0.00029	-0.27	329	337	Pp3c4_6260V3.1	1	378
Tryp	PTA55_RL_MG132_Tris_Tryp	PTA55_RL_MG132_Tris_Tryp_2013-02-15_velos_2513 (PTA55_RL_MG132_Tris_Tryp_F004016)	Pp3c4_6260V3.1	2 K10355 - actin, other eukaryote (ACTF) (1 of 8)	0.993	0	41589.3	0	0	0	2833: Scan 8913 [C:\MASCOT_DATA_REP\Max Power\PTA55\2013-02-15_velos_2513.raw]	VKAGFAGDDAPR	M	A	0.997	77.9	42.8	57.8	C13_dimethyl_Nterm (+34), C13_D2_dimethyl_K (+34)	1270.73	3	0.0011	0.83	19	30	Pp3c4_6260V3.1	1	378
Tryp	PTA55_RL_MG132_Tris_Tryp	PTA55_RL_MG132_Tris_Tryp_2013-02-15_velos_2513 (PTA55_RL_MG132_Tris_Tryp_F004016)	Pp3c4_6260V3.1	2 K10355 - actin, other eukaryote (ACTF) (1 of 8)	0.993	0	41589.3	0	0	0	10604: Scan 18621 [C:\MASCOT_DATA_REP\Max Power\PTA55\2013-02-15_velos_2513.raw]	VFPSIVGRPR	A	H	0.997	75.2	40.1	62.7	C13_dimethyl_Nterm (+34)	1160.72	3	0.00032	0.28	32	41	Pp3c4_6260V3.1	1	378
Tryp	PTA55_RL_MG132_Tris_Tryp	PTA55_RL_MG132_Tris_Tryp_2013-02-15_velos_2513 (PTA55_RL_MG132_Tris_Tryp_F004016)	Pp3c4_6260V3.1	2 K10355 - actin, other eukaryote (ACTF) (1 of 8)	0.993	0	41589.3	0	0	0	1177: Scan 6738 [C:\MASCOT_DATA_REP\Max Power\PTA55\2013-02-15_velos_2513.raw]	TEAPLNPKANR	L	E	0.997	62.7	41.1	54.6	C13_dimethyl_Nterm (+34), C13_D2_dimethyl_K (+34)	1277.77	3	0.00025	0.2	108	118	Pp3c4_6260V3.1	1	378
Tryp	PTA55_RL_MG132_Tris_Tryp	PTA55_RL_MG132_Tris_Tryp_2013-02-15_velos_2513 (PTA55_RL_MG132_Tris_Tryp_F004016)	Pp3c4_6260V3.1	2 K10355 - actin, other eukaryote (ACTF) (1 of 8)	0.993	0	41589.3	0	0	0	3549: Scan 9801 [C:\MASCOT_DATA_REP\Max Power\PTA55\2013-02-15_velos_2513.raw]	AGFAGDDAPR	K	A	0.997	71.8	42.9	56.8	C13_dimethyl_Nterm (+34)	1009.5	2	0.00042	0.42	21	30	Pp3c4_6260V3.1	1	378
Tryp	PTA55_RL_MG132_Tris_Tryp	PTA55_RL_MG132_Tris_Tryp_2013-02-15_velos_2513 (PTA55_RL_MG132_Tris_Tryp_F004016)	Pp3c4_6260V3.1	2 K10355 - actin, other eukaryote (ACTF) (1 of 8)	0.993	0	41589.3	0	0	0	11239: Scan 19407 [C:\MASCOT_DATA_REP\Max Power\PTA55\2013-02-15_velos_2513.raw]	RVAPEEHPVLLTEAPLNPKANR	L	E	0.997	73.9	43.4	73.9	C13_dimethyl_Nterm (+34), C13_D2_dimethyl_K (+34)	2518.47	4	0.00045	0.18	97	118	Pp3c4_6260V3.1	1	378
Tryp	PTA55_RL_MG132_Tris_Tryp	PTA55_RL_MG132_Tris_Tryp_2013-02-15_velos_2513 (PTA55_RL_MG132_Tris_Tryp_F004016)	Pp3c4_6260V3.1	2 K10355 - actin, other eukaryote (ACTF) (1 of 8)	0.993	0	41589.3	0	0	0	22984: Scan 34287 [C:\MASCOT_DATA_REP\Max Power\PTA55\2013-02-15_velos_2513.raw]	SSSSLEKSYELPDGQVITIGAER	R	F	0.997	53	46.6	47.3	C13_D2_dimethyl_K (+34)	2499.29	3	-0.005	-2	234	256	Pp3c4_6260V3.1	1	378
Tryp	PTA55_RL_MG132_Tris_Tryp	PTA55_RL_MG132_Tris_Tryp_2013-02-15_velos_2513 (PTA55_RL_MG132_Tris_Tryp_F004016)	Pp3c4_6260V3.1	2 K10355 - actin, other eukaryote (ACTF) (1 of 8)	0.993	0	41589.3	0	0	0	11243: Scan 19412 [C:\MASCOT_DATA_REP\Max Power\PTA55\2013-02-15_velos_2513.raw]	RVAPEEHPVLLTEAPLNPKANR	L	E	0.997	74	43.3	74	C13_dimethyl_Nterm (+34), C13_D2_dimethyl_K (+34)	2518.47	4	0.0014	0.54	97	118	Pp3c4_6260V3.1	1	378
Tryp	PTA46_EPO_ Tris_HCD_Tryp	PTA46_EPO_ Tris_Tryp_2012-09-26_velos_0820 (PTA46_EPO_ Tris_HCD_Tryp_F004117)	Pp3c4_6260V3.1	2 K10355 - actin, other eukaryote (ACTF) (1 of 8)	0.996	6.67e-05	41589.3	1	1	1	9546: Scan 15090 [C:\MASCOT_DATA_REP\Max Power\PTA46\2012-09-26_velos_0820.raw]	DLTDALTKILTER	R	G	0.997	47	43.5	39.2	D2_dimethyl_K (+32)	1519.87	3	-0.0022	-1.5	186	198	Pp3c4_6260V3.1	1	378
Tryp	PTA46_EPO_ Tris_HCD_Tryp	PTA46_EPO_ Tris_Tryp_2012-09-26_velos_0820 (PTA46_EPO_ Tris_HCD_Tryp_F004117)	Pp3c4_6260V3.1	2 K10355 - actin, other eukaryote (ACTF) (1 of 8)	0.996	6.67e-05	41589.3	1	1	1	6653: Scan 11288 [C:\MASCOT_DATA_REP\Max Power\PTA46\2012-09-26_velos_0820.raw]	SSSSLEKSYELPDGQVITIGAER	R	F	0.997	66.5	46.9	62.5	D2_dimethyl_K (+32)	2497.28	3	-0.0033	-1.3	234	256	Pp3c4_6260V3.1	1	378
Tryp	PTA75_SDS_Tryp	PTA75_SDS_Tryp__2013-04-02_velos_2978 (PTA75_SDS_Tryp_F004009)	Pp3c4_6260V3.1	2 K10355 - actin, other eukaryote (ACTF) (1 of 8)	1	0.000201	41589.3	6	6	6	6129: Scan 17591 [C:\MASCOT_DATA_REP\Max Power\PTA75\2013-04-02_velos_2978.raw]	VFPSIVGRPR	A	H	0.997	58.1	40.1	54.1	C13_dimethyl_Nterm (+34)	1160.72	3	-0.00064	-0.55	32	41	Pp3c4_6260V3.1	1	378
Tryp	PTA75_SDS_Tryp	PTA75_SDS_Tryp__2013-04-02_velos_2978 (PTA75_SDS_Tryp_F004009)	Pp3c4_6260V3.1	2 K10355 - actin, other eukaryote (ACTF) (1 of 8)	1	0.000201	41589.3	6	6	6	14161: Scan 28286 [C:\MASCOT_DATA_REP\Max Power\PTA75\2013-04-02_velos_2978.raw]	ADGEEVQPLVCDNGTGMVKAGFAGDDAPR	M	A	0.997	55.7	44	50.8	Acetyl (+42), Carbamidomethyl (+57), Oxidation (+16), C13_D2_dimethyl_K (+34)	3067.4	3	-0.0036	-1.2	2	30	Pp3c4_6260V3.1	1	378
Tryp	PTA75_SDS_Tryp	PTA75_SDS_Tryp__2013-04-02_velos_2978 (PTA75_SDS_Tryp_F004009)	Pp3c4_6260V3.1	2 K10355 - actin, other eukaryote (ACTF) (1 of 8)	1	0.000201	41589.3	6	6	6	8278: Scan 20493 [C:\MASCOT_DATA_REP\Max Power\PTA75\2013-04-02_velos_2978.raw]	VAPEEHPVLLTEAPLNPKANR	R	E	0.997	85.8	45.1	85.8	C13_D2_dimethyl_K (+34)	2328.3	4	-0.0012	-0.52	98	118	Pp3c4_6260V3.1	1	378
Tryp	PTA75_SDS_Tryp	PTA75_SDS_Tryp__2013-04-02_velos_2978 (PTA75_SDS_Tryp_F004009)	Pp3c4_6260V3.1	2 K10355 - actin, other eukaryote (ACTF) (1 of 8)	1	0.000201	41589.3	6	6	6	6215: Scan 17701 [C:\MASCOT_DATA_REP\Max Power\PTA75\2013-04-02_velos_2978.raw]	MSKEITALAPSSMKIKVVAPPER	R	K	0.997	45.3	42.4	43	Oxidation (+16), C13_D2_dimethyl_K (+34), Oxidation (+16), C13_D2_dimethyl_K (+34), C13_D2_dimethyl_K (+34)	2616.55	5	0.0019	0.72	315	337	Pp3c4_6260V3.1	1	378
Tryp	PTA75_SDS_Tryp	PTA75_SDS_Tryp__2013-04-02_velos_2978 (PTA75_SDS_Tryp_F004009)	Pp3c4_6260V3.1	2 K10355 - actin, other eukaryote (ACTF) (1 of 8)	1	0.000201	41589.3	6	6	6	375: Scan 7033 [C:\MASCOT_DATA_REP\Max Power\PTA75\2013-04-02_velos_2978.raw]	TEAPLNPKANR	L	E	0.997	68.7	41.3	62	C13_dimethyl_Nterm (+34), C13_D2_dimethyl_K (+34)	1277.77	3	0.00013	0.1	108	118	Pp3c4_6260V3.1	1	378
Tryp	PTA75_SDS_Tryp	PTA75_SDS_Tryp__2013-04-02_velos_2978 (PTA75_SDS_Tryp_F004009)	Pp3c4_6260V3.1	2 K10355 - actin, other eukaryote (ACTF) (1 of 8)	1	0.000201	41589.3	6	6	6	2465: Scan 11895 [C:\MASCOT_DATA_REP\Max Power\PTA75\2013-04-02_velos_2978.raw]	TGVMVGMGQKDAYVGDEAQSKR	H	G	0.997	65.8	46.6	65.1	C13_dimethyl_Nterm (+34), Oxidation (+16), Oxidation (+16), C13_D2_dimethyl_K (+34), C13_D2_dimethyl_K (+34)	2460.28	4	-0.00068	-0.28	43	64	Pp3c4_6260V3.1	1	378
Chymo	PTA79_P_Tris_Chymo	PTA79_P_Tris_Chymo_2013-04-26_velos_3249 (PTA79_P_Tris_Chymo_F004004)	Pp3c6_10040V3.1	2 1.8.1.8 - Protein-disulfide reductase / Protein disulfide reductase (1 of 12)	1	0.000115	20087.9	2	2	3	19186: Scan 36735 [C:\MASCOT_DATA_REP\Max Power\PTA79\2013-04-26_velos_3249.raw]	EAQETVTGVAGVVNDATW	C	K	0.997	49.4	47.2	47.5	C13_dimethyl_Nterm (+34)	1879.94	3	0.0014	0.75	76	93	Pp3c6_10040V3.1	1	191
Chymo	PTA79_P_Tris_Chymo	PTA79_P_Tris_Chymo_2013-04-26_velos_3249 (PTA79_P_Tris_Chymo_F004004)	Pp3c6_10040V3.1	2 1.8.1.8 - Protein-disulfide reductase / Protein disulfide reductase (1 of 12)	1	0.000115	20087.9	2	2	3	20124: Scan 38014 [C:\MASCOT_DATA_REP\Max Power\PTA79\2013-04-26_velos_3249.raw]	EAQETVTGVAGVVNDATWKEL	C	V	0.997	95.6	46.4	90.5	C13_dimethyl_Nterm (+34), C13_D2_dimethyl_K (+34)	2284.22	2	-2e-05	-0.0086	76	96	Pp3c6_10040V3.1	1	191
Chymo	PTA79_P_Tris_Chymo	PTA79_P_Tris_Chymo_2013-04-26_velos_3249 (PTA79_P_Tris_Chymo_F004004)	Pp3c6_10040V3.1	2 1.8.1.8 - Protein-disulfide reductase / Protein disulfide reductase (1 of 12)	1	0.000115	20087.9	2	2	3	20129: Scan 38021 [C:\MASCOT_DATA_REP\Max Power\PTA79\2013-04-26_velos_3249.raw]	EAQETVTGVAGVVNDATWKEL	C	V	0.997	132	46.3	115	C13_dimethyl_Nterm (+34), C13_D2_dimethyl_K (+34)	2284.22	2	0.0024	1	76	96	Pp3c6_10040V3.1	1	191
Chymo	PTA79_Tx_Chymo	PTA79_Tx_Chymo__2013-05-19_velos_3475 (PTA79_Tx_Chymo_F004010)	Pp3c6_10040V3.1	2 1.8.1.8 - Protein-disulfide reductase / Protein disulfide reductase (1 of 12)	1	3.42e-05	20087.9	1	1	1	22927: Scan 37779 [C:\MASCOT_DATA_REP\Max Power\PTA79\2013-05-19_velos_3475.raw]	EAQETVTGVAGVVNDATWKEL	C	V	0.997	105	46.4	97	C13_dimethyl_Nterm (+34), C13_D2_dimethyl_K (+34)	2284.22	2	0.00018	0.079	76	96	Pp3c6_10040V3.1	1	191
Chymo	PTA79_Tris_Chymo	PTA79_Tris_Chymo_2013-05-19_velos_3472 (PTA79_Tris_Chymo_F004008)	Pp3c6_10040V3.1	2 1.8.1.8 - Protein-disulfide reductase / Protein disulfide reductase (1 of 12)	1	2.56e-05	20087.9	1	1	1	27393: Scan 43415 [C:\MASCOT_DATA_REP\Max Power\PTA79\2013-05-19_velos_3472.raw]	EAQETVTGVAGVVNDATWKEL	C	V	0.997	118	46.4	106	C13_dimethyl_Nterm (+34), C13_D2_dimethyl_K (+34)	2284.22	2	0.0014	0.6	76	96	Pp3c6_10040V3.1	1	191
Chymo	PTA79_SDS_Chymo	PTA79_SDS_Chymo_2013-05-19_velos_3478 (PTA79_SDS_Chymo_F004006)	Pp3c15_22760V3.1	2 no annotation	0.994	3.01e-05	7466.8	1	1	1	1874: Scan 9474 [C:\MASCOT_DATA_REP\Max Power\PTA79\2013-05-19_velos_3478.raw]	TAAAKLPAHVAAQAN	M	K	0.997	44.5	43.8	40.8	C13_dimethyl_Nterm (+34), C13_D2_dimethyl_K (+34)	1500.91	3	0.00021	0.14	2	16	Pp3c15_22760V3.1	1	69
Tryp	PTA79_Tx_Tryp	PTA79_Tx_Tryp_2013-05-19_velos_3474 (PTA79_Tx_Tryp_F004007)	Pp3c2_9830V3.3	PTHR11946:SF5 - VALYL-TRNA SYNTHETASE, ISOFORM A (1 of 1)	0.992	3.11e-05	108649	1	1	1	10850: Scan 21501 [C:\MASCOT_DATA_REP\Max Power\PTA79\2013-05-19_velos_3474.raw]	QQDALQKKTSVAGYAEKVPEAVR	R	E	0.997	57.8	43.7	55.6	Gln->pyro-Glu (-17), C13_D2_dimethyl_K (+34), C13_D2_dimethyl_K (+34), C13_D2_dimethyl_K (+34)	2600.5	4	0.0026	0.99	909	931	Pp3c2_9830V3.3,Pp3c2_9830V3.1	2	964
Tryp	PTA79_Tx_Tryp	PTA79_Tx_Tryp_2013-05-19_velos_3474 (PTA79_Tx_Tryp_F004007)	Pp3c2_9830V3.1	2 PTHR11946:SF5 - VALYL-TRNA SYNTHETASE, ISOFORM A (1 of 1)	0.992	3.11e-05	121160	1	1	1	10850: Scan 21501 [C:\MASCOT_DATA_REP\Max Power\PTA79\2013-05-19_velos_3474.raw]	QQDALQKKTSVAGYAEKVPEAVR	R	E	0.997	57.8	43.7	55.6	Gln->pyro-Glu (-17), C13_D2_dimethyl_K (+34), C13_D2_dimethyl_K (+34), C13_D2_dimethyl_K (+34)	2600.5	4	0.0026	0.99	1028	1050	Pp3c2_9830V3.3,Pp3c2_9830V3.1	2	1083
Tryp	PTA79_Tris_Tryp	PTA79_Tris_Tryp_2013-05-19_velos_3471 (PTA79_Tris_Tryp_F004005)	Pp3c2_9830V3.3	PTHR11946:SF5 - VALYL-TRNA SYNTHETASE, ISOFORM A (1 of 1)	0.992	2.83e-05	108649	1	1	1	10821: Scan 21765 [C:\MASCOT_DATA_REP\Max Power\PTA79\2013-05-19_velos_3471.raw]	QQDALQKKTSVAGYAEKVPEAVR	R	E	0.997	106	43.8	101	Gln->pyro-Glu (-17), C13_D2_dimethyl_K (+34), C13_D2_dimethyl_K (+34), C13_D2_dimethyl_K (+34)	2600.5	4	-0.0017	-0.64	909	931	Pp3c2_9830V3.3,Pp3c2_9830V3.1	2	964
Tryp	PTA79_Tris_Tryp	PTA79_Tris_Tryp_2013-05-19_velos_3471 (PTA79_Tris_Tryp_F004005)	Pp3c2_9830V3.1	2 PTHR11946:SF5 - VALYL-TRNA SYNTHETASE, ISOFORM A (1 of 1)	0.992	2.83e-05	121160	1	1	1	10821: Scan 21765 [C:\MASCOT_DATA_REP\Max Power\PTA79\2013-05-19_velos_3471.raw]	QQDALQKKTSVAGYAEKVPEAVR	R	E	0.997	106	43.8	101	Gln->pyro-Glu (-17), C13_D2_dimethyl_K (+34), C13_D2_dimethyl_K (+34), C13_D2_dimethyl_K (+34)	2600.5	4	-0.0017	-0.64	1028	1050	Pp3c2_9830V3.3,Pp3c2_9830V3.1	2	1083
Tryp	PTA75_SDS_Tryp	PTA75_SDS_Tryp__2013-04-02_velos_2978 (PTA75_SDS_Tryp_F004009)	Pp3c2_9830V3.1	2 PTHR11946:SF5 - VALYL-TRNA SYNTHETASE, ISOFORM A (1 of 1)	1	0.000101	121160	2	2	3	7064: Scan 18848 [C:\MASCOT_DATA_REP\Max Power\PTA75\2013-04-02_velos_2978.raw]	SMPKEDPSAMTVEETSSSAETGRPAAPAAQPLKPAPQSADGER	M	A	0.997	56.2	46.9	52.4	Acetyl (+42), Oxidation (+16), C13_D2_dimethyl_K (+34), Oxidation (+16), C13_D2_dimethyl_K (+34)	4521.19	5	-0.0055	-1.2	2	44	Pp3c2_9830V3.1	1	1083
Tryp	PTA75_SDS_Tryp	PTA75_SDS_Tryp__2013-04-02_velos_2978 (PTA75_SDS_Tryp_F004009)	Pp3c2_9830V3.1	2 PTHR11946:SF5 - VALYL-TRNA SYNTHETASE, ISOFORM A (1 of 1)	1	0.000101	121160	2	2	3	8827: Scan 21219 [C:\MASCOT_DATA_REP\Max Power\PTA75\2013-04-02_velos_2978.raw]	QQDALQKKTSVAGYAEKVPEAVR	R	E	0.997	91.5	43.5	91.5	Gln->pyro-Glu (-17), C13_D2_dimethyl_K (+34), C13_D2_dimethyl_K (+34), C13_D2_dimethyl_K (+34)	2600.51	4	0.0049	1.9	1028	1050	Pp3c2_9830V3.1	1	1083
Tryp	PTA75_SDS_Tryp	PTA75_SDS_Tryp__2013-04-02_velos_2978 (PTA75_SDS_Tryp_F004009)	Pp3c2_9830V3.1	2 PTHR11946:SF5 - VALYL-TRNA SYNTHETASE, ISOFORM A (1 of 1)	1	0.000101	121160	2	2	3	6962: Scan 18697 [C:\MASCOT_DATA_REP\Max Power\PTA75\2013-04-02_velos_2978.raw]	SMPKEDPSAMTVEETSSSAETGRPAAPAAQPLKPAPQSADGER	M	A	0.997	67.5	47	64	Acetyl (+42), Oxidation (+16), C13_D2_dimethyl_K (+34), Oxidation (+16), C13_D2_dimethyl_K (+34)	4521.19	5	-0.0022	-0.49	2	44	Pp3c2_9830V3.1	1	1083
Tryp	PTA79_SDS_Tryp	PTA79_SDS_Tryp_2013-05-19_velos_3477 (PTA79_SDS_Tryp_F004003)	Pp3c2_9830V3.3	PTHR11946:SF5 - VALYL-TRNA SYNTHETASE, ISOFORM A (1 of 1)	0.994	3.87e-05	108649	1	1	1	10188: Scan 21079 [C:\MASCOT_DATA_REP\Max Power\PTA79\2013-05-19_velos_3477.raw]	QQDALQKKTSVAGYAEKVPEAVR	R	E	0.997	58.9	43.9	55.7	Gln->pyro-Glu (-17), C13_D2_dimethyl_K (+34), C13_D2_dimethyl_K (+34), C13_D2_dimethyl_K (+34)	2600.5	4	-0.0048	-1.8	909	931	Pp3c2_9830V3.3,Pp3c2_9830V3.1	2	964
Tryp	PTA79_SDS_Tryp	PTA79_SDS_Tryp_2013-05-19_velos_3477 (PTA79_SDS_Tryp_F004003)	Pp3c2_9830V3.1	2 PTHR11946:SF5 - VALYL-TRNA SYNTHETASE, ISOFORM A (1 of 1)	0.994	3.87e-05	121160	1	1	1	10188: Scan 21079 [C:\MASCOT_DATA_REP\Max Power\PTA79\2013-05-19_velos_3477.raw]	QQDALQKKTSVAGYAEKVPEAVR	R	E	0.997	58.9	43.9	55.7	Gln->pyro-Glu (-17), C13_D2_dimethyl_K (+34), C13_D2_dimethyl_K (+34), C13_D2_dimethyl_K (+34)	2600.5	4	-0.0048	-1.8	1028	1050	Pp3c2_9830V3.3,Pp3c2_9830V3.1	2	1083
GluC	PTA55_RL_MG132_Tris_GluC	PTA55_RL_MG132_Tris_GluC_2013-02-15_velos_2517 (PTA55_RL_MG132_Tris_GluC_F004017)	Pp3c2_9830V3.1	2 PTHR11946:SF5 - VALYL-TRNA SYNTHETASE, ISOFORM A (1 of 1)	0.999	2.71e-05	121160	1	1	1	7042: Scan 14496 [C:\MASCOT_DATA_REP\Max Power\PTA55\2013-02-15_velos_2517.raw]	QKAKKAAAAADDADAVDPPTTPGE	E	K	0.997	53.8	46.1	49.9	Gln->pyro-Glu (-17), C13_D2_dimethyl_K (+34), C13_D2_dimethyl_K (+34), C13_D2_dimethyl_K (+34)	2422.31	3	-0.0013	-0.52	89	112	Pp3c2_9830V3.1	1	1083
Tryp	PTA55_RL_MG132_Tris_Tryp	PTA55_RL_MG132_Tris_Tryp_2013-02-15_velos_2513 (PTA55_RL_MG132_Tris_Tryp_F004016)	Pp3c2_9830V3.1	2 PTHR11946:SF5 - VALYL-TRNA SYNTHETASE, ISOFORM A (1 of 1)	1	0.000124	121160	4	4	5	4377: Scan 10839 [C:\MASCOT_DATA_REP\Max Power\PTA55\2013-02-15_velos_2513.raw]	AAPAAQPLKPAPQSADGER	P	A	0.997	54.7	44.5	52.6	C13_dimethyl_Nterm (+34), C13_D2_dimethyl_K (+34)	1942.09	3	-0.0033	-1.7	26	44	Pp3c2_9830V3.1	1	1083
Tryp	PTA55_RL_MG132_Tris_Tryp	PTA55_RL_MG132_Tris_Tryp_2013-02-15_velos_2513 (PTA55_RL_MG132_Tris_Tryp_F004016)	Pp3c2_9830V3.1	2 PTHR11946:SF5 - VALYL-TRNA SYNTHETASE, ISOFORM A (1 of 1)	1	0.000124	121160	4	4	5	10068: Scan 17950 [C:\MASCOT_DATA_REP\Max Power\PTA55\2013-02-15_velos_2513.raw]	NVVDANVEISR	R	L	0.997	68.6	44.2	40.9		1214.63	2	0.00036	0.29	1007	1017	Pp3c2_9830V3.1	1	1083
Tryp	PTA55_RL_MG132_Tris_Tryp	PTA55_RL_MG132_Tris_Tryp_2013-02-15_velos_2513 (PTA55_RL_MG132_Tris_Tryp_F004016)	Pp3c2_9830V3.1	2 PTHR11946:SF5 - VALYL-TRNA SYNTHETASE, ISOFORM A (1 of 1)	1	0.000124	121160	4	4	5	5783: Scan 12602 [C:\MASCOT_DATA_REP\Max Power\PTA55\2013-02-15_velos_2513.raw]	ETSSSAETGRPAAPAAQPLKPAPQSADGER	E	A	0.997	48.5	47.3	43.7	C13_dimethyl_Nterm (+34), C13_D2_dimethyl_K (+34)	3044.57	4	-0.0078	-2.6	15	44	Pp3c2_9830V3.1	1	1083
Tryp	PTA55_RL_MG132_Tris_Tryp	PTA55_RL_MG132_Tris_Tryp_2013-02-15_velos_2513 (PTA55_RL_MG132_Tris_Tryp_F004016)	Pp3c2_9830V3.1	2 PTHR11946:SF5 - VALYL-TRNA SYNTHETASE, ISOFORM A (1 of 1)	1	0.000124	121160	4	4	5	14029: Scan 22876 [C:\MASCOT_DATA_REP\Max Power\PTA55\2013-02-15_velos_2513.raw]	QQDALQKKTSVAGYAEKVPEAVR	R	E	0.997	141	43.6	138	Gln->pyro-Glu (-17), C13_D2_dimethyl_K (+34), C13_D2_dimethyl_K (+34), C13_D2_dimethyl_K (+34)	2600.51	4	0.0031	1.2	1028	1050	Pp3c2_9830V3.1	1	1083
Tryp	PTA55_RL_MG132_Tris_Tryp	PTA55_RL_MG132_Tris_Tryp_2013-02-15_velos_2513 (PTA55_RL_MG132_Tris_Tryp_F004016)	Pp3c2_9830V3.1	2 PTHR11946:SF5 - VALYL-TRNA SYNTHETASE, ISOFORM A (1 of 1)	1	0.000124	121160	4	4	5	10049: Scan 17927 [C:\MASCOT_DATA_REP\Max Power\PTA55\2013-02-15_velos_2513.raw]	NVVDANVEISR	R	L	0.997	66.4	44.2	50.8		1214.63	2	0.0014	1.1	1007	1017	Pp3c2_9830V3.1	1	1083
Tryp	PTA55_RL_MG132_Tris_Tryp	PTA55_RL_MG132_Tris_Tryp_2013-02-15_velos_2513 (PTA55_RL_MG132_Tris_Tryp_F004016)	Pp3c7_20600V3.10	K00868 - pyridoxine kinase (pdxK, pdxY) (1 of 1)	0.993	2.48e-05	39646.6	1	1	1	23066: Scan 34389 [C:\MASCOT_DATA_REP\Max Power\PTA55\2013-02-15_velos_2513.raw]	APTLLADVGLPSAGR	M	V	0.997	77.6	42.5	58.8	C13_dimethyl_Nterm (+34)	1470.86	3	0.00057	0.39	56	70	Pp3c7_20600V3.10,Pp3c7_20600V3.9,Pp3c7_20600V3.1	3	364
Tryp	PTA55_RL_MG132_Tris_Tryp	PTA55_RL_MG132_Tris_Tryp_2013-02-15_velos_2513 (PTA55_RL_MG132_Tris_Tryp_F004016)	Pp3c7_20600V3.9	K00868 - pyridoxine kinase (pdxK, pdxY) (1 of 1)	0.993	2.48e-05	32133.3	1	1	1	23066: Scan 34389 [C:\MASCOT_DATA_REP\Max Power\PTA55\2013-02-15_velos_2513.raw]	APTLLADVGLPSAGR	M	V	0.997	77.6	42.5	58.8	C13_dimethyl_Nterm (+34)	1470.86	3	0.00057	0.39	2	16	Pp3c7_20600V3.10,Pp3c7_20600V3.9,Pp3c7_20600V3.1	3	295
Tryp	PTA55_RL_MG132_Tris_Tryp	PTA55_RL_MG132_Tris_Tryp_2013-02-15_velos_2513 (PTA55_RL_MG132_Tris_Tryp_F004016)	Pp3c7_20600V3.1	11_2_3_4_5_6_7_8 K00868 - pyridoxine kinase (pdxK, pdxY) (1 of 1)	0.993	2.48e-05	33687.2	1	1	1	23066: Scan 34389 [C:\MASCOT_DATA_REP\Max Power\PTA55\2013-02-15_velos_2513.raw]	APTLLADVGLPSAGR	M	V	0.997	77.6	42.5	58.8	C13_dimethyl_Nterm (+34)	1470.86	3	0.00057	0.39	2	16	Pp3c7_20600V3.10,Pp3c7_20600V3.9,Pp3c7_20600V3.1	3	310
Tryp	PTA57_C13D2old_Tryp	PTA57_C13D2old_Tryp_2013-01-08_velos_2111 (PTA57_C13D2old_Tryp_F004015)	Pp3c7_20600V3.10	K00868 - pyridoxine kinase (pdxK, pdxY) (1 of 1)	0.977	0.000545	39646.6	1	1	1	1349: Scan 20448 [C:\MASCOT_DATA_REP\Max Power\PTA57\2013-01-08_velos_2111.raw]	APTLLADVGLPSAGR	M	V	0.984	50.3	42.7	37.5	C13_dimethyl_Nterm (+34)	1470.86	2	-0.0018	-1.2	56	70	Pp3c7_20600V3.10,Pp3c7_20600V3.9,Pp3c7_20600V3.1	3	364
Tryp	PTA57_C13D2old_Tryp	PTA57_C13D2old_Tryp_2013-01-08_velos_2111 (PTA57_C13D2old_Tryp_F004015)	Pp3c7_20600V3.9	K00868 - pyridoxine kinase (pdxK, pdxY) (1 of 1)	0.977	0.000545	32133.3	1	1	1	1349: Scan 20448 [C:\MASCOT_DATA_REP\Max Power\PTA57\2013-01-08_velos_2111.raw]	APTLLADVGLPSAGR	M	V	0.984	50.3	42.7	37.5	C13_dimethyl_Nterm (+34)	1470.86	2	-0.0018	-1.2	2	16	Pp3c7_20600V3.10,Pp3c7_20600V3.9,Pp3c7_20600V3.1	3	295
Tryp	PTA57_C13D2old_Tryp	PTA57_C13D2old_Tryp_2013-01-08_velos_2111 (PTA57_C13D2old_Tryp_F004015)	Pp3c7_20600V3.1	11_2_3_4_5_6_7_8 K00868 - pyridoxine kinase (pdxK, pdxY) (1 of 1)	0.977	0.000545	33687.2	1	1	1	1349: Scan 20448 [C:\MASCOT_DATA_REP\Max Power\PTA57\2013-01-08_velos_2111.raw]	APTLLADVGLPSAGR	M	V	0.984	50.3	42.7	37.5	C13_dimethyl_Nterm (+34)	1470.86	2	-0.0018	-1.2	2	16	Pp3c7_20600V3.10,Pp3c7_20600V3.9,Pp3c7_20600V3.1	3	310
Tryp	PTA57_C13D2_Tryp	PTA57_C13D2_Tryp_2013-01-08_velos_2109 (PTA57_C13D2_Tryp_F004014)	Pp3c7_20600V3.10	K00868 - pyridoxine kinase (pdxK, pdxY) (1 of 1)	0.994	0.000184	39646.6	1	2	2	7554: Scan 23858 [C:\MASCOT_DATA_REP\Max Power\PTA57\2013-01-08_velos_2109.raw]	APTLLADVGLPSAGR	M	V	0.994	48.1	42.9	37.5	C13_dimethyl_Nterm (+34)	1470.86	2	-0.00036	-0.24	56	70	Pp3c7_20600V3.10,Pp3c7_20600V3.1,Pp3c7_20600V3.9	3	364
Tryp	PTA57_C13D2_Tryp	PTA57_C13D2_Tryp_2013-01-08_velos_2109 (PTA57_C13D2_Tryp_F004014)	Pp3c7_20600V3.10	K00868 - pyridoxine kinase (pdxK, pdxY) (1 of 1)	0.994	0.000184	39646.6	1	2	2	7556: Scan 23862 [C:\MASCOT_DATA_REP\Max Power\PTA57\2013-01-08_velos_2109.raw]	APTLLADVGLPSAGR	M	V	0.997	89.4	42.5	75.2	C13_dimethyl_Nterm (+34)	1470.86	3	0.00069	0.47	56	70	Pp3c7_20600V3.10,Pp3c7_20600V3.1,Pp3c7_20600V3.9	3	364
Tryp	PTA57_C13D2_Tryp	PTA57_C13D2_Tryp_2013-01-08_velos_2109 (PTA57_C13D2_Tryp_F004014)	Pp3c7_20600V3.1	11_2_3_4_5_6_7_8 K00868 - pyridoxine kinase (pdxK, pdxY) (1 of 1)	0.994	0.000184	33687.2	1	2	2	7554: Scan 23858 [C:\MASCOT_DATA_REP\Max Power\PTA57\2013-01-08_velos_2109.raw]	APTLLADVGLPSAGR	M	V	0.994	48.1	42.9	37.5	C13_dimethyl_Nterm (+34)	1470.86	2	-0.00036	-0.24	2	16	Pp3c7_20600V3.10,Pp3c7_20600V3.1,Pp3c7_20600V3.9	3	310
Tryp	PTA57_C13D2_Tryp	PTA57_C13D2_Tryp_2013-01-08_velos_2109 (PTA57_C13D2_Tryp_F004014)	Pp3c7_20600V3.1	11_2_3_4_5_6_7_8 K00868 - pyridoxine kinase (pdxK, pdxY) (1 of 1)	0.994	0.000184	33687.2	1	2	2	7556: Scan 23862 [C:\MASCOT_DATA_REP\Max Power\PTA57\2013-01-08_velos_2109.raw]	APTLLADVGLPSAGR	M	V	0.997	89.4	42.5	75.2	C13_dimethyl_Nterm (+34)	1470.86	3	0.00069	0.47	2	16	Pp3c7_20600V3.10,Pp3c7_20600V3.1,Pp3c7_20600V3.9	3	310
Tryp	PTA57_C13D2_Tryp	PTA57_C13D2_Tryp_2013-01-08_velos_2109 (PTA57_C13D2_Tryp_F004014)	Pp3c7_20600V3.9	K00868 - pyridoxine kinase (pdxK, pdxY) (1 of 1)	0.994	0.000184	32133.3	1	2	2	7554: Scan 23858 [C:\MASCOT_DATA_REP\Max Power\PTA57\2013-01-08_velos_2109.raw]	APTLLADVGLPSAGR	M	V	0.994	48.1	42.9	37.5	C13_dimethyl_Nterm (+34)	1470.86	2	-0.00036	-0.24	2	16	Pp3c7_20600V3.10,Pp3c7_20600V3.1,Pp3c7_20600V3.9	3	295
Tryp	PTA57_C13D2_Tryp	PTA57_C13D2_Tryp_2013-01-08_velos_2109 (PTA57_C13D2_Tryp_F004014)	Pp3c7_20600V3.9	K00868 - pyridoxine kinase (pdxK, pdxY) (1 of 1)	0.994	0.000184	32133.3	1	2	2	7556: Scan 23862 [C:\MASCOT_DATA_REP\Max Power\PTA57\2013-01-08_velos_2109.raw]	APTLLADVGLPSAGR	M	V	0.997	89.4	42.5	75.2	C13_dimethyl_Nterm (+34)	1470.86	3	0.00069	0.47	2	16	Pp3c7_20600V3.10,Pp3c7_20600V3.1,Pp3c7_20600V3.9	3	295
Tryp	PTA79_P_Tris_Tryp	PTA79_P_Tris_Tryp_2013-04-26_velos_3248 (PTA79_P_Tris_Tryp_F004002)	Pp3c7_20600V3.10	K00868 - pyridoxine kinase (pdxK, pdxY) (1 of 1)	0.98	0.000124	39646.6	1	1	1	1831: Scan 26289 [C:\MASCOT_DATA_REP\Max Power\PTA79\2013-04-26_velos_3248.raw]	APTLLADVGLPSAGR	M	V	0.988	43.2	42.7	28.2	C13_dimethyl_Nterm (+34)	1470.86	2	-0.0011	-0.73	56	70	Pp3c7_20600V3.10,Pp3c7_20600V3.1,Pp3c7_20600V3.9	3	364
Tryp	PTA79_P_Tris_Tryp	PTA79_P_Tris_Tryp_2013-04-26_velos_3248 (PTA79_P_Tris_Tryp_F004002)	Pp3c7_20600V3.1	11_2_3_4_5_6_7_8 K00868 - pyridoxine kinase (pdxK, pdxY) (1 of 1)	0.98	0.000124	33687.2	1	1	1	1831: Scan 26289 [C:\MASCOT_DATA_REP\Max Power\PTA79\2013-04-26_velos_3248.raw]	APTLLADVGLPSAGR	M	V	0.988	43.2	42.7	28.2	C13_dimethyl_Nterm (+34)	1470.86	2	-0.0011	-0.73	2	16	Pp3c7_20600V3.10,Pp3c7_20600V3.1,Pp3c7_20600V3.9	3	310
Tryp	PTA79_P_Tris_Tryp	PTA79_P_Tris_Tryp_2013-04-26_velos_3248 (PTA79_P_Tris_Tryp_F004002)	Pp3c7_20600V3.9	K00868 - pyridoxine kinase (pdxK, pdxY) (1 of 1)	0.98	0.000124	32133.3	1	1	1	1831: Scan 26289 [C:\MASCOT_DATA_REP\Max Power\PTA79\2013-04-26_velos_3248.raw]	APTLLADVGLPSAGR	M	V	0.988	43.2	42.7	28.2	C13_dimethyl_Nterm (+34)	1470.86	2	-0.0011	-0.73	2	16	Pp3c7_20600V3.10,Pp3c7_20600V3.1,Pp3c7_20600V3.9	3	295
Chymo	PTA79_P_Tris_Chymo	PTA79_P_Tris_Chymo_2013-04-26_velos_3249 (PTA79_P_Tris_Chymo_F004004)	Pp3c7_20600V3.10	K00868 - pyridoxine kinase (pdxK, pdxY) (1 of 1)	0.994	3.85e-05	39646.6	1	1	1	21731: Scan 40571 [C:\MASCOT_DATA_REP\Max Power\PTA79\2013-04-26_velos_3249.raw]	APTLLADVGLPSAGRVL	M	S	0.997	44.6	43.3	38.8	C13_dimethyl_Nterm (+34)	1683.01	3	-0.00051	-0.3	56	72	Pp3c7_20600V3.10,Pp3c7_20600V3.9,Pp3c7_20600V3.1	3	364
Chymo	PTA79_P_Tris_Chymo	PTA79_P_Tris_Chymo_2013-04-26_velos_3249 (PTA79_P_Tris_Chymo_F004004)	Pp3c7_20600V3.9	K00868 - pyridoxine kinase (pdxK, pdxY) (1 of 1)	0.994	3.85e-05	32133.3	1	1	1	21731: Scan 40571 [C:\MASCOT_DATA_REP\Max Power\PTA79\2013-04-26_velos_3249.raw]	APTLLADVGLPSAGRVL	M	S	0.997	44.6	43.3	38.8	C13_dimethyl_Nterm (+34)	1683.01	3	-0.00051	-0.3	2	18	Pp3c7_20600V3.10,Pp3c7_20600V3.9,Pp3c7_20600V3.1	3	295
Chymo	PTA79_P_Tris_Chymo	PTA79_P_Tris_Chymo_2013-04-26_velos_3249 (PTA79_P_Tris_Chymo_F004004)	Pp3c7_20600V3.1	11_2_3_4_5_6_7_8 K00868 - pyridoxine kinase (pdxK, pdxY) (1 of 1)	0.994	3.85e-05	33687.2	1	1	1	21731: Scan 40571 [C:\MASCOT_DATA_REP\Max Power\PTA79\2013-04-26_velos_3249.raw]	APTLLADVGLPSAGRVL	M	S	0.997	44.6	43.3	38.8	C13_dimethyl_Nterm (+34)	1683.01	3	-0.00051	-0.3	2	18	Pp3c7_20600V3.10,Pp3c7_20600V3.9,Pp3c7_20600V3.1	3	310
Tryp	PTA79_Tris_Tryp	PTA79_Tris_Tryp_2013-05-19_velos_3471 (PTA79_Tris_Tryp_F004005)	Pp3c7_20600V3.9	K00868 - pyridoxine kinase (pdxK, pdxY) (1 of 1)	0.992	2.83e-05	32133.3	1	1	1	19734: Scan 33824 [C:\MASCOT_DATA_REP\Max Power\PTA79\2013-05-19_velos_3471.raw]	APTLLADVGLPSAGR	M	V	0.997	70.9	42.7	58.3	C13_dimethyl_Nterm (+34)	1470.86	3	-0.0018	-1.2	2	16	Pp3c7_20600V3.9,Pp3c7_20600V3.1,Pp3c7_20600V3.10	3	295
Tryp	PTA79_Tris_Tryp	PTA79_Tris_Tryp_2013-05-19_velos_3471 (PTA79_Tris_Tryp_F004005)	Pp3c7_20600V3.1	11_2_3_4_5_6_7_8 K00868 - pyridoxine kinase (pdxK, pdxY) (1 of 1)	0.992	2.83e-05	33687.2	1	1	1	19734: Scan 33824 [C:\MASCOT_DATA_REP\Max Power\PTA79\2013-05-19_velos_3471.raw]	APTLLADVGLPSAGR	M	V	0.997	70.9	42.7	58.3	C13_dimethyl_Nterm (+34)	1470.86	3	-0.0018	-1.2	2	16	Pp3c7_20600V3.9,Pp3c7_20600V3.1,Pp3c7_20600V3.10	3	310
Tryp	PTA79_Tris_Tryp	PTA79_Tris_Tryp_2013-05-19_velos_3471 (PTA79_Tris_Tryp_F004005)	Pp3c7_20600V3.10	K00868 - pyridoxine kinase (pdxK, pdxY) (1 of 1)	0.992	2.83e-05	39646.6	1	1	1	19734: Scan 33824 [C:\MASCOT_DATA_REP\Max Power\PTA79\2013-05-19_velos_3471.raw]	APTLLADVGLPSAGR	M	V	0.997	70.9	42.7	58.3	C13_dimethyl_Nterm (+34)	1470.86	3	-0.0018	-1.2	56	70	Pp3c7_20600V3.9,Pp3c7_20600V3.1,Pp3c7_20600V3.10	3	364
GluC	PTA55_RL_MG132_Tris_GluC	PTA55_RL_MG132_Tris_GluC_2013-02-15_velos_2517 (PTA55_RL_MG132_Tris_GluC_F004017)	Pp3c2_19280V3.1	2 PTHR10430 - PEROXIREDOXIN (1 of 7)	1	2.71e-05	17809.7	1	1	1	23624: Scan 35015 [C:\MASCOT_DATA_REP\Max Power\PTA55\2013-02-15_velos_2517.raw]	APITVGDKIPDVTLSYLDDDNQSQKFNTHEE	M	L	0.997	49.3	47.8	46.3	C13_dimethyl_Nterm (+34), C13_D2_dimethyl_K (+34), C13_D2_dimethyl_K (+34)	3590.85	4	-0.00029	-0.081	2	32	Pp3c2_19280V3.1	1	164
Tryp	PTA79_Tx_Tryp	PTA79_Tx_Tryp_2013-05-19_velos_3474 (PTA79_Tx_Tryp_F004007)	Pp3c18_10040V3.1	2_3_4 PTHR10795:SF335 - SUBTILISIN-LIKE PROTEASE (1 of 6)	0.992	3.11e-05	81850	1	1	1	7001: Scan 16557 [C:\MASCOT_DATA_REP\Max Power\PTA79\2013-05-19_velos_3474.raw]	GESFSDKGLGPVPSR	E	W	0.997	68.5	44.2	63.4	C13_dimethyl_Nterm (+34), C13_D2_dimethyl_K (+34)	1599.89	3	0.0012	0.72	156	170	Pp3c18_10040V3.1	1	779
Tryp	PTA57_D2_Tryp	PTA57_D2_Tryp_2013-01-08_velos_2108 (PTA57_D2_Tryp_F004118)	Pp3c18_10040V3.1	2_3_4 PTHR10795:SF335 - SUBTILISIN-LIKE PROTEASE (1 of 6)	0.997	5.08e-05	81850	1	1	1	4634: Scan 14026 [C:\MASCOT_DATA_REP\Max Power\PTA57\2013-01-08_velos_2108.raw]	VGPSGLAFDNR	R	R	0.997	88.5	43.9	73.5		1131.57	2	-0.0013	-1.2	533	543	Pp3c18_10040V3.1	1	779
Tryp	PTA79_Tris_Tryp	PTA79_Tris_Tryp_2013-05-19_velos_3471 (PTA79_Tris_Tryp_F004005)	Pp3c18_10040V3.1	2_3_4 PTHR10795:SF335 - SUBTILISIN-LIKE PROTEASE (1 of 6)	1	8.49e-05	81850	3	3	3	8693: Scan 18976 [C:\MASCOT_DATA_REP\Max Power\PTA79\2013-05-19_velos_3471.raw]	VGPSGLAFDNR	R	R	0.997	71.7	43.7	50.1		1131.57	2	-6.2e-05	-0.055	533	543	Pp3c18_10040V3.1	1	779
Tryp	PTA79_Tris_Tryp	PTA79_Tris_Tryp_2013-05-19_velos_3471 (PTA79_Tris_Tryp_F004005)	Pp3c18_10040V3.1	2_3_4 PTHR10795:SF335 - SUBTILISIN-LIKE PROTEASE (1 of 6)	1	8.49e-05	81850	3	3	3	6912: Scan 16658 [C:\MASCOT_DATA_REP\Max Power\PTA79\2013-05-19_velos_3471.raw]	GESFSDKGLGPVPSR	E	W	0.997	45.3	44.2	40.5	C13_dimethyl_Nterm (+34), C13_D2_dimethyl_K (+34)	1599.89	3	0.00073	0.46	156	170	Pp3c18_10040V3.1	1	779
Tryp	PTA79_Tris_Tryp	PTA79_Tris_Tryp_2013-05-19_velos_3471 (PTA79_Tris_Tryp_F004005)	Pp3c18_10040V3.1	2_3_4 PTHR10795:SF335 - SUBTILISIN-LIKE PROTEASE (1 of 6)	1	8.49e-05	81850	3	3	3	13289: Scan 25114 [C:\MASCOT_DATA_REP\Max Power\PTA79\2013-05-19_velos_3471.raw]	IQIFTNEPVTCPR	R	T	0.997	90.7	44.9	80.4	Carbamidomethyl (+57)	1573.79	2	0.0011	0.68	649	661	Pp3c18_10040V3.1	1	779
Chymo	PTA79_P_Tris_Chymo	PTA79_P_Tris_Chymo_2013-04-26_velos_3249 (PTA79_P_Tris_Chymo_F004004)	Pp3c18_10040V3.1	2_3_4 PTHR10795:SF335 - SUBTILISIN-LIKE PROTEASE (1 of 6)	1	3.85e-05	81850	1	1	1	14406: Scan 30504 [C:\MASCOT_DATA_REP\Max Power\PTA79\2013-04-26_velos_3249.raw]	DNKNSILTDEATTTEATPF	L	H	0.997	78.2	46.8	76.4	C13_D2_dimethyl_K (+34)	2101.02	2	-0.0035	-1.7	591	609	Pp3c18_10040V3.1	1	779
Tryp	PTA55_RL_MG132_Tris_Tryp	PTA55_RL_MG132_Tris_Tryp_2013-02-15_velos_2513 (PTA55_RL_MG132_Tris_Tryp_F004016)	Pp3c18_10040V3.1	2_3_4 PTHR10795:SF335 - SUBTILISIN-LIKE PROTEASE (1 of 6)	1	4.96e-05	81850	2	2	2	40099: Scan 56723 [C:\MASCOT_DATA_REP\Max Power\PTA55\2013-02-15_velos_2513.raw]	TTHTPEFLGLSSTEGLWPESNFGDDVIVGVLDSGVWPEGESFSDKGLGPVPSR	H	W	0.997	50.4	48	46.2	C13_dimethyl_Nterm (+34), C13_D2_dimethyl_K (+34)	5668.83	5	0.014	2.4	118	170	Pp3c18_10040V3.1	1	779
Tryp	PTA55_RL_MG132_Tris_Tryp	PTA55_RL_MG132_Tris_Tryp_2013-02-15_velos_2513 (PTA55_RL_MG132_Tris_Tryp_F004016)	Pp3c18_10040V3.1	2_3_4 PTHR10795:SF335 - SUBTILISIN-LIKE PROTEASE (1 of 6)	1	4.96e-05	81850	2	2	2	18814: Scan 28973 [C:\MASCOT_DATA_REP\Max Power\PTA55\2013-02-15_velos_2513.raw]	SILTDEATTTEATPFHFGSGHVQPER	N	A	0.997	105	46.6	105	C13_dimethyl_Nterm (+34)	2861.41	4	0.0023	0.8	595	620	Pp3c18_10040V3.1	1	779
Tryp	PTA46_EPO_ Tris_HCD_Tryp	PTA46_EPO_ Tris_Tryp_2012-09-26_velos_0820 (PTA46_EPO_ Tris_HCD_Tryp_F004117)	Pp3c18_10040V3.1	2_3_4 PTHR10795:SF335 - SUBTILISIN-LIKE PROTEASE (1 of 6)	1	6.67e-05	81850	1	1	1	5595: Scan 9874 [C:\MASCOT_DATA_REP\Max Power\PTA46\2012-09-26_velos_0820.raw]	SPVAKFKFGGTQLDVKPAPVVASFSSR	N	G	0.997	63.6	41.4	63.6	D2_dimethyl_Nterm (+32), D2_dimethyl_K (+32), D2_dimethyl_K (+32), D2_dimethyl_K (+32)	2947.75	4	-0.0078	-2.7	478	504	Pp3c18_10040V3.1	1	779
Tryp	PTA46_EPO_ Tris_HCD_Tryp	PTA46_EPO_ Tris_Tryp_2012-09-26_velos_0820 (PTA46_EPO_ Tris_HCD_Tryp_F004117)	Pp3c1_14250V3.1	2 PF07883 - Cupin domain (Cupin_2) (1 of 38)	0.996	6.67e-05	28489.2	1	1	1	12033: Scan 18133 [C:\MASCOT_DATA_REP\Max Power\PTA46\2012-09-26_velos_0820.raw]	SDPDPLQDFCVADLSSPIFINGFPCKDPAKVTSNDFTFR	A	G	0.997	49	47.7	47.7	D2_dimethyl_Nterm (+32), Carbamidomethyl (+57), Carbamidomethyl (+57), D2_dimethyl_K (+32), D2_dimethyl_K (+32)	4513.2	4	-0.034	-7.5	34	72	Pp3c1_14250V3.1	1	264
Tryp	PTA55_RL_MG132_Tris_Tryp	PTA55_RL_MG132_Tris_Tryp_2013-02-15_velos_2513 (PTA55_RL_MG132_Tris_Tryp_F004016)	Pp3c1_14250V3.1	2 PF07883 - Cupin domain (Cupin_2) (1 of 38)	0.993	2.48e-05	28489.2	1	1	1	36257: Scan 50951 [C:\MASCOT_DATA_REP\Max Power\PTA55\2013-02-15_velos_2513.raw]	SDPDPLQDFCVADLSSPIFINGFPCKDPAKVTSNDFTFR	A	G	0.997	54	48	53.3	C13_dimethyl_Nterm (+34), Carbamidomethyl (+57), Carbamidomethyl (+57), C13_D2_dimethyl_K (+34), C13_D2_dimethyl_K (+34)	4519.26	4	0.00034	0.075	34	72	Pp3c1_14250V3.1	1	264
Chymo	PTA79_SDS_Chymo	PTA79_SDS_Chymo_2013-05-19_velos_3478 (PTA79_SDS_Chymo_F004006)	Pp3c1_14250V3.1	2 PF07883 - Cupin domain (Cupin_2) (1 of 38)	0.994	3.01e-05	28489.2	1	1	1	23584: Scan 37446 [C:\MASCOT_DATA_REP\Max Power\PTA79\2013-05-19_velos_3478.raw]	QLNVGKTPAIAQL	F	S	0.995	50.9	44.4	38.3	Gln->pyro-Glu (-17), C13_D2_dimethyl_K (+34)	1368.82	2	0.0022	1.6	169	181	Pp3c1_14250V3.1	1	264
Tryp	PTA79_P_Tris_Tryp	PTA79_P_Tris_Tryp_2013-04-26_velos_3248 (PTA79_P_Tris_Tryp_F004002)	Pp3c1_14250V3.1	2 PF07883 - Cupin domain (Cupin_2) (1 of 38)	0.995	0.000124	28489.2	1	1	1	7020: Scan 40793 [C:\MASCOT_DATA_REP\Max Power\PTA79\2013-04-26_velos_3248.raw]	SDPDPLQDFCVADLSSPIFINGFPCKDPAKVTSNDFTFR	A	G	0.997	71.3	47.9	63.2	C13_dimethyl_Nterm (+34), Carbamidomethyl (+57), Carbamidomethyl (+57), C13_D2_dimethyl_K (+34), C13_D2_dimethyl_K (+34)	4519.25	4	-0.0077	-1.7	34	72	Pp3c1_14250V3.1	1	264
Chymo	PTA79_P_Tris_Chymo	PTA79_P_Tris_Chymo_2013-04-26_velos_3249 (PTA79_P_Tris_Chymo_F004004)	Pp3c1_14250V3.1	2 PF07883 - Cupin domain (Cupin_2) (1 of 38)	0.994	3.85e-05	28489.2	1	1	1	18757: Scan 36167 [C:\MASCOT_DATA_REP\Max Power\PTA79\2013-04-26_velos_3249.raw]	QLNVGKTPAIAQL	F	S	0.997	44.8	44.6	30.7	Gln->pyro-Glu (-17), C13_D2_dimethyl_K (+34)	1368.82	2	0.00073	0.53	169	181	Pp3c1_14250V3.1	1	264
Tryp	PTA79_Tris_Tryp	PTA79_Tris_Tryp_2013-05-19_velos_3471 (PTA79_Tris_Tryp_F004005)	Pp3c1_14250V3.1	2 PF07883 - Cupin domain (Cupin_2) (1 of 38)	0.992	0.000113	28489.2	1	1	4	32561: Scan 50800 [C:\MASCOT_DATA_REP\Max Power\PTA79\2013-05-19_velos_3471.raw]	SDPDPLQDFCVADLSSPIFINGFPCKDPAKVTSNDFTFR	A	G	0.997	85	47.9	85	C13_dimethyl_Nterm (+34), Carbamidomethyl (+57), Carbamidomethyl (+57), C13_D2_dimethyl_K (+34), C13_D2_dimethyl_K (+34)	4519.25	4	-0.0065	-1.4	34	72	Pp3c1_14250V3.1	1	264
Tryp	PTA79_Tris_Tryp	PTA79_Tris_Tryp_2013-05-19_velos_3471 (PTA79_Tris_Tryp_F004005)	Pp3c1_14250V3.1	2 PF07883 - Cupin domain (Cupin_2) (1 of 38)	0.992	0.000113	28489.2	1	1	4	32640: Scan 50924 [C:\MASCOT_DATA_REP\Max Power\PTA79\2013-05-19_velos_3471.raw]	SDPDPLQDFCVADLSSPIFINGFPCKDPAKVTSNDFTFR	A	G	0.997	55.4	48	54.4	C13_dimethyl_Nterm (+34), Carbamidomethyl (+57), Carbamidomethyl (+57), C13_D2_dimethyl_K (+34), C13_D2_dimethyl_K (+34)	4519.26	4	-5.9e-05	-0.013	34	72	Pp3c1_14250V3.1	1	264
Tryp	PTA79_Tris_Tryp	PTA79_Tris_Tryp_2013-05-19_velos_3471 (PTA79_Tris_Tryp_F004005)	Pp3c1_14250V3.1	2 PF07883 - Cupin domain (Cupin_2) (1 of 38)	0.992	0.000113	28489.2	1	1	4	32543: Scan 50774 [C:\MASCOT_DATA_REP\Max Power\PTA79\2013-05-19_velos_3471.raw]	SDPDPLQDFCVADLSSPIFINGFPCKDPAKVTSNDFTFR	A	G	0.997	88	47.9	87.4	C13_dimethyl_Nterm (+34), Carbamidomethyl (+57), Carbamidomethyl (+57), C13_D2_dimethyl_K (+34), C13_D2_dimethyl_K (+34)	4519.25	4	-0.0085	-1.9	34	72	Pp3c1_14250V3.1	1	264
Tryp	PTA79_Tris_Tryp	PTA79_Tris_Tryp_2013-05-19_velos_3471 (PTA79_Tris_Tryp_F004005)	Pp3c1_14250V3.1	2 PF07883 - Cupin domain (Cupin_2) (1 of 38)	0.992	0.000113	28489.2	1	1	4	32550: Scan 50783 [C:\MASCOT_DATA_REP\Max Power\PTA79\2013-05-19_velos_3471.raw]	SDPDPLQDFCVADLSSPIFINGFPCKDPAKVTSNDFTFR	A	G	0.997	104	47.9	102	C13_dimethyl_Nterm (+34), Carbamidomethyl (+57), Carbamidomethyl (+57), C13_D2_dimethyl_K (+34), C13_D2_dimethyl_K (+34)	4519.25	4	-0.0085	-1.9	34	72	Pp3c1_14250V3.1	1	264
Tryp	PTA79_Tx_Tryp	PTA79_Tx_Tryp_2013-05-19_velos_3474 (PTA79_Tx_Tryp_F004007)	Pp3c21_21540V3.1	2 K02978 - small subunit ribosomal protein S27e (RP-S27e, RPS27) (1 of 5)	0.992	3.11e-05	9518	1	1	1	18861: Scan 32017 [C:\MASCOT_DATA_REP\Max Power\PTA79\2013-05-19_velos_3474.raw]	VLSNDIDLLQPPAELEKR	M	K	0.997	59.9	43.2	51.5	C13_dimethyl_Nterm (+34), C13_D2_dimethyl_K (+34)	2117.23	3	-0.0034	-1.6	2	19	Pp3c21_21540V3.1	1	87
Tryp	PTA57_C13D2_Tryp	PTA57_C13D2_Tryp_2013-01-08_velos_2109 (PTA57_C13D2_Tryp_F004014)	Pp3c21_21540V3.1	2 K02978 - small subunit ribosomal protein S27e (RP-S27e, RPS27) (1 of 5)	0.994	0.000184	9518	1	1	2	7462: Scan 23510 [C:\MASCOT_DATA_REP\Max Power\PTA57\2013-01-08_velos_2109.raw]	VLSNDIDLLQPPAELEKR	M	K	0.997	65.8	43.1	39.6	C13_dimethyl_Nterm (+34), C13_D2_dimethyl_K (+34)	2117.24	3	0.00039	0.19	2	19	Pp3c21_21540V3.1	1	87
Tryp	PTA57_C13D2_Tryp	PTA57_C13D2_Tryp_2013-01-08_velos_2109 (PTA57_C13D2_Tryp_F004014)	Pp3c21_21540V3.1	2 K02978 - small subunit ribosomal protein S27e (RP-S27e, RPS27) (1 of 5)	0.994	0.000184	9518	1	1	2	7418: Scan 23394 [C:\MASCOT_DATA_REP\Max Power\PTA57\2013-01-08_velos_2109.raw]	VLSNDIDLLQPPAELEKR	M	K	0.997	60.9	43.1	40.2	C13_dimethyl_Nterm (+34), C13_D2_dimethyl_K (+34)	2117.24	3	0.00042	0.2	2	19	Pp3c21_21540V3.1	1	87
Tryp	PTA75_SDS_Tryp	PTA75_SDS_Tryp__2013-04-02_velos_2978 (PTA75_SDS_Tryp_F004009)	Pp3c21_21540V3.1	2 K02978 - small subunit ribosomal protein S27e (RP-S27e, RPS27) (1 of 5)	0.993	6.71e-05	9518	1	1	2	16089: Scan 30915 [C:\MASCOT_DATA_REP\Max Power\PTA75\2013-04-02_velos_2978.raw]	VLSNDIDLLQPPAELEKR	M	K	0.997	57	42.9	45.2	C13_dimethyl_Nterm (+34), C13_D2_dimethyl_K (+34)	2117.24	3	0.0029	1.4	2	19	Pp3c21_21540V3.1	1	87
Tryp	PTA75_SDS_Tryp	PTA75_SDS_Tryp__2013-04-02_velos_2978 (PTA75_SDS_Tryp_F004009)	Pp3c21_21540V3.1	2 K02978 - small subunit ribosomal protein S27e (RP-S27e, RPS27) (1 of 5)	0.993	6.71e-05	9518	1	1	2	16071: Scan 30890 [C:\MASCOT_DATA_REP\Max Power\PTA75\2013-04-02_velos_2978.raw]	VLSNDIDLLQPPAELEKR	M	K	0.997	64.1	43	49	C13_dimethyl_Nterm (+34), C13_D2_dimethyl_K (+34)	2117.24	3	0.0009	0.43	2	19	Pp3c21_21540V3.1	1	87
Tryp	PTA79_SDS_Tryp	PTA79_SDS_Tryp_2013-05-19_velos_3477 (PTA79_SDS_Tryp_F004003)	Pp3c21_21540V3.1	2 K02978 - small subunit ribosomal protein S27e (RP-S27e, RPS27) (1 of 5)	0.994	7.73e-05	9518	1	1	2	18018: Scan 31392 [C:\MASCOT_DATA_REP\Max Power\PTA79\2013-05-19_velos_3477.raw]	VLSNDIDLLQPPAELEKR	M	K	0.997	84.8	43.2	53.3	C13_dimethyl_Nterm (+34), C13_D2_dimethyl_K (+34)	2117.24	3	-0.0012	-0.58	2	19	Pp3c21_21540V3.1	1	87
Tryp	PTA79_SDS_Tryp	PTA79_SDS_Tryp_2013-05-19_velos_3477 (PTA79_SDS_Tryp_F004003)	Pp3c21_21540V3.1	2 K02978 - small subunit ribosomal protein S27e (RP-S27e, RPS27) (1 of 5)	0.994	7.73e-05	9518	1	1	2	17804: Scan 31086 [C:\MASCOT_DATA_REP\Max Power\PTA79\2013-05-19_velos_3477.raw]	VLSNDIDLLQPPAELEKR	M	K	0.997	78.3	43	57	C13_dimethyl_Nterm (+34), C13_D2_dimethyl_K (+34)	2117.24	3	0.0013	0.61	2	19	Pp3c21_21540V3.1	1	87
Tryp	PTA46_EPO_ Tris_HCD_Tryp	PTA46_EPO_ Tris_Tryp_2012-09-26_velos_0820 (PTA46_EPO_ Tris_HCD_Tryp_F004117)	Pp3c21_21540V3.1	2 K02978 - small subunit ribosomal protein S27e (RP-S27e, RPS27) (1 of 5)	0.996	6.67e-05	9518	1	1	1	6218: Scan 10721 [C:\MASCOT_DATA_REP\Max Power\PTA46\2012-09-26_velos_0820.raw]	VLSNDIDLLQPPAELEKR	M	K	0.997	71.1	43.7	56.4	D2_dimethyl_Nterm (+32), D2_dimethyl_K (+32)	2113.22	3	-0.0059	-2.8	2	19	Pp3c21_21540V3.1	1	87
Tryp	PTA79_Tx_Tryp	PTA79_Tx_Tryp_2013-05-19_velos_3474 (PTA79_Tx_Tryp_F004007)	Pp3c11_8840V3.1	2 PTHR23505:SF21 - SPHINGOLIPID TRANSPORTER SPINSTER HOMOLOG 1-RELATED (1 of 2)	0.992	3.11e-05	51324.3	1	1	1	3073: Scan 11487 [C:\MASCOT_DATA_REP\Max Power\PTA79\2013-05-19_velos_3474.raw]	AGTQLDDGGLR	M	G	0.997	64.9	43.7	48.2	C13_dimethyl_Nterm (+34)	1135.6	2	-0.0016	-1.4	2	12	Pp3c11_8840V3.1	1	479
Tryp	PTA79_SDS_Tryp	PTA79_SDS_Tryp_2013-05-19_velos_3477 (PTA79_SDS_Tryp_F004003)	Pp3c11_8840V3.1	2 PTHR23505:SF21 - SPHINGOLIPID TRANSPORTER SPINSTER HOMOLOG 1-RELATED (1 of 2)	0.994	3.87e-05	51324.3	1	1	1	2268: Scan 10890 [C:\MASCOT_DATA_REP\Max Power\PTA79\2013-05-19_velos_3477.raw]	AGTQLDDGGLR	M	G	0.997	71.8	43.7	48.3	C13_dimethyl_Nterm (+34)	1135.6	2	-0.0016	-1.4	2	12	Pp3c11_8840V3.1	1	479
Tryp	PTA79_SDS_Tryp	PTA79_SDS_Tryp_2013-05-19_velos_3477 (PTA79_SDS_Tryp_F004003)	Pp3c23_20720V3.1	2 2.4.2.53 - Undecaprenyl-phosphate 4-deoxy-4-formamido-L-arabinose transferase / Undecaprenyl-phosphate Ara4FN transferase (1 of 1)	0.994	3.87e-05	46411.8	1	1	1	22973: Scan 38788 [C:\MASCOT_DATA_REP\Max Power\PTA79\2013-05-19_velos_3477.raw]	VLEFASGPVSEESEPR	A	E	0.997	52.1	44.2	46.5	Acetyl (+42)	1773.84	2	3.1e-05	0.018	61	76	Pp3c23_20720V3.1	1	423
Tryp	PTA79_Tx_Tryp	PTA79_Tx_Tryp_2013-05-19_velos_3474 (PTA79_Tx_Tryp_F004007)	Pp3c23_20720V3.1	2 2.4.2.53 - Undecaprenyl-phosphate 4-deoxy-4-formamido-L-arabinose transferase / Undecaprenyl-phosphate Ara4FN transferase (1 of 1)	0.971	3.11e-05	46411.8	1	1	1	25244: Scan 40360 [C:\MASCOT_DATA_REP\Max Power\PTA79\2013-05-19_velos_3474.raw]	VLEFASGPVSEESEPR	A	E	0.989	49.4	44.4	39.5	Acetyl (+42)	1773.85	2	0.0034	1.9	61	76	Pp3c23_20720V3.1	1	423
Chymo	PTA79_SDS_Chymo	PTA79_SDS_Chymo_2013-05-19_velos_3478 (PTA79_SDS_Chymo_F004006)	Pp3c4_1550V3.1	2 PTHR11615//PTHR11615:SF159 - NITRATE, FROMATE, IRON DEHYDROGENASE // SUBFAMILY NOT NAMED (1 of 7)	1	3.01e-05	21965.6	1	1	1	12231: Scan 22665 [C:\MASCOT_DATA_REP\Max Power\PTA79\2013-05-19_velos_3478.raw]	SDPVVVVPRKY	M	S	0.997	54.5	45.2	46.8	Acetyl (+42), C13_D2_dimethyl_K (+34)	1333.78	2	0.0011	0.8	2	12	Pp3c4_1550V3.1	1	199
Tryp	PTA79_SDS_Tryp	PTA79_SDS_Tryp_2013-05-19_velos_3477 (PTA79_SDS_Tryp_F004003)	Pp3c4_1550V3.1	2 PTHR11615//PTHR11615:SF159 - NITRATE, FROMATE, IRON DEHYDROGENASE // SUBFAMILY NOT NAMED (1 of 7)	0.967	3.87e-05	21965.6	1	1	1	12502: Scan 24111 [C:\MASCOT_DATA_REP\Max Power\PTA79\2013-05-19_velos_3477.raw]	SDPVVVVPR	M	K	0.985	44.3	43.3	23.3	Acetyl (+42)	1008.56	2	0.0014	1.4	2	10	Pp3c4_1550V3.1	1	199
Tryp	PTA75_SDS_Tryp	PTA75_SDS_Tryp__2013-04-02_velos_2978 (PTA75_SDS_Tryp_F004009)	Pp3c4_14810V3.1	2 K14776 - ATP-dependent RNA helicase DDX10/DBP4 [EC:3.6.4.13] (DDX10, DBP4) (1 of 1)	1	6.71e-05	95559.1	1	1	2	14266: Scan 28432 [C:\MASCOT_DATA_REP\Max Power\PTA75\2013-04-02_velos_2978.raw]	QSKEVLSAPPGVSNEVVEAANER	R	Y	0.997	60.3	46.6	58	Gln->pyro-Glu (-17), C13_D2_dimethyl_K (+34)	2426.25	3	0.0016	0.64	699	721	Pp3c4_14810V3.1	1	865
Tryp	PTA75_SDS_Tryp	PTA75_SDS_Tryp__2013-04-02_velos_2978 (PTA75_SDS_Tryp_F004009)	Pp3c4_14810V3.1	2 K14776 - ATP-dependent RNA helicase DDX10/DBP4 [EC:3.6.4.13] (DDX10, DBP4) (1 of 1)	1	6.71e-05	95559.1	1	1	2	14271: Scan 28438 [C:\MASCOT_DATA_REP\Max Power\PTA75\2013-04-02_velos_2978.raw]	QSKEVLSAPPGVSNEVVEAANER	R	Y	0.997	86.3	46.5	83.6	Gln->pyro-Glu (-17), C13_D2_dimethyl_K (+34)	2426.25	3	0.0024	0.98	699	721	Pp3c4_14810V3.1	1	865
Tryp	PTA57_C13D2_Tryp	PTA57_C13D2_Tryp_2013-01-08_velos_2109 (PTA57_C13D2_Tryp_F004014)	Pp3c15_2490V3.1	PTHR11817:SF5 - PYRUVATE KINASE-RELATED (1 of 7)	0.994	9.18e-05	56636	1	1	1	4220: Scan 15553 [C:\MASCOT_DATA_REP\Max Power\PTA57\2013-01-08_velos_2109.raw]	ATKTSIEHILGKTADDGR	M	L	0.997	45.5	44.6	40.2	Acetyl (+42), C13_D2_dimethyl_K (+34), C13_D2_dimethyl_K (+34)	2022.14	4	-0.00084	-0.42	2	19	Pp3c15_2490V3.1,Pp3c15_2490V3.2	2	523
Tryp	PTA57_C13D2_Tryp	PTA57_C13D2_Tryp_2013-01-08_velos_2109 (PTA57_C13D2_Tryp_F004014)	Pp3c15_2490V3.2	PTHR11817:SF5 - PYRUVATE KINASE-RELATED (1 of 7)	0.994	9.18e-05	57421.9	1	1	1	4220: Scan 15553 [C:\MASCOT_DATA_REP\Max Power\PTA57\2013-01-08_velos_2109.raw]	ATKTSIEHILGKTADDGR	M	L	0.997	45.5	44.6	40.2	Acetyl (+42), C13_D2_dimethyl_K (+34), C13_D2_dimethyl_K (+34)	2022.14	4	-0.00084	-0.42	2	19	Pp3c15_2490V3.1,Pp3c15_2490V3.2	2	530
Tryp	PTA75_SDS_Tryp	PTA75_SDS_Tryp__2013-04-02_velos_2978 (PTA75_SDS_Tryp_F004009)	Pp3c3_10050V3.2	K13106 - pre-mRNA-splicing factor CWC26 (BUD13, CWC26) (1 of 1)	0.987	3.36e-05	61015.1	1	1	1	5287: Scan 16449 [C:\MASCOT_DATA_REP\Max Power\PTA75\2013-04-02_velos_2978.raw]	QAGLITDKAER	R	V	0.995	59	43.1	42.6	Gln->pyro-Glu (-17), C13_D2_dimethyl_K (+34)	1217.68	2	0.00091	0.74	354	364	Pp3c3_10050V3.2,Pp3c3_10050V3.1	2	537
Tryp	PTA75_SDS_Tryp	PTA75_SDS_Tryp__2013-04-02_velos_2978 (PTA75_SDS_Tryp_F004009)	Pp3c3_10050V3.1	3_4 K13106 - pre-mRNA-splicing factor CWC26 (BUD13, CWC26) (1 of 1)	0.987	3.36e-05	64350.6	1	1	1	5287: Scan 16449 [C:\MASCOT_DATA_REP\Max Power\PTA75\2013-04-02_velos_2978.raw]	QAGLITDKAER	R	V	0.995	59	43.1	42.6	Gln->pyro-Glu (-17), C13_D2_dimethyl_K (+34)	1217.68	2	0.00091	0.74	354	364	Pp3c3_10050V3.2,Pp3c3_10050V3.1	2	566
Tryp	PTA79_Tris_Tryp	PTA79_Tris_Tryp_2013-05-19_velos_3471 (PTA79_Tris_Tryp_F004005)	Pp3c5_16770V3.1	2 K01749 - hydroxymethylbilane synthase (hemC, HMBS) (1 of 2)	1	8.49e-05	42575.8	2	3	3	8018: Scan 18105 [C:\MASCOT_DATA_REP\Max Power\PTA79\2013-05-19_velos_3471.raw]	AATFDTKTKVAVVR	A	I	0.997	71.4	40.6	66.8	Acetyl (+42), C13_D2_dimethyl_K (+34), C13_D2_dimethyl_K (+34)	1615.99	3	0.00024	0.15	81	94	Pp3c5_16770V3.1	1	399
Tryp	PTA79_Tris_Tryp	PTA79_Tris_Tryp_2013-05-19_velos_3471 (PTA79_Tris_Tryp_F004005)	Pp3c5_16770V3.1	2 K01749 - hydroxymethylbilane synthase (hemC, HMBS) (1 of 2)	1	8.49e-05	42575.8	2	3	3	1918: Scan 10296 [C:\MASCOT_DATA_REP\Max Power\PTA79\2013-05-19_velos_3471.raw]	TFDTKTKVAVVR	A	I	0.997	49.4	36.1	30.8	C13_dimethyl_Nterm (+34), C13_D2_dimethyl_K (+34), C13_D2_dimethyl_K (+34)	1465.97	4	-0.0027	-1.8	83	94	Pp3c5_16770V3.1	1	399
Tryp	PTA79_Tris_Tryp	PTA79_Tris_Tryp_2013-05-19_velos_3471 (PTA79_Tris_Tryp_F004005)	Pp3c5_16770V3.1	2 K01749 - hydroxymethylbilane synthase (hemC, HMBS) (1 of 2)	1	8.49e-05	42575.8	2	3	3	6197: Scan 15738 [C:\MASCOT_DATA_REP\Max Power\PTA79\2013-05-19_velos_3471.raw]	TFDTKTKVAVVR	A	I	0.997	52.3	39.8	46.6	Acetyl (+42), C13_D2_dimethyl_K (+34), C13_D2_dimethyl_K (+34)	1473.92	3	0.00059	0.4	83	94	Pp3c5_16770V3.1	1	399
Tryp	PTA79_SDS_Tryp	PTA79_SDS_Tryp_2013-05-19_velos_3477 (PTA79_SDS_Tryp_F004003)	Pp3c5_16770V3.1	2 K01749 - hydroxymethylbilane synthase (hemC, HMBS) (1 of 2)	0.994	3.87e-05	42575.8	1	1	1	7370: Scan 17462 [C:\MASCOT_DATA_REP\Max Power\PTA79\2013-05-19_velos_3477.raw]	AATFDTKTKVAVVR	A	I	0.997	52.3	40.6	46.8	Acetyl (+42), C13_D2_dimethyl_K (+34), C13_D2_dimethyl_K (+34)	1615.99	3	-0.00021	-0.13	81	94	Pp3c5_16770V3.1	1	399
Tryp	PTA55_RL_MG132_Tris_Tryp	PTA55_RL_MG132_Tris_Tryp_2013-02-15_velos_2513 (PTA55_RL_MG132_Tris_Tryp_F004016)	Pp3c5_16770V3.1	2 K01749 - hydroxymethylbilane synthase (hemC, HMBS) (1 of 2)	1	4.96e-05	42575.8	1	2	2	9419: Scan 17141 [C:\MASCOT_DATA_REP\Max Power\PTA55\2013-02-15_velos_2513.raw]	TFDTKTKVAVVR	A	I	0.997	60.9	39.9	50.8	Acetyl (+42), C13_D2_dimethyl_K (+34), C13_D2_dimethyl_K (+34)	1473.92	3	-1.4e-05	-0.0097	83	94	Pp3c5_16770V3.1	1	399
Tryp	PTA55_RL_MG132_Tris_Tryp	PTA55_RL_MG132_Tris_Tryp_2013-02-15_velos_2513 (PTA55_RL_MG132_Tris_Tryp_F004016)	Pp3c5_16770V3.1	2 K01749 - hydroxymethylbilane synthase (hemC, HMBS) (1 of 2)	1	4.96e-05	42575.8	1	2	2	5097: Scan 11739 [C:\MASCOT_DATA_REP\Max Power\PTA55\2013-02-15_velos_2513.raw]	TFDTKTKVAVVR	A	I	0.997	49.2	36.1	34.1	C13_dimethyl_Nterm (+34), C13_D2_dimethyl_K (+34), C13_D2_dimethyl_K (+34)	1465.97	4	0.00027	0.18	83	94	Pp3c5_16770V3.1	1	399
Tryp	PTA75_SDS_Tryp	PTA75_SDS_Tryp__2013-04-02_velos_2978 (PTA75_SDS_Tryp_F004009)	Pp3c24_1910V3.3	PTHR10026:SF7 - CYCLIN-C (1 of 2)	0.993	3.36e-05	32997.7	1	1	1	16640: Scan 31713 [C:\MASCOT_DATA_REP\Max Power\PTA75\2013-04-02_velos_2978.raw]	AANFWASSHCKKLLDQEEVSQVAQIDAER	M	G	0.997	67.5	47.6	65.2	Acetyl (+42), Carbamidomethyl (+57), C13_D2_dimethyl_K (+34), C13_D2_dimethyl_K (+34)	3439.75	4	0.0039	1.1	2	30	Pp3c24_1910V3.3,Pp3c24_1910V3.1	2	282
Tryp	PTA75_SDS_Tryp	PTA75_SDS_Tryp__2013-04-02_velos_2978 (PTA75_SDS_Tryp_F004009)	Pp3c24_1910V3.1	2 PTHR10026:SF7 - CYCLIN-C (1 of 2)	0.993	3.36e-05	30582.9	1	1	1	16640: Scan 31713 [C:\MASCOT_DATA_REP\Max Power\PTA75\2013-04-02_velos_2978.raw]	AANFWASSHCKKLLDQEEVSQVAQIDAER	M	G	0.997	67.5	47.6	65.2	Acetyl (+42), Carbamidomethyl (+57), C13_D2_dimethyl_K (+34), C13_D2_dimethyl_K (+34)	3439.75	4	0.0039	1.1	2	30	Pp3c24_1910V3.3,Pp3c24_1910V3.1	2	263
Tryp	PTA75_SDS_Tryp	PTA75_SDS_Tryp__2013-04-02_velos_2978 (PTA75_SDS_Tryp_F004009)	Pp3c21_1460V3.3	K09613 - COP9 signalosome complex subunit 5 [EC:3.4.-.-] (COPS5, CSN5) (1 of 2)	0.989	3.36e-05	34889.5	1	1	1	2745: Scan 12427 [C:\MASCOT_DATA_REP\Max Power\PTA75\2013-04-02_velos_2978.raw]	MEASTSSAMIAR	-	Q	0.995	60.9	40	48.1	Acetyl (+42), Oxidation (+16), Oxidation (+16)	1327.57	2	-0.002	-1.5	1	12	Pp3c21_1460V3.3,Pp3c21_1460V3.1	2	312
Tryp	PTA75_SDS_Tryp	PTA75_SDS_Tryp__2013-04-02_velos_2978 (PTA75_SDS_Tryp_F004009)	Pp3c21_1460V3.1	2 K09613 - COP9 signalosome complex subunit 5 [EC:3.4.-.-] (COPS5, CSN5) (1 of 2)	0.989	3.36e-05	41195.4	1	1	1	2745: Scan 12427 [C:\MASCOT_DATA_REP\Max Power\PTA75\2013-04-02_velos_2978.raw]	MEASTSSAMIAR	-	Q	0.995	60.9	40	48.1	Acetyl (+42), Oxidation (+16), Oxidation (+16)	1327.57	2	-0.002	-1.5	1	12	Pp3c21_1460V3.3,Pp3c21_1460V3.1	2	373
Tryp	PTA57_D2_Tryp	PTA57_D2_Tryp_2013-01-08_velos_2108 (PTA57_D2_Tryp_F004118)	Pp3c14_13063V3.1	2 PTHR10381:SF20 - ATP-DEPENDENT CLP PROTEASE PROTEOLYTIC SUBUNIT 3, CHLOROPLASTIC (1 of 3)	0.997	5.08e-05	33490.4	1	1	1	5811: Scan 15912 [C:\MASCOT_DATA_REP\Max Power\PTA57\2013-01-08_velos_2108.raw]	RGPGAPGGIEQFAR	M	L	0.997	65.2	45	48.8	Acetyl (+42)	1453.74	2	0.00023	0.16	68	81	Pp3c14_13063V3.1,Pp3c14_13060V3.1	2	315
Tryp	PTA57_D2_Tryp	PTA57_D2_Tryp_2013-01-08_velos_2108 (PTA57_D2_Tryp_F004118)	Pp3c14_13060V3.1	PTHR10381:SF20 - ATP-DEPENDENT CLP PROTEASE PROTEOLYTIC SUBUNIT 3, CHLOROPLASTIC (1 of 3)	0.997	5.08e-05	33490.4	1	1	1	5811: Scan 15912 [C:\MASCOT_DATA_REP\Max Power\PTA57\2013-01-08_velos_2108.raw]	RGPGAPGGIEQFAR	M	L	0.997	65.2	45	48.8	Acetyl (+42)	1453.74	2	0.00023	0.16	68	81	Pp3c14_13063V3.1,Pp3c14_13060V3.1	2	315
Tryp	PTA57_C13D2_Tryp	PTA57_C13D2_Tryp_2013-01-08_velos_2109 (PTA57_C13D2_Tryp_F004014)	Pp3c14_13060V3.1	PTHR10381:SF20 - ATP-DEPENDENT CLP PROTEASE PROTEOLYTIC SUBUNIT 3, CHLOROPLASTIC (1 of 3)	0.981	9.18e-05	33490.4	1	1	1	4079: Scan 15200 [C:\MASCOT_DATA_REP\Max Power\PTA57\2013-01-08_velos_2109.raw]	RGPGAPGGIEQFAR	M	L	0.99	47.5	44.7	35.9	Acetyl (+42)	1453.74	2	-0.00037	-0.25	68	81	Pp3c14_13060V3.1,Pp3c14_13063V3.1	2	315
Tryp	PTA57_C13D2_Tryp	PTA57_C13D2_Tryp_2013-01-08_velos_2109 (PTA57_C13D2_Tryp_F004014)	Pp3c14_13063V3.1	2 PTHR10381:SF20 - ATP-DEPENDENT CLP PROTEASE PROTEOLYTIC SUBUNIT 3, CHLOROPLASTIC (1 of 3)	0.981	9.18e-05	33490.4	1	1	1	4079: Scan 15200 [C:\MASCOT_DATA_REP\Max Power\PTA57\2013-01-08_velos_2109.raw]	RGPGAPGGIEQFAR	M	L	0.99	47.5	44.7	35.9	Acetyl (+42)	1453.74	2	-0.00037	-0.25	68	81	Pp3c14_13060V3.1,Pp3c14_13063V3.1	2	315
Tryp	PTA55_RL_MG132_Tx_Tryp	PTA55_RL_MG132_Tx_Tryp_2013-02-15_velos_2511 (PTA55_RL_MG132_Tx_Tryp_F004019)	Pp3c14_13063V3.1	2 PTHR10381:SF20 - ATP-DEPENDENT CLP PROTEASE PROTEOLYTIC SUBUNIT 3, CHLOROPLASTIC (1 of 3)	0.993	0.00013	33490.4	1	2	2	5058: Scan 19258 [C:\MASCOT_DATA_REP\Max Power\PTA55\2013-02-15_velos_2511.raw]	RGPGAPGGIEQFAR	M	L	0.997	57	44.7	46.7	Acetyl (+42)	1453.74	3	-3.5e-05	-0.024	68	81	Pp3c14_13063V3.1,Pp3c14_13060V3.1	2	315
Tryp	PTA55_RL_MG132_Tx_Tryp	PTA55_RL_MG132_Tx_Tryp_2013-02-15_velos_2511 (PTA55_RL_MG132_Tx_Tryp_F004019)	Pp3c14_13063V3.1	2 PTHR10381:SF20 - ATP-DEPENDENT CLP PROTEASE PROTEOLYTIC SUBUNIT 3, CHLOROPLASTIC (1 of 3)	0.993	0.00013	33490.4	1	2	2	5037: Scan 19225 [C:\MASCOT_DATA_REP\Max Power\PTA55\2013-02-15_velos_2511.raw]	RGPGAPGGIEQFAR	M	L	0.997	56	44.7	39.8	Acetyl (+42)	1453.74	2	-6.9e-05	-0.047	68	81	Pp3c14_13063V3.1,Pp3c14_13060V3.1	2	315
Tryp	PTA55_RL_MG132_Tx_Tryp	PTA55_RL_MG132_Tx_Tryp_2013-02-15_velos_2511 (PTA55_RL_MG132_Tx_Tryp_F004019)	Pp3c14_13060V3.1	PTHR10381:SF20 - ATP-DEPENDENT CLP PROTEASE PROTEOLYTIC SUBUNIT 3, CHLOROPLASTIC (1 of 3)	0.993	0.00013	33490.4	1	2	2	5037: Scan 19225 [C:\MASCOT_DATA_REP\Max Power\PTA55\2013-02-15_velos_2511.raw]	RGPGAPGGIEQFAR	M	L	0.997	56	44.7	39.8	Acetyl (+42)	1453.74	2	-6.9e-05	-0.047	68	81	Pp3c14_13063V3.1,Pp3c14_13060V3.1	2	315
Tryp	PTA55_RL_MG132_Tx_Tryp	PTA55_RL_MG132_Tx_Tryp_2013-02-15_velos_2511 (PTA55_RL_MG132_Tx_Tryp_F004019)	Pp3c14_13060V3.1	PTHR10381:SF20 - ATP-DEPENDENT CLP PROTEASE PROTEOLYTIC SUBUNIT 3, CHLOROPLASTIC (1 of 3)	0.993	0.00013	33490.4	1	2	2	5058: Scan 19258 [C:\MASCOT_DATA_REP\Max Power\PTA55\2013-02-15_velos_2511.raw]	RGPGAPGGIEQFAR	M	L	0.997	57	44.7	46.7	Acetyl (+42)	1453.74	3	-3.5e-05	-0.024	68	81	Pp3c14_13063V3.1,Pp3c14_13060V3.1	2	315
Tryp	PTA55_RL_MG132_Tris_Tryp	PTA55_RL_MG132_Tris_Tryp_2013-02-15_velos_2513 (PTA55_RL_MG132_Tris_Tryp_F004016)	Pp3c14_13060V3.1	PTHR10381:SF20 - ATP-DEPENDENT CLP PROTEASE PROTEOLYTIC SUBUNIT 3, CHLOROPLASTIC (1 of 3)	0.993	4.96e-05	33490.4	1	2	2	13767: Scan 22550 [C:\MASCOT_DATA_REP\Max Power\PTA55\2013-02-15_velos_2513.raw]	RGPGAPGGIEQFAR	M	L	0.997	69.8	44.6	58	Acetyl (+42)	1453.74	3	0.00045	0.31	68	81	Pp3c14_13060V3.1,Pp3c14_13063V3.1	2	315
Tryp	PTA55_RL_MG132_Tris_Tryp	PTA55_RL_MG132_Tris_Tryp_2013-02-15_velos_2513 (PTA55_RL_MG132_Tris_Tryp_F004016)	Pp3c14_13060V3.1	PTHR10381:SF20 - ATP-DEPENDENT CLP PROTEASE PROTEOLYTIC SUBUNIT 3, CHLOROPLASTIC (1 of 3)	0.993	4.96e-05	33490.4	1	2	2	13758: Scan 22538 [C:\MASCOT_DATA_REP\Max Power\PTA55\2013-02-15_velos_2513.raw]	RGPGAPGGIEQFAR	M	L	0.997	102	44.7	84	Acetyl (+42)	1453.74	2	-0.0011	-0.79	68	81	Pp3c14_13060V3.1,Pp3c14_13063V3.1	2	315
Tryp	PTA55_RL_MG132_Tris_Tryp	PTA55_RL_MG132_Tris_Tryp_2013-02-15_velos_2513 (PTA55_RL_MG132_Tris_Tryp_F004016)	Pp3c14_13063V3.1	2 PTHR10381:SF20 - ATP-DEPENDENT CLP PROTEASE PROTEOLYTIC SUBUNIT 3, CHLOROPLASTIC (1 of 3)	0.993	4.96e-05	33490.4	1	2	2	13767: Scan 22550 [C:\MASCOT_DATA_REP\Max Power\PTA55\2013-02-15_velos_2513.raw]	RGPGAPGGIEQFAR	M	L	0.997	69.8	44.6	58	Acetyl (+42)	1453.74	3	0.00045	0.31	68	81	Pp3c14_13060V3.1,Pp3c14_13063V3.1	2	315
Tryp	PTA55_RL_MG132_Tris_Tryp	PTA55_RL_MG132_Tris_Tryp_2013-02-15_velos_2513 (PTA55_RL_MG132_Tris_Tryp_F004016)	Pp3c14_13063V3.1	2 PTHR10381:SF20 - ATP-DEPENDENT CLP PROTEASE PROTEOLYTIC SUBUNIT 3, CHLOROPLASTIC (1 of 3)	0.993	4.96e-05	33490.4	1	2	2	13758: Scan 22538 [C:\MASCOT_DATA_REP\Max Power\PTA55\2013-02-15_velos_2513.raw]	RGPGAPGGIEQFAR	M	L	0.997	102	44.7	84	Acetyl (+42)	1453.74	2	-0.0011	-0.79	68	81	Pp3c14_13060V3.1,Pp3c14_13063V3.1	2	315
GluC	PTA55_RL_MG132_Tris_GluC	PTA55_RL_MG132_Tris_GluC_2013-02-15_velos_2517 (PTA55_RL_MG132_Tris_GluC_F004017)	Pp3c19_19100V3.1	2 PTHR33921:SF2 - CALVIN CYCLE PROTEIN CP12-1, CHLOROPLASTIC-RELATED (1 of 3)	1	0.000434	13270.4	8	10	16	10833: Scan 19181 [C:\MASCOT_DATA_REP\Max Power\PTA55\2013-02-15_velos_2517.raw]	ATPTGSSGPAINTDDKVATKIE	M	D	0.997	143	45.2	140	C13_dimethyl_Nterm (+34), Asn_deam_Asp (+1), C13_D2_dimethyl_K (+34), C13_D2_dimethyl_K (+34)	2275.26	3	-0.0024	-1.1	51	72	Pp3c19_19100V3.1	1	127
GluC	PTA55_RL_MG132_Tris_GluC	PTA55_RL_MG132_Tris_GluC_2013-02-15_velos_2517 (PTA55_RL_MG132_Tris_GluC_F004017)	Pp3c19_19100V3.1	2 PTHR33921:SF2 - CALVIN CYCLE PROTEIN CP12-1, CHLOROPLASTIC-RELATED (1 of 3)	1	0.000434	13270.4	8	10	16	8362: Scan 16132 [C:\MASCOT_DATA_REP\Max Power\PTA55\2013-02-15_velos_2517.raw]	SGPAINTDDKVATKIE	S	D	0.997	48.8	42.1	48.8	C13_dimethyl_Nterm (+34), C13_D2_dimethyl_K (+34), C13_D2_dimethyl_K (+34)	1760.04	3	0.00083	0.47	57	72	Pp3c19_19100V3.1	1	127
GluC	PTA55_RL_MG132_Tris_GluC	PTA55_RL_MG132_Tris_GluC_2013-02-15_velos_2517 (PTA55_RL_MG132_Tris_GluC_F004017)	Pp3c19_19100V3.1	2 PTHR33921:SF2 - CALVIN CYCLE PROTEIN CP12-1, CHLOROPLASTIC-RELATED (1 of 3)	1	0.000434	13270.4	8	10	16	3492: Scan 10068 [C:\MASCOT_DATA_REP\Max Power\PTA55\2013-02-15_velos_2517.raw]	PIDKYCNDNPE	D	A	0.977	49.3	42.7	37.8	C13_D2_dimethyl_K (+34), Carbamidomethyl (+57)	1397.63	2	-0.0027	-1.9	107	117	Pp3c19_19100V3.1	1	127
GluC	PTA55_RL_MG132_Tris_GluC	PTA55_RL_MG132_Tris_GluC_2013-02-15_velos_2517 (PTA55_RL_MG132_Tris_GluC_F004017)	Pp3c19_19100V3.1	2 PTHR33921:SF2 - CALVIN CYCLE PROTEIN CP12-1, CHLOROPLASTIC-RELATED (1 of 3)	1	0.000434	13270.4	8	10	16	9539: Scan 17583 [C:\MASCOT_DATA_REP\Max Power\PTA55\2013-02-15_velos_2517.raw]	ATPTGSSGPAINTDDKVATKIE	M	D	0.997	91	44.6	85.3	C13_dimethyl_Nterm (+34), C13_D2_dimethyl_K (+34), C13_D2_dimethyl_K (+34)	2274.28	3	0.00052	0.23	51	72	Pp3c19_19100V3.1	1	127
GluC	PTA55_RL_MG132_Tris_GluC	PTA55_RL_MG132_Tris_GluC_2013-02-15_velos_2517 (PTA55_RL_MG132_Tris_GluC_F004017)	Pp3c19_19100V3.1	2 PTHR33921:SF2 - CALVIN CYCLE PROTEIN CP12-1, CHLOROPLASTIC-RELATED (1 of 3)	1	0.000434	13270.4	8	10	16	7619: Scan 15206 [C:\MASCOT_DATA_REP\Max Power\PTA55\2013-02-15_velos_2517.raw]	QAKTEDPIDKYCNDNPE	E	A	0.997	68.4	45.2	65.4	C13_D2_dimethyl_K (+34), C13_D2_dimethyl_K (+34), Carbamidomethyl (+57)	2104	3	-0.0029	-1.4	101	117	Pp3c19_19100V3.1	1	127
GluC	PTA55_RL_MG132_Tris_GluC	PTA55_RL_MG132_Tris_GluC_2013-02-15_velos_2517 (PTA55_RL_MG132_Tris_GluC_F004017)	Pp3c19_19100V3.1	2 PTHR33921:SF2 - CALVIN CYCLE PROTEIN CP12-1, CHLOROPLASTIC-RELATED (1 of 3)	1	0.000434	13270.4	8	10	16	10144: Scan 18331 [C:\MASCOT_DATA_REP\Max Power\PTA55\2013-02-15_velos_2517.raw]	ATPTGSSGPAINTDDKVATKIE	M	D	0.997	75.2	44.7	71.3	C13_dimethyl_Nterm (+34), C13_D2_dimethyl_K (+34), C13_D2_dimethyl_K (+34)	2274.28	3	-0.0022	-0.98	51	72	Pp3c19_19100V3.1	1	127
GluC	PTA55_RL_MG132_Tris_GluC	PTA55_RL_MG132_Tris_GluC_2013-02-15_velos_2517 (PTA55_RL_MG132_Tris_GluC_F004017)	Pp3c19_19100V3.1	2 PTHR33921:SF2 - CALVIN CYCLE PROTEIN CP12-1, CHLOROPLASTIC-RELATED (1 of 3)	1	0.000434	13270.4	8	10	16	9867: Scan 17987 [C:\MASCOT_DATA_REP\Max Power\PTA55\2013-02-15_velos_2517.raw]	ATPTGSSGPAINTDDKVATKIE	M	D	0.997	70.4	44.7	68.2	C13_dimethyl_Nterm (+34), C13_D2_dimethyl_K (+34), C13_D2_dimethyl_K (+34)	2274.28	3	-0.0011	-0.47	51	72	Pp3c19_19100V3.1	1	127
GluC	PTA55_RL_MG132_Tris_GluC	PTA55_RL_MG132_Tris_GluC_2013-02-15_velos_2517 (PTA55_RL_MG132_Tris_GluC_F004017)	Pp3c19_19100V3.1	2 PTHR33921:SF2 - CALVIN CYCLE PROTEIN CP12-1, CHLOROPLASTIC-RELATED (1 of 3)	1	0.000434	13270.4	8	10	16	10879: Scan 19236 [C:\MASCOT_DATA_REP\Max Power\PTA55\2013-02-15_velos_2517.raw]	ATPTGSSGPAINTDDKVATKIEDAQE	M	V	0.997	51.4	46.8	39.8	C13_dimethyl_Nterm (+34), C13_D2_dimethyl_K (+34), C13_D2_dimethyl_K (+34)	2717.44	3	-0.01	-3.8	51	76	Pp3c19_19100V3.1	1	127
GluC	PTA55_RL_MG132_Tris_GluC	PTA55_RL_MG132_Tris_GluC_2013-02-15_velos_2517 (PTA55_RL_MG132_Tris_GluC_F004017)	Pp3c19_19100V3.1	2 PTHR33921:SF2 - CALVIN CYCLE PROTEIN CP12-1, CHLOROPLASTIC-RELATED (1 of 3)	1	0.000434	13270.4	8	10	16	9590: Scan 17647 [C:\MASCOT_DATA_REP\Max Power\PTA55\2013-02-15_velos_2517.raw]	QAKTEDPIDKYCNDNPEADE	E	C	0.997	77.9	42.8	77.7	Gln->pyro-Glu (-17), C13_D2_dimethyl_K (+34), C13_D2_dimethyl_K (+34), Carbamidomethyl (+57)	2402.08	3	-0.007	-2.9	101	120	Pp3c19_19100V3.1	1	127
GluC	PTA55_RL_MG132_Tris_GluC	PTA55_RL_MG132_Tris_GluC_2013-02-15_velos_2517 (PTA55_RL_MG132_Tris_GluC_F004017)	Pp3c19_19100V3.1	2 PTHR33921:SF2 - CALVIN CYCLE PROTEIN CP12-1, CHLOROPLASTIC-RELATED (1 of 3)	1	0.000434	13270.4	8	10	16	8586: Scan 16409 [C:\MASCOT_DATA_REP\Max Power\PTA55\2013-02-15_velos_2517.raw]	TGSSGPAINTDDKVATKIE	P	D	0.997	85.2	43.9	84.2	C13_dimethyl_Nterm (+34), C13_D2_dimethyl_K (+34), C13_D2_dimethyl_K (+34)	2005.14	3	-0.00064	-0.32	54	72	Pp3c19_19100V3.1	1	127
GluC	PTA55_RL_MG132_Tris_GluC	PTA55_RL_MG132_Tris_GluC_2013-02-15_velos_2517 (PTA55_RL_MG132_Tris_GluC_F004017)	Pp3c19_19100V3.1	2 PTHR33921:SF2 - CALVIN CYCLE PROTEIN CP12-1, CHLOROPLASTIC-RELATED (1 of 3)	1	0.000434	13270.4	8	10	16	8589: Scan 16413 [C:\MASCOT_DATA_REP\Max Power\PTA55\2013-02-15_velos_2517.raw]	TGSSGPAINTDDKVATKIE	P	D	0.997	74.8	43.8	73.6	C13_dimethyl_Nterm (+34), C13_D2_dimethyl_K (+34), C13_D2_dimethyl_K (+34)	2005.15	3	0.0026	1.3	54	72	Pp3c19_19100V3.1	1	127
GluC	PTA55_RL_MG132_Tris_GluC	PTA55_RL_MG132_Tris_GluC_2013-02-15_velos_2517 (PTA55_RL_MG132_Tris_GluC_F004017)	Pp3c19_19100V3.1	2 PTHR33921:SF2 - CALVIN CYCLE PROTEIN CP12-1, CHLOROPLASTIC-RELATED (1 of 3)	1	0.000434	13270.4	8	10	16	13452: Scan 22417 [C:\MASCOT_DATA_REP\Max Power\PTA55\2013-02-15_velos_2517.raw]	QAKTEDPIDKYCNDNPEADE	E	C	0.997	71.5	43	69.3	Gln->pyro-Glu (-17), C13_D2_dimethyl_K (+34), C13_D2_dimethyl_K (+34), Carbamidomethyl (+57)	2402.08	3	-0.0038	-1.6	101	120	Pp3c19_19100V3.1	1	127
GluC	PTA55_RL_MG132_Tris_GluC	PTA55_RL_MG132_Tris_GluC_2013-02-15_velos_2517 (PTA55_RL_MG132_Tris_GluC_F004017)	Pp3c19_19100V3.1	2 PTHR33921:SF2 - CALVIN CYCLE PROTEIN CP12-1, CHLOROPLASTIC-RELATED (1 of 3)	1	0.000434	13270.4	8	10	16	7590: Scan 15171 [C:\MASCOT_DATA_REP\Max Power\PTA55\2013-02-15_velos_2517.raw]	QAKTEDPIDKYCNDNPE	E	A	0.997	56.8	44.4	55.8	Gln->pyro-Glu (-17), C13_D2_dimethyl_K (+34), C13_D2_dimethyl_K (+34), Carbamidomethyl (+57)	2086.97	3	-0.0071	-3.4	101	117	Pp3c19_19100V3.1	1	127
GluC	PTA55_RL_MG132_Tris_GluC	PTA55_RL_MG132_Tris_GluC_2013-02-15_velos_2517 (PTA55_RL_MG132_Tris_GluC_F004017)	Pp3c19_19100V3.1	2 PTHR33921:SF2 - CALVIN CYCLE PROTEIN CP12-1, CHLOROPLASTIC-RELATED (1 of 3)	1	0.000434	13270.4	8	10	16	8275: Scan 16025 [C:\MASCOT_DATA_REP\Max Power\PTA55\2013-02-15_velos_2517.raw]	SSGPAINTDDKVATKIE	G	D	0.997	63.1	43.6	59	Hybrid_Methyl_Nterm (+31), C13_D2_dimethyl_K (+34), C13_D2_dimethyl_K (+34)	1844.06	3	0.0017	0.9	56	72	Pp3c19_19100V3.1	1	127
GluC	PTA55_RL_MG132_Tris_GluC	PTA55_RL_MG132_Tris_GluC_2013-02-15_velos_2517 (PTA55_RL_MG132_Tris_GluC_F004017)	Pp3c19_19100V3.1	2 PTHR33921:SF2 - CALVIN CYCLE PROTEIN CP12-1, CHLOROPLASTIC-RELATED (1 of 3)	1	0.000434	13270.4	8	10	16	10529: Scan 18807 [C:\MASCOT_DATA_REP\Max Power\PTA55\2013-02-15_velos_2517.raw]	ATPTGSSGPAINTDDKVATKIE	M	D	0.997	114	44.6	112	C13_dimethyl_Nterm (+34), C13_D2_dimethyl_K (+34), C13_D2_dimethyl_K (+34)	2274.28	3	0.0015	0.67	51	72	Pp3c19_19100V3.1	1	127
GluC	PTA55_RL_MG132_Tris_GluC	PTA55_RL_MG132_Tris_GluC_2013-02-15_velos_2517 (PTA55_RL_MG132_Tris_GluC_F004017)	Pp3c19_19100V3.1	2 PTHR33921:SF2 - CALVIN CYCLE PROTEIN CP12-1, CHLOROPLASTIC-RELATED (1 of 3)	1	0.000434	13270.4	8	10	16	11790: Scan 20363 [C:\MASCOT_DATA_REP\Max Power\PTA55\2013-02-15_velos_2517.raw]	QAKTEDPIDKYCNDNPE	E	A	0.997	77	44.8	72.1	Gln->pyro-Glu (-17), C13_D2_dimethyl_K (+34), C13_D2_dimethyl_K (+34), Carbamidomethyl (+57)	2086.99	3	0.0059	2.8	101	117	Pp3c19_19100V3.1	1	127
GluC	PTA79_P_Tris_GluC	PTA79_P_Tris_GluC_2013-04-26_velos_3251 (PTA79_P_Tris_GluC_F004013)	Pp3c19_19100V3.1	2 PTHR33921:SF2 - CALVIN CYCLE PROTEIN CP12-1, CHLOROPLASTIC-RELATED (1 of 3)	1	0.000209	13270.4	4	5	6	5234: Scan 16695 [C:\MASCOT_DATA_REP\Max Power\PTA79\2013-04-26_velos_3251.raw]	ATPTGSSGPAINTDDKVATKIE	M	D	0.997	85.2	44.7	81.1	C13_dimethyl_Nterm (+34), C13_D2_dimethyl_K (+34), C13_D2_dimethyl_K (+34)	2274.28	3	-0.0012	-0.53	51	72	Pp3c19_19100V3.1	1	127
GluC	PTA79_P_Tris_GluC	PTA79_P_Tris_GluC_2013-04-26_velos_3251 (PTA79_P_Tris_GluC_F004013)	Pp3c19_19100V3.1	2 PTHR33921:SF2 - CALVIN CYCLE PROTEIN CP12-1, CHLOROPLASTIC-RELATED (1 of 3)	1	0.000209	13270.4	4	5	6	4382: Scan 15454 [C:\MASCOT_DATA_REP\Max Power\PTA79\2013-04-26_velos_3251.raw]	SSGPAINTDDKVATKIE	G	D	0.997	85.8	43.6	81	Hybrid_Methyl_Nterm (+31), C13_D2_dimethyl_K (+34), C13_D2_dimethyl_K (+34)	1844.06	3	0.00022	0.12	56	72	Pp3c19_19100V3.1	1	127
GluC	PTA79_P_Tris_GluC	PTA79_P_Tris_GluC_2013-04-26_velos_3251 (PTA79_P_Tris_GluC_F004013)	Pp3c19_19100V3.1	2 PTHR33921:SF2 - CALVIN CYCLE PROTEIN CP12-1, CHLOROPLASTIC-RELATED (1 of 3)	1	0.000209	13270.4	4	5	6	7682: Scan 20012 [C:\MASCOT_DATA_REP\Max Power\PTA79\2013-04-26_velos_3251.raw]	ATPTGSSGPAINTDDKVATKIEDAQE	M	V	0.997	81	46.7	73.1	C13_dimethyl_Nterm (+34), C13_D2_dimethyl_K (+34), C13_D2_dimethyl_K (+34)	2717.44	3	-0.0013	-0.49	51	76	Pp3c19_19100V3.1	1	127
GluC	PTA79_P_Tris_GluC	PTA79_P_Tris_GluC_2013-04-26_velos_3251 (PTA79_P_Tris_GluC_F004013)	Pp3c19_19100V3.1	2 PTHR33921:SF2 - CALVIN CYCLE PROTEIN CP12-1, CHLOROPLASTIC-RELATED (1 of 3)	1	0.000209	13270.4	4	5	6	5581: Scan 17194 [C:\MASCOT_DATA_REP\Max Power\PTA79\2013-04-26_velos_3251.raw]	ATPTGSSGPAINTDDKVATKIE	M	D	0.997	103	44.7	96.9	C13_dimethyl_Nterm (+34), C13_D2_dimethyl_K (+34), C13_D2_dimethyl_K (+34)	2274.28	3	-0.0023	-1	51	72	Pp3c19_19100V3.1	1	127
GluC	PTA79_P_Tris_GluC	PTA79_P_Tris_GluC_2013-04-26_velos_3251 (PTA79_P_Tris_GluC_F004013)	Pp3c19_19100V3.1	2 PTHR33921:SF2 - CALVIN CYCLE PROTEIN CP12-1, CHLOROPLASTIC-RELATED (1 of 3)	1	0.000209	13270.4	4	5	6	8996: Scan 21775 [C:\MASCOT_DATA_REP\Max Power\PTA79\2013-04-26_velos_3251.raw]	ATPTGSSGPAINTDDKVATKIE	M	D	0.997	120	46	112	Acetyl (+42), C13_D2_dimethyl_K (+34), C13_D2_dimethyl_K (+34)	2282.23	2	-0.0022	-0.98	51	72	Pp3c19_19100V3.1	1	127
GluC	PTA79_P_Tris_GluC	PTA79_P_Tris_GluC_2013-04-26_velos_3251 (PTA79_P_Tris_GluC_F004013)	Pp3c19_19100V3.1	2 PTHR33921:SF2 - CALVIN CYCLE PROTEIN CP12-1, CHLOROPLASTIC-RELATED (1 of 3)	1	0.000209	13270.4	4	5	6	6619: Scan 18611 [C:\MASCOT_DATA_REP\Max Power\PTA79\2013-04-26_velos_3251.raw]	QAKTEDPIDKYCNDNPE	E	A	0.997	78.6	44.7	61.5	Gln->pyro-Glu (-17), C13_D2_dimethyl_K (+34), C13_D2_dimethyl_K (+34), Carbamidomethyl (+57)	2086.98	2	0.00021	0.1	101	117	Pp3c19_19100V3.1	1	127
Chymo	PTA79_Tris_Chymo	PTA79_Tris_Chymo_2013-05-19_velos_3472 (PTA79_Tris_Chymo_F004008)	Pp3c19_19100V3.1	2 PTHR33921:SF2 - CALVIN CYCLE PROTEIN CP12-1, CHLOROPLASTIC-RELATED (1 of 3)	1	5.13e-05	13270.4	1	1	2	9776: Scan 19784 [C:\MASCOT_DATA_REP\Max Power\PTA79\2013-05-19_velos_3472.raw]	DEVEAAAKEQAKTEDPIDKY	W	C	0.997	69.6	46.2	65.6	C13_D2_dimethyl_K (+34), C13_D2_dimethyl_K (+34), C13_D2_dimethyl_K (+34)	2351.26	3	-0.0025	-1.1	92	111	Pp3c19_19100V3.1	1	127
Chymo	PTA79_Tris_Chymo	PTA79_Tris_Chymo_2013-05-19_velos_3472 (PTA79_Tris_Chymo_F004008)	Pp3c19_19100V3.1	2 PTHR33921:SF2 - CALVIN CYCLE PROTEIN CP12-1, CHLOROPLASTIC-RELATED (1 of 3)	1	5.13e-05	13270.4	1	1	2	9761: Scan 19766 [C:\MASCOT_DATA_REP\Max Power\PTA79\2013-05-19_velos_3472.raw]	DEVEAAAKEQAKTEDPIDKY	W	C	0.997	80.3	46.1	76.4	C13_D2_dimethyl_K (+34), C13_D2_dimethyl_K (+34), C13_D2_dimethyl_K (+34)	2351.26	3	0.0033	1.4	92	111	Pp3c19_19100V3.1	1	127
Tryp	PTA55_RL_MG132_Tris_Tryp	PTA55_RL_MG132_Tris_Tryp_2013-02-15_velos_2513 (PTA55_RL_MG132_Tris_Tryp_F004016)	Pp3c19_19100V3.1	2 PTHR33921:SF2 - CALVIN CYCLE PROTEIN CP12-1, CHLOROPLASTIC-RELATED (1 of 3)	0.993	2.48e-05	13270.4	1	1	1	5102: Scan 11746 [C:\MASCOT_DATA_REP\Max Power\PTA55\2013-02-15_velos_2513.raw]	PIDKYCNDNPEADECR	D	V	0.997	49.7	39.8	45	C13_D2_dimethyl_K (+34), Carbamidomethyl (+57), Carbamidomethyl (+57)	2028.87	3	-0.0031	-1.5	107	122	Pp3c19_19100V3.1	1	127
GluC	PTA55_RL_MG132_Tx_GluC	PTA55_RL_MG132_Tx_GluC_2013-02-15_velos_2515.raw.-1 (PTA55_RL_MG132_Tx_GluC_F004018)	Pp3c19_19100V3.1	2 PTHR33921:SF2 - CALVIN CYCLE PROTEIN CP12-1, CHLOROPLASTIC-RELATED (1 of 3)	1	0.000359	13270.4	2	6	10	7745: Scan 17006 [C:\MASCOT_DATA_REP\Max Power\PTA55\2013-02-15_velos_2515.raw]	ATPTGSSGPAINTDDKVATKIE	M	D	0.997	68.8	44.6	67.8	C13_dimethyl_Nterm (+34), C13_D2_dimethyl_K (+34), C13_D2_dimethyl_K (+34)	2274.28	3	-0.00026	-0.11	51	72	Pp3c19_19100V3.1	1	127
GluC	PTA55_RL_MG132_Tx_GluC	PTA55_RL_MG132_Tx_GluC_2013-02-15_velos_2515.raw.-1 (PTA55_RL_MG132_Tx_GluC_F004018)	Pp3c19_19100V3.1	2 PTHR33921:SF2 - CALVIN CYCLE PROTEIN CP12-1, CHLOROPLASTIC-RELATED (1 of 3)	1	0.000359	13270.4	2	6	10	7444: Scan 16605 [C:\MASCOT_DATA_REP\Max Power\PTA55\2013-02-15_velos_2515.raw]	ATPTGSSGPAINTDDKVATKIE	M	D	0.997	70.2	44.6	70.2	C13_dimethyl_Nterm (+34), C13_D2_dimethyl_K (+34), C13_D2_dimethyl_K (+34)	2274.28	3	-0.00014	-0.06	51	72	Pp3c19_19100V3.1	1	127
GluC	PTA55_RL_MG132_Tx_GluC	PTA55_RL_MG132_Tx_GluC_2013-02-15_velos_2515.raw.-1 (PTA55_RL_MG132_Tx_GluC_F004018)	Pp3c19_19100V3.1	2 PTHR33921:SF2 - CALVIN CYCLE PROTEIN CP12-1, CHLOROPLASTIC-RELATED (1 of 3)	1	0.000359	13270.4	2	6	10	9491: Scan 19231 [C:\MASCOT_DATA_REP\Max Power\PTA55\2013-02-15_velos_2515.raw]	QAKTEDPIDKYCNDNPE	E	A	0.997	110	44.6	98.4	Gln->pyro-Glu (-17), C13_D2_dimethyl_K (+34), C13_D2_dimethyl_K (+34), Carbamidomethyl (+57)	2086.98	2	-0.00079	-0.38	101	117	Pp3c19_19100V3.1	1	127
GluC	PTA55_RL_MG132_Tx_GluC	PTA55_RL_MG132_Tx_GluC_2013-02-15_velos_2515.raw.-1 (PTA55_RL_MG132_Tx_GluC_F004018)	Pp3c19_19100V3.1	2 PTHR33921:SF2 - CALVIN CYCLE PROTEIN CP12-1, CHLOROPLASTIC-RELATED (1 of 3)	1	0.000359	13270.4	2	6	10	7825: Scan 17118 [C:\MASCOT_DATA_REP\Max Power\PTA55\2013-02-15_velos_2515.raw]	ATPTGSSGPAINTDDKVATKIE	M	D	0.997	111	44.7	106	C13_dimethyl_Nterm (+34), C13_D2_dimethyl_K (+34), C13_D2_dimethyl_K (+34)	2274.28	3	-0.0018	-0.81	51	72	Pp3c19_19100V3.1	1	127
GluC	PTA55_RL_MG132_Tx_GluC	PTA55_RL_MG132_Tx_GluC_2013-02-15_velos_2515.raw.-1 (PTA55_RL_MG132_Tx_GluC_F004018)	Pp3c19_19100V3.1	2 PTHR33921:SF2 - CALVIN CYCLE PROTEIN CP12-1, CHLOROPLASTIC-RELATED (1 of 3)	1	0.000359	13270.4	2	6	10	9470: Scan 19205 [C:\MASCOT_DATA_REP\Max Power\PTA55\2013-02-15_velos_2515.raw]	QAKTEDPIDKYCNDNPE	E	A	0.997	85.1	44.7	79.7	Gln->pyro-Glu (-17), C13_D2_dimethyl_K (+34), C13_D2_dimethyl_K (+34), Carbamidomethyl (+57)	2086.98	3	0.0003	0.14	101	117	Pp3c19_19100V3.1	1	127
GluC	PTA55_RL_MG132_Tx_GluC	PTA55_RL_MG132_Tx_GluC_2013-02-15_velos_2515.raw.-1 (PTA55_RL_MG132_Tx_GluC_F004018)	Pp3c19_19100V3.1	2 PTHR33921:SF2 - CALVIN CYCLE PROTEIN CP12-1, CHLOROPLASTIC-RELATED (1 of 3)	1	0.000359	13270.4	2	6	10	8315: Scan 17747 [C:\MASCOT_DATA_REP\Max Power\PTA55\2013-02-15_velos_2515.raw]	ATPTGSSGPAINTDDKVATKIE	M	D	0.997	96.8	44.7	92.3	C13_dimethyl_Nterm (+34), C13_D2_dimethyl_K (+34), C13_D2_dimethyl_K (+34)	2274.28	3	-0.0018	-0.78	51	72	Pp3c19_19100V3.1	1	127
GluC	PTA55_RL_MG132_Tx_GluC	PTA55_RL_MG132_Tx_GluC_2013-02-15_velos_2515.raw.-1 (PTA55_RL_MG132_Tx_GluC_F004018)	Pp3c19_19100V3.1	2 PTHR33921:SF2 - CALVIN CYCLE PROTEIN CP12-1, CHLOROPLASTIC-RELATED (1 of 3)	1	0.000359	13270.4	2	6	10	5768: Scan 14427 [C:\MASCOT_DATA_REP\Max Power\PTA55\2013-02-15_velos_2515.raw]	QAKTEDPIDKYCNDNPE	E	A	0.997	58.4	45.2	54	C13_D2_dimethyl_K (+34), C13_D2_dimethyl_K (+34), Carbamidomethyl (+57)	2104	3	-0.0015	-0.69	101	117	Pp3c19_19100V3.1	1	127
GluC	PTA55_RL_MG132_Tx_GluC	PTA55_RL_MG132_Tx_GluC_2013-02-15_velos_2515.raw.-1 (PTA55_RL_MG132_Tx_GluC_F004018)	Pp3c19_19100V3.1	2 PTHR33921:SF2 - CALVIN CYCLE PROTEIN CP12-1, CHLOROPLASTIC-RELATED (1 of 3)	1	0.000359	13270.4	2	6	10	8015: Scan 17372 [C:\MASCOT_DATA_REP\Max Power\PTA55\2013-02-15_velos_2515.raw]	ATPTGSSGPAINTDDKVATKIE	M	D	0.997	61.8	44.7	60.1	C13_dimethyl_Nterm (+34), C13_D2_dimethyl_K (+34), C13_D2_dimethyl_K (+34)	2274.28	3	-0.002	-0.89	51	72	Pp3c19_19100V3.1	1	127
GluC	PTA55_RL_MG132_Tx_GluC	PTA55_RL_MG132_Tx_GluC_2013-02-15_velos_2515.raw.-1 (PTA55_RL_MG132_Tx_GluC_F004018)	Pp3c19_19100V3.1	2 PTHR33921:SF2 - CALVIN CYCLE PROTEIN CP12-1, CHLOROPLASTIC-RELATED (1 of 3)	1	0.000359	13270.4	2	6	10	11547: Scan 21888 [C:\MASCOT_DATA_REP\Max Power\PTA55\2013-02-15_velos_2515.raw]	ATPTGSSGPAINTDDKVATKIE	M	D	0.997	99.8	46	98.3	Acetyl (+42), C13_D2_dimethyl_K (+34), C13_D2_dimethyl_K (+34)	2282.23	2	-0.00025	-0.11	51	72	Pp3c19_19100V3.1	1	127
GluC	PTA55_RL_MG132_Tx_GluC	PTA55_RL_MG132_Tx_GluC_2013-02-15_velos_2515.raw.-1 (PTA55_RL_MG132_Tx_GluC_F004018)	Pp3c19_19100V3.1	2 PTHR33921:SF2 - CALVIN CYCLE PROTEIN CP12-1, CHLOROPLASTIC-RELATED (1 of 3)	1	0.000359	13270.4	2	6	10	8614: Scan 18124 [C:\MASCOT_DATA_REP\Max Power\PTA55\2013-02-15_velos_2515.raw]	ATPTGSSGPAINTDDKVATKIE	M	D	0.997	103	45.2	93.8	C13_dimethyl_Nterm (+34), Asn_deam_Asp (+1), C13_D2_dimethyl_K (+34), C13_D2_dimethyl_K (+34)	2275.26	3	-0.00081	-0.36	51	72	Pp3c19_19100V3.1	1	127
Tryp	PTA79_Tris_Tryp	PTA79_Tris_Tryp_2013-05-19_velos_3471 (PTA79_Tris_Tryp_F004005)	Pp3c19_19100V3.1	2 PTHR33921:SF2 - CALVIN CYCLE PROTEIN CP12-1, CHLOROPLASTIC-RELATED (1 of 3)	1	8.49e-05	13270.4	3	3	3	5089: Scan 14328 [C:\MASCOT_DATA_REP\Max Power\PTA79\2013-05-19_velos_3471.raw]	KTEDPIDKYCNDNPEADECR	A	V	0.997	50.3	45	48.5	C13_D2_dimethyl_K (+34), C13_dimethyl_Nterm (+34), C13_D2_dimethyl_K (+34), Carbamidomethyl (+57), Carbamidomethyl (+57)	2570.21	4	-0.0012	-0.48	103	122	Pp3c19_19100V3.1	1	127
Tryp	PTA79_Tris_Tryp	PTA79_Tris_Tryp_2013-05-19_velos_3471 (PTA79_Tris_Tryp_F004005)	Pp3c19_19100V3.1	2 PTHR33921:SF2 - CALVIN CYCLE PROTEIN CP12-1, CHLOROPLASTIC-RELATED (1 of 3)	1	8.49e-05	13270.4	3	3	3	7927: Scan 17994 [C:\MASCOT_DATA_REP\Max Power\PTA79\2013-05-19_velos_3471.raw]	TEDPIDKYCNDNPEADECR	K	V	0.997	51.1	41.3	39.7	C13_dimethyl_Nterm (+34), C13_D2_dimethyl_K (+34), Carbamidomethyl (+57), Carbamidomethyl (+57)	2408.06	3	0.0031	1.3	104	122	Pp3c19_19100V3.1	1	127
Tryp	PTA79_Tris_Tryp	PTA79_Tris_Tryp_2013-05-19_velos_3471 (PTA79_Tris_Tryp_F004005)	Pp3c19_19100V3.1	2 PTHR33921:SF2 - CALVIN CYCLE PROTEIN CP12-1, CHLOROPLASTIC-RELATED (1 of 3)	1	8.49e-05	13270.4	3	3	3	1802: Scan 10143 [C:\MASCOT_DATA_REP\Max Power\PTA79\2013-05-19_velos_3471.raw]	PIDKYCNDNPEADECR	D	V	0.997	58.9	39.6	53.4	C13_D2_dimethyl_K (+34), Carbamidomethyl (+57), Carbamidomethyl (+57)	2028.87	3	-0.0051	-2.5	107	122	Pp3c19_19100V3.1	1	127
Tryp	PTA57_D2_Tryp	PTA57_D2_Tryp_2013-01-08_velos_2108 (PTA57_D2_Tryp_F004118)	Pp3c13_2300V3.1	2 K01874 - methionyl-tRNA synthetase (MARS, metG) (1 of 3)	0.997	5.08e-05	90470.2	1	1	1	2125: Scan 8981 [C:\MASCOT_DATA_REP\Max Power\PTA57\2013-01-08_velos_2108.raw]	ANQGDCFHAVR	M	E	0.997	75.3	40.1	68	Acetyl (+42), Carbamidomethyl (+57)	1315.57	2	-0.0014	-1.1	2	12	Pp3c13_2300V3.1	1	812
Tryp	PTA57_C13D2_Tryp	PTA57_C13D2_Tryp_2013-01-08_velos_2109 (PTA57_C13D2_Tryp_F004014)	Pp3c13_2300V3.1	2 K01874 - methionyl-tRNA synthetase (MARS, metG) (1 of 3)	0.994	9.18e-05	90470.2	1	1	1	1562: Scan 8719 [C:\MASCOT_DATA_REP\Max Power\PTA57\2013-01-08_velos_2109.raw]	ANQGDCFHAVR	M	E	0.997	81.3	40.1	70	Acetyl (+42), Carbamidomethyl (+57)	1315.57	2	-0.00078	-0.59	2	12	Pp3c13_2300V3.1	1	812
Tryp	PTA75_SDS_Tryp	PTA75_SDS_Tryp__2013-04-02_velos_2978 (PTA75_SDS_Tryp_F004009)	Pp3c13_2300V3.1	2 K01874 - methionyl-tRNA synthetase (MARS, metG) (1 of 3)	0.993	3.36e-05	90470.2	1	1	1	3018: Scan 12904 [C:\MASCOT_DATA_REP\Max Power\PTA75\2013-04-02_velos_2978.raw]	ANQGDCFHAVR	M	E	0.997	83.9	40.1	78.7	Acetyl (+42), Carbamidomethyl (+57)	1315.57	2	-0.0021	-1.6	2	12	Pp3c13_2300V3.1	1	812
Tryp	PTA79_Tris_Tryp	PTA79_Tris_Tryp_2013-05-19_velos_3471 (PTA79_Tris_Tryp_F004005)	Pp3c13_2300V3.1	2 K01874 - methionyl-tRNA synthetase (MARS, metG) (1 of 3)	0.992	2.83e-05	90470.2	1	1	1	3434: Scan 12239 [C:\MASCOT_DATA_REP\Max Power\PTA79\2013-05-19_velos_3471.raw]	ANQGDCFHAVR	M	E	0.997	67.1	40.1	63.5	Acetyl (+42), Carbamidomethyl (+57)	1315.57	2	-0.00078	-0.59	2	12	Pp3c13_2300V3.1	1	812
GluC	PTA55_RL_MG132_Tris_GluC	PTA55_RL_MG132_Tris_GluC_2013-02-15_velos_2517 (PTA55_RL_MG132_Tris_GluC_F004017)	Pp3c13_2300V3.1	2 K01874 - methionyl-tRNA synthetase (MARS, metG) (1 of 3)	0.994	2.71e-05	90470.2	1	1	1	7296: Scan 14806 [C:\MASCOT_DATA_REP\Max Power\PTA55\2013-02-15_velos_2517.raw]	ANQGDCFHAVRE	M	H	0.997	95.6	40.7	86	Acetyl (+42), Carbamidomethyl (+57)	1444.61	2	-0.00056	-0.39	2	13	Pp3c13_2300V3.1	1	812
Tryp	PTA79_SDS_Tryp	PTA79_SDS_Tryp_2013-05-19_velos_3477 (PTA79_SDS_Tryp_F004003)	Pp3c13_2300V3.1	2 K01874 - methionyl-tRNA synthetase (MARS, metG) (1 of 3)	0.994	3.87e-05	90470.2	1	1	1	2990: Scan 11829 [C:\MASCOT_DATA_REP\Max Power\PTA79\2013-05-19_velos_3477.raw]	ANQGDCFHAVR	M	E	0.997	77.3	40.1	71.4	Acetyl (+42), Carbamidomethyl (+57)	1315.57	2	-0.0024	-1.8	2	12	Pp3c13_2300V3.1	1	812
Tryp	PTA55_RL_MG132_Tris_Tryp	PTA55_RL_MG132_Tris_Tryp_2013-02-15_velos_2513 (PTA55_RL_MG132_Tris_Tryp_F004016)	Pp3c13_2300V3.1	2 K01874 - methionyl-tRNA synthetase (MARS, metG) (1 of 3)	1	9.92e-05	90470.2	4	4	4	9097: Scan 16734 [C:\MASCOT_DATA_REP\Max Power\PTA55\2013-02-15_velos_2513.raw]	VAKDLPLDVSR	A	L	0.997	85.7	38.5	79.6	C13_dimethyl_Nterm (+34), C13_D2_dimethyl_K (+34)	1279.81	3	-0.00059	-0.46	642	652	Pp3c13_2300V3.1	1	812
Tryp	PTA55_RL_MG132_Tris_Tryp	PTA55_RL_MG132_Tris_Tryp_2013-02-15_velos_2513 (PTA55_RL_MG132_Tris_Tryp_F004016)	Pp3c13_2300V3.1	2 K01874 - methionyl-tRNA synthetase (MARS, metG) (1 of 3)	1	9.92e-05	90470.2	4	4	4	1449: Scan 7105 [C:\MASCOT_DATA_REP\Max Power\PTA55\2013-02-15_velos_2513.raw]	QKFAGSQADR	R	A	0.997	57.9	43.9	31.9	Gln->pyro-Glu (-17), C13_D2_dimethyl_K (+34)	1123.58	2	-9.3e-05	-0.083	591	600	Pp3c13_2300V3.1	1	812
Tryp	PTA55_RL_MG132_Tris_Tryp	PTA55_RL_MG132_Tris_Tryp_2013-02-15_velos_2513 (PTA55_RL_MG132_Tris_Tryp_F004016)	Pp3c13_2300V3.1	2 K01874 - methionyl-tRNA synthetase (MARS, metG) (1 of 3)	1	9.92e-05	90470.2	4	4	4	6589: Scan 13615 [C:\MASCOT_DATA_REP\Max Power\PTA55\2013-02-15_velos_2513.raw]	ANQGDCFHAVR	M	E	0.997	78.8	40.2	73.9	Acetyl (+42), Carbamidomethyl (+57)	1315.57	2	-0.0005	-0.38	2	12	Pp3c13_2300V3.1	1	812
Tryp	PTA55_RL_MG132_Tris_Tryp	PTA55_RL_MG132_Tris_Tryp_2013-02-15_velos_2513 (PTA55_RL_MG132_Tris_Tryp_F004016)	Pp3c13_2300V3.1	2 K01874 - methionyl-tRNA synthetase (MARS, metG) (1 of 3)	1	9.92e-05	90470.2	4	4	4	7485: Scan 14728 [C:\MASCOT_DATA_REP\Max Power\PTA55\2013-02-15_velos_2513.raw]	AKDLPLDVSR	V	L	0.997	64.4	39.4	33.7	C13_dimethyl_Nterm (+34), C13_D2_dimethyl_K (+34)	1180.74	3	-0.00095	-0.8	643	652	Pp3c13_2300V3.1	1	812
Tryp	PTA75_SDS_Tryp	PTA75_SDS_Tryp__2013-04-02_velos_2978 (PTA75_SDS_Tryp_F004009)	Pp3s121_40V3.1	2 K12614 - ATP-dependent RNA helicase DDX6/DHH1 (DDX6, RCK, DHH1) (1 of 2)	1	3.36e-05	50490.7	1	1	1	11333: Scan 24528 [C:\MASCOT_DATA_REP\Max Power\PTA75\2013-04-02_velos_2978.raw]	IEQELGTEIKPIPPQIDR	R	G	0.995	51.1	44.5	49.7	C13_D2_dimethyl_K (+34)	2109.2	3	0.008	3.8	426	443	Pp3s121_40V3.1,Pp3c11_17170V3.1	2	449
Tryp	PTA75_SDS_Tryp	PTA75_SDS_Tryp__2013-04-02_velos_2978 (PTA75_SDS_Tryp_F004009)	Pp3c11_17170V3.1	2 K12614 - ATP-dependent RNA helicase DDX6/DHH1 (DDX6, RCK, DHH1) (1 of 2)	1	3.36e-05	52958.6	1	1	1	11333: Scan 24528 [C:\MASCOT_DATA_REP\Max Power\PTA75\2013-04-02_velos_2978.raw]	IEQELGTEIKPIPPQIDR	R	G	0.995	51.1	44.5	49.7	C13_D2_dimethyl_K (+34)	2109.2	3	0.008	3.8	448	465	Pp3s121_40V3.1,Pp3c11_17170V3.1	2	471
Tryp	PTA75_SDS_Tryp	PTA75_SDS_Tryp__2013-04-02_velos_2978 (PTA75_SDS_Tryp_F004009)	Pp3c27_8190V3.1	2 K02940 - large subunit ribosomal protein L9e (RP-L9e, RPL9) (1 of 5)	0.993	0	21395.5	0	0	0	10850: Scan 23887 [C:\MASCOT_DATA_REP\Max Power\PTA75\2013-04-02_velos_2978.raw]	NFKHLNLDFQLQEGGR	R	K	0.997	77.8	45.6	68.4	C13_D2_dimethyl_K (+34)	1949.04	3	0.0063	3.2	37	52	Pp3c27_8190V3.1	1	190
Tryp	PTA75_SDS_Tryp	PTA75_SDS_Tryp__2013-04-02_velos_2978 (PTA75_SDS_Tryp_F004009)	Pp3c27_8190V3.1	2 K02940 - large subunit ribosomal protein L9e (RP-L9e, RPL9) (1 of 5)	0.993	0	21395.5	0	0	0	10845: Scan 23880 [C:\MASCOT_DATA_REP\Max Power\PTA75\2013-04-02_velos_2978.raw]	NFKHLNLDFQLQEGGR	R	K	0.997	54.7	45.7	47.8	C13_D2_dimethyl_K (+34)	1949.03	4	-0.0012	-0.62	37	52	Pp3c27_8190V3.1	1	190
Tryp	PTA46_DMSO_ Tris_HCD_Tryp	PTA46_DMSO_ Tris_Tryp_Tryp_2012-09-26_velos_0818 (PTA46_DMSO_ Tris_HCD_Tryp_F004116)	Pp3c27_8190V3.1	2 K02940 - large subunit ribosomal protein L9e (RP-L9e, RPL9) (1 of 5)	1	0.000128	21395.5	1	1	2	5841: Scan 9598 [C:\MASCOT_DATA_REP\Max Power\PTA46\2012-09-26_velos_0818.raw]	SEKVKDELVLEGNDIELVSR	R	S	0.997	77.3	45	77.3	D2_dimethyl_K (+32), D2_dimethyl_K (+32)	2335.31	3	0.0016	0.7	136	155	Pp3c27_8190V3.1	1	190
Tryp	PTA46_DMSO_ Tris_HCD_Tryp	PTA46_DMSO_ Tris_Tryp_Tryp_2012-09-26_velos_0818 (PTA46_DMSO_ Tris_HCD_Tryp_F004116)	Pp3c27_8190V3.1	2 K02940 - large subunit ribosomal protein L9e (RP-L9e, RPL9) (1 of 5)	1	0.000128	21395.5	1	1	2	5832: Scan 9586 [C:\MASCOT_DATA_REP\Max Power\PTA46\2012-09-26_velos_0818.raw]	SEKVKDELVLEGNDIELVSR	R	S	0.997	71.5	45.2	65.8	D2_dimethyl_K (+32), D2_dimethyl_K (+32)	2335.3	3	-0.0075	-3.2	136	155	Pp3c27_8190V3.1	1	190
Tryp	PTA79_Tris_Tryp	PTA79_Tris_Tryp_2013-05-19_velos_3471 (PTA79_Tris_Tryp_F004005)	Pp3c14_22050V3.1	2 1.5.1.3//2.1.1.45 - Dihydrofolate reductase / Tetrahydrofolate dehydrogenase (1 of 1)	0.992	2.83e-05	74261.1	1	1	1	11872: Scan 23207 [C:\MASCOT_DATA_REP\Max Power\PTA79\2013-05-19_velos_3471.raw]	ASSGSPAPECDEGEQILSGTHSEKLR	M	G	0.997	52	45.3	44.9	Acetyl (+42), Carbamidomethyl (+57), C13_D2_dimethyl_K (+34)	2817.33	3	-0.0013	-0.47	118	143	Pp3c14_22050V3.1	1	674
Tryp	PTA55_RL_MG132_Tris_Tryp	PTA55_RL_MG132_Tris_Tryp_2013-02-15_velos_2513 (PTA55_RL_MG132_Tris_Tryp_F004016)	Pp3c14_22050V3.1	2 1.5.1.3//2.1.1.45 - Dihydrofolate reductase / Tetrahydrofolate dehydrogenase (1 of 1)	0.993	2.48e-05	74261.1	1	1	1	15201: Scan 24340 [C:\MASCOT_DATA_REP\Max Power\PTA55\2013-02-15_velos_2513.raw]	ASSGSPAPECDEGEQILSGTHSEKLR	M	G	0.997	96.5	45.4	93.1	Acetyl (+42), Carbamidomethyl (+57), C13_D2_dimethyl_K (+34)	2817.33	3	0.0002	0.072	118	143	Pp3c14_22050V3.1	1	674
Tryp	PTA75_SDS_Tryp	PTA75_SDS_Tryp__2013-04-02_velos_2978 (PTA75_SDS_Tryp_F004009)	Pp3c25_4540V3.1	2 K11279 - nucleosome assembly protein 1-like 1 (NAP1L1, NRP) (1 of 2)	0.993	3.36e-05	44274.2	1	1	1	8882: Scan 21295 [C:\MASCOT_DATA_REP\Max Power\PTA75\2013-04-02_velos_2978.raw]	LAGMPSGYLESLPAKVKR	L	R	0.997	66.4	40.8	65.9	C13_dimethyl_Nterm (+34), Oxidation (+16), C13_D2_dimethyl_K (+34), C13_D2_dimethyl_K (+34)	2034.24	4	-0.0023	-1.2	47	64	Pp3c25_4540V3.1	1	394
Tryp	PTA55_RL_MG132_Tris_Tryp	PTA55_RL_MG132_Tris_Tryp_2013-02-15_velos_2513 (PTA55_RL_MG132_Tris_Tryp_F004016)	Pp3c12_24590V3.1	2 2.1.2.3 - Phosphoribosylaminoimidazolecarboxamide formyltransferase / Aminoimidazolecarboxamide ribonucleotide transformylase (1 of 3)	0.993	4.96e-05	67728.9	1	1	2	33253: Scan 47082 [C:\MASCOT_DATA_REP\Max Power\PTA55\2013-02-15_velos_2513.raw]	QIGGGWLLQDSDDKTPEDLGFR	R	V	0.997	61.3	46.1	56.6	Gln->pyro-Glu (-17), C13_D2_dimethyl_K (+34)	2463.22	3	0.002	0.81	481	502	Pp3c12_24590V3.1	1	629
Tryp	PTA55_RL_MG132_Tris_Tryp	PTA55_RL_MG132_Tris_Tryp_2013-02-15_velos_2513 (PTA55_RL_MG132_Tris_Tryp_F004016)	Pp3c12_24590V3.1	2 2.1.2.3 - Phosphoribosylaminoimidazolecarboxamide formyltransferase / Aminoimidazolecarboxamide ribonucleotide transformylase (1 of 3)	0.993	4.96e-05	67728.9	1	1	2	33241: Scan 47068 [C:\MASCOT_DATA_REP\Max Power\PTA55\2013-02-15_velos_2513.raw]	QIGGGWLLQDSDDKTPEDLGFR	R	V	0.997	51.4	46.2	46.3	Gln->pyro-Glu (-17), C13_D2_dimethyl_K (+34)	2463.22	3	0.0032	1.3	481	502	Pp3c12_24590V3.1	1	629
Tryp	PTA79_SDS_Tryp	PTA79_SDS_Tryp_2013-05-19_velos_3477 (PTA79_SDS_Tryp_F004003)	Pp3c12_24590V3.1	2 2.1.2.3 - Phosphoribosylaminoimidazolecarboxamide formyltransferase / Aminoimidazolecarboxamide ribonucleotide transformylase (1 of 3)	0.994	3.87e-05	67728.9	1	1	1	24402: Scan 42345 [C:\MASCOT_DATA_REP\Max Power\PTA79\2013-05-19_velos_3477.raw]	QIGGGWLLQDSDDKTPEDLGFR	R	V	0.997	84.6	46.1	78	Gln->pyro-Glu (-17), C13_D2_dimethyl_K (+34)	2463.21	3	-0.00029	-0.12	481	502	Pp3c12_24590V3.1	1	629
Tryp	PTA57_C13D2_Tryp	PTA57_C13D2_Tryp_2013-01-08_velos_2109 (PTA57_C13D2_Tryp_F004014)	Pp3c12_24590V3.1	2 2.1.2.3 - Phosphoribosylaminoimidazolecarboxamide formyltransferase / Aminoimidazolecarboxamide ribonucleotide transformylase (1 of 3)	1	9.18e-05	67728.9	1	1	1	9789: Scan 32588 [C:\MASCOT_DATA_REP\Max Power\PTA57\2013-01-08_velos_2109.raw]	QIGGGWLLQDSDDKTPEDLGFR	R	V	0.997	66.9	46.1	56.9	Gln->pyro-Glu (-17), C13_D2_dimethyl_K (+34)	2463.21	3	-0.00065	-0.26	481	502	Pp3c12_24590V3.1	1	629
Tryp	PTA79_Tris_Tryp	PTA79_Tris_Tryp_2013-05-19_velos_3471 (PTA79_Tris_Tryp_F004005)	Pp3c12_24590V3.1	2 2.1.2.3 - Phosphoribosylaminoimidazolecarboxamide formyltransferase / Aminoimidazolecarboxamide ribonucleotide transformylase (1 of 3)	0.992	5.66e-05	67728.9	1	1	2	29581: Scan 46720 [C:\MASCOT_DATA_REP\Max Power\PTA79\2013-05-19_velos_3471.raw]	QIGGGWLLQDSDDKTPEDLGFR	R	V	0.997	52.8	46.1	48.8	Gln->pyro-Glu (-17), C13_D2_dimethyl_K (+34)	2463.22	3	0.0054	2.2	481	502	Pp3c12_24590V3.1	1	629
Tryp	PTA79_Tris_Tryp	PTA79_Tris_Tryp_2013-05-19_velos_3471 (PTA79_Tris_Tryp_F004005)	Pp3c12_24590V3.1	2 2.1.2.3 - Phosphoribosylaminoimidazolecarboxamide formyltransferase / Aminoimidazolecarboxamide ribonucleotide transformylase (1 of 3)	0.992	5.66e-05	67728.9	1	1	2	29613: Scan 46762 [C:\MASCOT_DATA_REP\Max Power\PTA79\2013-05-19_velos_3471.raw]	QIGGGWLLQDSDDKTPEDLGFR	R	V	0.997	55.4	46.1	49.7	Gln->pyro-Glu (-17), C13_D2_dimethyl_K (+34)	2463.21	3	-0.00035	-0.14	481	502	Pp3c12_24590V3.1	1	629
GluC	PTA55_RL_MG132_Tx_GluC	PTA55_RL_MG132_Tx_GluC_2013-02-15_velos_2515.raw.-1 (PTA55_RL_MG132_Tx_GluC_F004018)	Pp3c12_24590V3.1	2 2.1.2.3 - Phosphoribosylaminoimidazolecarboxamide formyltransferase / Aminoimidazolecarboxamide ribonucleotide transformylase (1 of 3)	0.994	3.59e-05	67728.9	1	1	1	18755: Scan 31374 [C:\MASCOT_DATA_REP\Max Power\PTA55\2013-02-15_velos_2515.raw]	SLAPAVSPSPSSPGASSQGAKQALISLSDKRNLE	A	L	0.997	49.2	46.9	42.4	Acetyl (+42), C13_D2_dimethyl_K (+34), C13_D2_dimethyl_K (+34)	3459.88	3	-0.0044	-1.3	78	111	Pp3c12_24590V3.1	1	629
Tryp	PTA79_Tx_Tryp	PTA79_Tx_Tryp_2013-05-19_velos_3474 (PTA79_Tx_Tryp_F004007)	Pp3c12_24590V3.1	2 2.1.2.3 - Phosphoribosylaminoimidazolecarboxamide formyltransferase / Aminoimidazolecarboxamide ribonucleotide transformylase (1 of 3)	0.992	3.11e-05	67728.9	1	1	1	28048: Scan 44411 [C:\MASCOT_DATA_REP\Max Power\PTA79\2013-05-19_velos_3474.raw]	QIGGGWLLQDSDDKTPEDLGFR	R	V	0.997	49.7	46.2	40.7	Gln->pyro-Glu (-17), C13_D2_dimethyl_K (+34)	2463.22	3	0.0034	1.4	481	502	Pp3c12_24590V3.1	1	629
Tryp	PTA75_SDS_Tryp	PTA75_SDS_Tryp__2013-04-02_velos_2978 (PTA75_SDS_Tryp_F004009)	Pp3c2_26700V3.1	3 no annotation	1	0.000201	20915.3	5	5	6	4769: Scan 15698 [C:\MASCOT_DATA_REP\Max Power\PTA75\2013-04-02_velos_2978.raw]	SSPAPPKVTPSKSSAVSIEYQR	S	Q	0.997	47	43.6	39.3	C13_dimethyl_Nterm (+34), C13_D2_dimethyl_K (+34), C13_D2_dimethyl_K (+34)	2417.4	4	-0.00063	-0.26	101	122	Pp3c2_26700V3.1,Pp3c2_26700V3.2	2	197
Tryp	PTA75_SDS_Tryp	PTA75_SDS_Tryp__2013-04-02_velos_2978 (PTA75_SDS_Tryp_F004009)	Pp3c2_26700V3.1	3 no annotation	1	0.000201	20915.3	5	5	6	6734: Scan 18390 [C:\MASCOT_DATA_REP\Max Power\PTA75\2013-04-02_velos_2978.raw]	SPSQISSSSPAPPKVTPSKSSAVSIEYQR	P	Q	0.997	73.4	45.9	64	C13_dimethyl_Nterm (+34), C13_D2_dimethyl_K (+34), C13_D2_dimethyl_K (+34)	3103.72	4	-0.0023	-0.73	94	122	Pp3c2_26700V3.1,Pp3c2_26700V3.2	2	197
Tryp	PTA75_SDS_Tryp	PTA75_SDS_Tryp__2013-04-02_velos_2978 (PTA75_SDS_Tryp_F004009)	Pp3c2_26700V3.1	3 no annotation	1	0.000201	20915.3	5	5	6	4749: Scan 15661 [C:\MASCOT_DATA_REP\Max Power\PTA75\2013-04-02_velos_2978.raw]	SSPAPPKVTPSKSSAVSIEYQR	S	Q	0.997	49.7	43.6	36.5	C13_dimethyl_Nterm (+34), C13_D2_dimethyl_K (+34), C13_D2_dimethyl_K (+34)	2417.4	4	-0.00059	-0.24	101	122	Pp3c2_26700V3.1,Pp3c2_26700V3.2	2	197
Tryp	PTA75_SDS_Tryp	PTA75_SDS_Tryp__2013-04-02_velos_2978 (PTA75_SDS_Tryp_F004009)	Pp3c2_26700V3.1	3 no annotation	1	0.000201	20915.3	5	5	6	6147: Scan 17614 [C:\MASCOT_DATA_REP\Max Power\PTA75\2013-04-02_velos_2978.raw]	SQISSSSPAPPKVTPSKSSAVSIEYQR	P	Q	0.997	82.6	45.4	75.8	C13_dimethyl_Nterm (+34), C13_D2_dimethyl_K (+34), C13_D2_dimethyl_K (+34)	2919.64	4	-0.0031	-1	96	122	Pp3c2_26700V3.1,Pp3c2_26700V3.2	2	197
Tryp	PTA75_SDS_Tryp	PTA75_SDS_Tryp__2013-04-02_velos_2978 (PTA75_SDS_Tryp_F004009)	Pp3c2_26700V3.1	3 no annotation	1	0.000201	20915.3	5	5	6	7642: Scan 19653 [C:\MASCOT_DATA_REP\Max Power\PTA75\2013-04-02_velos_2978.raw]	SPSPSQISSSSPAPPKVTPSKSSAVSIEYQR	P	Q	0.997	55.4	46.4	50.5	C13_dimethyl_Nterm (+34), C13_D2_dimethyl_K (+34), C13_D2_dimethyl_K (+34)	3287.81	4	-0.0047	-1.4	92	122	Pp3c2_26700V3.1,Pp3c2_26700V3.2	2	197
Tryp	PTA75_SDS_Tryp	PTA75_SDS_Tryp__2013-04-02_velos_2978 (PTA75_SDS_Tryp_F004009)	Pp3c2_26700V3.1	3 no annotation	1	0.000201	20915.3	5	5	6	5781: Scan 17113 [C:\MASCOT_DATA_REP\Max Power\PTA75\2013-04-02_velos_2978.raw]	ISSSSPAPPKVTPSKSSAVSIEYQR	Q	Q	0.997	61.4	43.9	41.8	C13_dimethyl_Nterm (+34), C13_D2_dimethyl_K (+34), C13_D2_dimethyl_K (+34)	2704.56	4	0.006	2.2	98	122	Pp3c2_26700V3.1,Pp3c2_26700V3.2	2	197
Tryp	PTA75_SDS_Tryp	PTA75_SDS_Tryp__2013-04-02_velos_2978 (PTA75_SDS_Tryp_F004009)	Pp3c2_26700V3.2	no annotation	1	0.000201	16920.3	5	5	6	6147: Scan 17614 [C:\MASCOT_DATA_REP\Max Power\PTA75\2013-04-02_velos_2978.raw]	SQISSSSPAPPKVTPSKSSAVSIEYQR	P	Q	0.997	82.6	45.4	75.8	C13_dimethyl_Nterm (+34), C13_D2_dimethyl_K (+34), C13_D2_dimethyl_K (+34)	2919.64	4	-0.0031	-1	96	122	Pp3c2_26700V3.1,Pp3c2_26700V3.2	2	160
Tryp	PTA75_SDS_Tryp	PTA75_SDS_Tryp__2013-04-02_velos_2978 (PTA75_SDS_Tryp_F004009)	Pp3c2_26700V3.2	no annotation	1	0.000201	16920.3	5	5	6	5781: Scan 17113 [C:\MASCOT_DATA_REP\Max Power\PTA75\2013-04-02_velos_2978.raw]	ISSSSPAPPKVTPSKSSAVSIEYQR	Q	Q	0.997	61.4	43.9	41.8	C13_dimethyl_Nterm (+34), C13_D2_dimethyl_K (+34), C13_D2_dimethyl_K (+34)	2704.56	4	0.006	2.2	98	122	Pp3c2_26700V3.1,Pp3c2_26700V3.2	2	160
Tryp	PTA75_SDS_Tryp	PTA75_SDS_Tryp__2013-04-02_velos_2978 (PTA75_SDS_Tryp_F004009)	Pp3c2_26700V3.2	no annotation	1	0.000201	16920.3	5	5	6	4749: Scan 15661 [C:\MASCOT_DATA_REP\Max Power\PTA75\2013-04-02_velos_2978.raw]	SSPAPPKVTPSKSSAVSIEYQR	S	Q	0.997	49.7	43.6	36.5	C13_dimethyl_Nterm (+34), C13_D2_dimethyl_K (+34), C13_D2_dimethyl_K (+34)	2417.4	4	-0.00059	-0.24	101	122	Pp3c2_26700V3.1,Pp3c2_26700V3.2	2	160
Tryp	PTA75_SDS_Tryp	PTA75_SDS_Tryp__2013-04-02_velos_2978 (PTA75_SDS_Tryp_F004009)	Pp3c2_26700V3.2	no annotation	1	0.000201	16920.3	5	5	6	7642: Scan 19653 [C:\MASCOT_DATA_REP\Max Power\PTA75\2013-04-02_velos_2978.raw]	SPSPSQISSSSPAPPKVTPSKSSAVSIEYQR	P	Q	0.997	55.4	46.4	50.5	C13_dimethyl_Nterm (+34), C13_D2_dimethyl_K (+34), C13_D2_dimethyl_K (+34)	3287.81	4	-0.0047	-1.4	92	122	Pp3c2_26700V3.1,Pp3c2_26700V3.2	2	160
Tryp	PTA75_SDS_Tryp	PTA75_SDS_Tryp__2013-04-02_velos_2978 (PTA75_SDS_Tryp_F004009)	Pp3c2_26700V3.2	no annotation	1	0.000201	16920.3	5	5	6	6734: Scan 18390 [C:\MASCOT_DATA_REP\Max Power\PTA75\2013-04-02_velos_2978.raw]	SPSQISSSSPAPPKVTPSKSSAVSIEYQR	P	Q	0.997	73.4	45.9	64	C13_dimethyl_Nterm (+34), C13_D2_dimethyl_K (+34), C13_D2_dimethyl_K (+34)	3103.72	4	-0.0023	-0.73	94	122	Pp3c2_26700V3.1,Pp3c2_26700V3.2	2	160
Tryp	PTA75_SDS_Tryp	PTA75_SDS_Tryp__2013-04-02_velos_2978 (PTA75_SDS_Tryp_F004009)	Pp3c2_26700V3.2	no annotation	1	0.000201	16920.3	5	5	6	4769: Scan 15698 [C:\MASCOT_DATA_REP\Max Power\PTA75\2013-04-02_velos_2978.raw]	SSPAPPKVTPSKSSAVSIEYQR	S	Q	0.997	47	43.6	39.3	C13_dimethyl_Nterm (+34), C13_D2_dimethyl_K (+34), C13_D2_dimethyl_K (+34)	2417.4	4	-0.00063	-0.26	101	122	Pp3c2_26700V3.1,Pp3c2_26700V3.2	2	160
Tryp	PTA79_Tx_Tryp	PTA79_Tx_Tryp_2013-05-19_velos_3474 (PTA79_Tx_Tryp_F004007)	Pp3c2_26700V3.1	3 no annotation	1	0.000124	20915.3	3	3	4	9590: Scan 19856 [C:\MASCOT_DATA_REP\Max Power\PTA79\2013-05-19_velos_3474.raw]	SPSPSQISSSSPAPPKVTPSKSSAVSIEYQR	P	Q	0.997	66.3	46.5	60.1	C13_dimethyl_Nterm (+34), C13_D2_dimethyl_K (+34), C13_D2_dimethyl_K (+34)	3287.8	4	-0.008	-2.4	92	122	Pp3c2_26700V3.1,Pp3c2_26700V3.2	2	197
Tryp	PTA79_Tx_Tryp	PTA79_Tx_Tryp_2013-05-19_velos_3474 (PTA79_Tx_Tryp_F004007)	Pp3c2_26700V3.1	3 no annotation	1	0.000124	20915.3	3	3	4	8492: Scan 18467 [C:\MASCOT_DATA_REP\Max Power\PTA79\2013-05-19_velos_3474.raw]	SPSQISSSSPAPPKVTPSKSSAVSIEYQR	P	Q	0.997	47.3	45.9	41.2	C13_dimethyl_Nterm (+34), C13_D2_dimethyl_K (+34), C13_D2_dimethyl_K (+34)	3103.72	4	-0.0032	-1	94	122	Pp3c2_26700V3.1,Pp3c2_26700V3.2	2	197
Tryp	PTA79_Tx_Tryp	PTA79_Tx_Tryp_2013-05-19_velos_3474 (PTA79_Tx_Tryp_F004007)	Pp3c2_26700V3.1	3 no annotation	1	0.000124	20915.3	3	3	4	7866: Scan 17672 [C:\MASCOT_DATA_REP\Max Power\PTA79\2013-05-19_velos_3474.raw]	SQISSSSPAPPKVTPSKSSAVSIEYQR	P	Q	0.997	89.6	45.3	83.7	C13_dimethyl_Nterm (+34), C13_D2_dimethyl_K (+34), C13_D2_dimethyl_K (+34)	2919.64	4	-0.0011	-0.37	96	122	Pp3c2_26700V3.1,Pp3c2_26700V3.2	2	197
Tryp	PTA79_Tx_Tryp	PTA79_Tx_Tryp_2013-05-19_velos_3474 (PTA79_Tx_Tryp_F004007)	Pp3c2_26700V3.1	3 no annotation	1	0.000124	20915.3	3	3	4	7853: Scan 17653 [C:\MASCOT_DATA_REP\Max Power\PTA79\2013-05-19_velos_3474.raw]	SQISSSSPAPPKVTPSKSSAVSIEYQR	P	Q	0.997	72.9	45.3	67.4	C13_dimethyl_Nterm (+34), C13_D2_dimethyl_K (+34), C13_D2_dimethyl_K (+34)	2919.64	4	-0.0015	-0.51	96	122	Pp3c2_26700V3.1,Pp3c2_26700V3.2	2	197
Tryp	PTA79_Tx_Tryp	PTA79_Tx_Tryp_2013-05-19_velos_3474 (PTA79_Tx_Tryp_F004007)	Pp3c2_26700V3.2	no annotation	1	0.000124	16920.3	3	3	4	7853: Scan 17653 [C:\MASCOT_DATA_REP\Max Power\PTA79\2013-05-19_velos_3474.raw]	SQISSSSPAPPKVTPSKSSAVSIEYQR	P	Q	0.997	72.9	45.3	67.4	C13_dimethyl_Nterm (+34), C13_D2_dimethyl_K (+34), C13_D2_dimethyl_K (+34)	2919.64	4	-0.0015	-0.51	96	122	Pp3c2_26700V3.1,Pp3c2_26700V3.2	2	160
Tryp	PTA79_Tx_Tryp	PTA79_Tx_Tryp_2013-05-19_velos_3474 (PTA79_Tx_Tryp_F004007)	Pp3c2_26700V3.2	no annotation	1	0.000124	16920.3	3	3	4	7866: Scan 17672 [C:\MASCOT_DATA_REP\Max Power\PTA79\2013-05-19_velos_3474.raw]	SQISSSSPAPPKVTPSKSSAVSIEYQR	P	Q	0.997	89.6	45.3	83.7	C13_dimethyl_Nterm (+34), C13_D2_dimethyl_K (+34), C13_D2_dimethyl_K (+34)	2919.64	4	-0.0011	-0.37	96	122	Pp3c2_26700V3.1,Pp3c2_26700V3.2	2	160
Tryp	PTA79_Tx_Tryp	PTA79_Tx_Tryp_2013-05-19_velos_3474 (PTA79_Tx_Tryp_F004007)	Pp3c2_26700V3.2	no annotation	1	0.000124	16920.3	3	3	4	9590: Scan 19856 [C:\MASCOT_DATA_REP\Max Power\PTA79\2013-05-19_velos_3474.raw]	SPSPSQISSSSPAPPKVTPSKSSAVSIEYQR	P	Q	0.997	66.3	46.5	60.1	C13_dimethyl_Nterm (+34), C13_D2_dimethyl_K (+34), C13_D2_dimethyl_K (+34)	3287.8	4	-0.008	-2.4	92	122	Pp3c2_26700V3.1,Pp3c2_26700V3.2	2	160
Tryp	PTA79_Tx_Tryp	PTA79_Tx_Tryp_2013-05-19_velos_3474 (PTA79_Tx_Tryp_F004007)	Pp3c2_26700V3.2	no annotation	1	0.000124	16920.3	3	3	4	8492: Scan 18467 [C:\MASCOT_DATA_REP\Max Power\PTA79\2013-05-19_velos_3474.raw]	SPSQISSSSPAPPKVTPSKSSAVSIEYQR	P	Q	0.997	47.3	45.9	41.2	C13_dimethyl_Nterm (+34), C13_D2_dimethyl_K (+34), C13_D2_dimethyl_K (+34)	3103.72	4	-0.0032	-1	94	122	Pp3c2_26700V3.1,Pp3c2_26700V3.2	2	160
GluC	PTA55_RL_MG132_Tx_GluC	PTA55_RL_MG132_Tx_GluC_2013-02-15_velos_2515.raw.-1 (PTA55_RL_MG132_Tx_GluC_F004018)	Pp3c2_26700V3.2	no annotation	1	3.59e-05	16920.3	1	1	1	8405: Scan 17863 [C:\MASCOT_DATA_REP\Max Power\PTA55\2013-02-15_velos_2515.raw]	SQISSSSPAPPKVTPSKSSAVSIE	P	Y	0.997	84.2	44.1	81.3	C13_dimethyl_Nterm (+34), C13_D2_dimethyl_K (+34), C13_D2_dimethyl_K (+34)	2472.42	3	-0.00059	-0.24	96	119	Pp3c2_26700V3.2,Pp3c2_26700V3.1	2	160
GluC	PTA55_RL_MG132_Tx_GluC	PTA55_RL_MG132_Tx_GluC_2013-02-15_velos_2515.raw.-1 (PTA55_RL_MG132_Tx_GluC_F004018)	Pp3c2_26700V3.1	3 no annotation	1	3.59e-05	20915.3	1	1	1	8405: Scan 17863 [C:\MASCOT_DATA_REP\Max Power\PTA55\2013-02-15_velos_2515.raw]	SQISSSSPAPPKVTPSKSSAVSIE	P	Y	0.997	84.2	44.1	81.3	C13_dimethyl_Nterm (+34), C13_D2_dimethyl_K (+34), C13_D2_dimethyl_K (+34)	2472.42	3	-0.00059	-0.24	96	119	Pp3c2_26700V3.2,Pp3c2_26700V3.1	2	197
Tryp	PTA79_SDS_Tryp	PTA79_SDS_Tryp_2013-05-19_velos_3477 (PTA79_SDS_Tryp_F004003)	Pp3c2_26700V3.1	3 no annotation	1	7.73e-05	20915.3	2	2	2	7787: Scan 17991 [C:\MASCOT_DATA_REP\Max Power\PTA79\2013-05-19_velos_3477.raw]	SPSQISSSSPAPPKVTPSKSSAVSIEYQR	P	Q	0.997	74.7	45.9	67.7	C13_dimethyl_Nterm (+34), C13_D2_dimethyl_K (+34), C13_D2_dimethyl_K (+34)	3103.72	4	-0.0033	-1	94	122	Pp3c2_26700V3.1,Pp3c2_26700V3.2	2	197
Tryp	PTA79_SDS_Tryp	PTA79_SDS_Tryp_2013-05-19_velos_3477 (PTA79_SDS_Tryp_F004003)	Pp3c2_26700V3.1	3 no annotation	1	7.73e-05	20915.3	2	2	2	6673: Scan 16566 [C:\MASCOT_DATA_REP\Max Power\PTA79\2013-05-19_velos_3477.raw]	ISSSSPAPPKVTPSKSSAVSIEYQR	Q	Q	0.997	48.9	44.1	29.8	C13_dimethyl_Nterm (+34), C13_D2_dimethyl_K (+34), C13_D2_dimethyl_K (+34)	2704.55	4	0.00063	0.23	98	122	Pp3c2_26700V3.1,Pp3c2_26700V3.2	2	197
Tryp	PTA79_SDS_Tryp	PTA79_SDS_Tryp_2013-05-19_velos_3477 (PTA79_SDS_Tryp_F004003)	Pp3c2_26700V3.2	no annotation	1	7.73e-05	16920.3	2	2	2	6673: Scan 16566 [C:\MASCOT_DATA_REP\Max Power\PTA79\2013-05-19_velos_3477.raw]	ISSSSPAPPKVTPSKSSAVSIEYQR	Q	Q	0.997	48.9	44.1	29.8	C13_dimethyl_Nterm (+34), C13_D2_dimethyl_K (+34), C13_D2_dimethyl_K (+34)	2704.55	4	0.00063	0.23	98	122	Pp3c2_26700V3.1,Pp3c2_26700V3.2	2	160
Tryp	PTA79_SDS_Tryp	PTA79_SDS_Tryp_2013-05-19_velos_3477 (PTA79_SDS_Tryp_F004003)	Pp3c2_26700V3.2	no annotation	1	7.73e-05	16920.3	2	2	2	7787: Scan 17991 [C:\MASCOT_DATA_REP\Max Power\PTA79\2013-05-19_velos_3477.raw]	SPSQISSSSPAPPKVTPSKSSAVSIEYQR	P	Q	0.997	74.7	45.9	67.7	C13_dimethyl_Nterm (+34), C13_D2_dimethyl_K (+34), C13_D2_dimethyl_K (+34)	3103.72	4	-0.0033	-1	94	122	Pp3c2_26700V3.1,Pp3c2_26700V3.2	2	160
Tryp	PTA55_RL_MG132_Tx_Tryp	PTA55_RL_MG132_Tx_Tryp_2013-02-15_velos_2511 (PTA55_RL_MG132_Tx_Tryp_F004019)	Pp3c2_26700V3.1	3 no annotation	1	0.000259	20915.3	3	3	4	2160: Scan 12632 [C:\MASCOT_DATA_REP\Max Power\PTA55\2013-02-15_velos_2511.raw]	SSAVSIEYQR	K	Q	0.997	88.5	43.9	33.9	C13_dimethyl_Nterm (+34)	1172.62	2	-0.00018	-0.15	113	122	Pp3c2_26700V3.1,Pp3c2_26700V3.2	2	197
Tryp	PTA55_RL_MG132_Tx_Tryp	PTA55_RL_MG132_Tx_Tryp_2013-02-15_velos_2511 (PTA55_RL_MG132_Tx_Tryp_F004019)	Pp3c2_26700V3.1	3 no annotation	1	0.000259	20915.3	3	3	4	3843: Scan 16445 [C:\MASCOT_DATA_REP\Max Power\PTA55\2013-02-15_velos_2511.raw]	SQISSSSPAPPKVTPSKSSAVSIEYQR	P	Q	0.997	72.3	45.3	70.8	C13_dimethyl_Nterm (+34), C13_D2_dimethyl_K (+34), C13_D2_dimethyl_K (+34)	2919.64	4	-0.00041	-0.14	96	122	Pp3c2_26700V3.1,Pp3c2_26700V3.2	2	197
Tryp	PTA55_RL_MG132_Tx_Tryp	PTA55_RL_MG132_Tx_Tryp_2013-02-15_velos_2511 (PTA55_RL_MG132_Tx_Tryp_F004019)	Pp3c2_26700V3.1	3 no annotation	1	0.000259	20915.3	3	3	4	3848: Scan 16453 [C:\MASCOT_DATA_REP\Max Power\PTA55\2013-02-15_velos_2511.raw]	SQISSSSPAPPKVTPSKSSAVSIEYQR	P	Q	0.997	76	45.2	73.7	C13_dimethyl_Nterm (+34), C13_D2_dimethyl_K (+34), C13_D2_dimethyl_K (+34)	2919.64	4	0.0027	0.94	96	122	Pp3c2_26700V3.1,Pp3c2_26700V3.2	2	197
Tryp	PTA55_RL_MG132_Tx_Tryp	PTA55_RL_MG132_Tx_Tryp_2013-02-15_velos_2511 (PTA55_RL_MG132_Tx_Tryp_F004019)	Pp3c2_26700V3.1	3 no annotation	1	0.000259	20915.3	3	3	4	4140: Scan 17090 [C:\MASCOT_DATA_REP\Max Power\PTA55\2013-02-15_velos_2511.raw]	SPSQISSSSPAPPKVTPSKSSAVSIEYQR	P	Q	0.997	87.8	45.9	81.7	C13_dimethyl_Nterm (+34), C13_D2_dimethyl_K (+34), C13_D2_dimethyl_K (+34)	3103.72	4	-0.0023	-0.73	94	122	Pp3c2_26700V3.1,Pp3c2_26700V3.2	2	197
Tryp	PTA55_RL_MG132_Tx_Tryp	PTA55_RL_MG132_Tx_Tryp_2013-02-15_velos_2511 (PTA55_RL_MG132_Tx_Tryp_F004019)	Pp3c2_26700V3.2	no annotation	1	0.000259	16920.3	3	3	4	3848: Scan 16453 [C:\MASCOT_DATA_REP\Max Power\PTA55\2013-02-15_velos_2511.raw]	SQISSSSPAPPKVTPSKSSAVSIEYQR	P	Q	0.997	76	45.2	73.7	C13_dimethyl_Nterm (+34), C13_D2_dimethyl_K (+34), C13_D2_dimethyl_K (+34)	2919.64	4	0.0027	0.94	96	122	Pp3c2_26700V3.1,Pp3c2_26700V3.2	2	160
Tryp	PTA55_RL_MG132_Tx_Tryp	PTA55_RL_MG132_Tx_Tryp_2013-02-15_velos_2511 (PTA55_RL_MG132_Tx_Tryp_F004019)	Pp3c2_26700V3.2	no annotation	1	0.000259	16920.3	3	3	4	2160: Scan 12632 [C:\MASCOT_DATA_REP\Max Power\PTA55\2013-02-15_velos_2511.raw]	SSAVSIEYQR	K	Q	0.997	88.5	43.9	33.9	C13_dimethyl_Nterm (+34)	1172.62	2	-0.00018	-0.15	113	122	Pp3c2_26700V3.1,Pp3c2_26700V3.2	2	160
Tryp	PTA55_RL_MG132_Tx_Tryp	PTA55_RL_MG132_Tx_Tryp_2013-02-15_velos_2511 (PTA55_RL_MG132_Tx_Tryp_F004019)	Pp3c2_26700V3.2	no annotation	1	0.000259	16920.3	3	3	4	3843: Scan 16445 [C:\MASCOT_DATA_REP\Max Power\PTA55\2013-02-15_velos_2511.raw]	SQISSSSPAPPKVTPSKSSAVSIEYQR	P	Q	0.997	72.3	45.3	70.8	C13_dimethyl_Nterm (+34), C13_D2_dimethyl_K (+34), C13_D2_dimethyl_K (+34)	2919.64	4	-0.00041	-0.14	96	122	Pp3c2_26700V3.1,Pp3c2_26700V3.2	2	160
Tryp	PTA55_RL_MG132_Tx_Tryp	PTA55_RL_MG132_Tx_Tryp_2013-02-15_velos_2511 (PTA55_RL_MG132_Tx_Tryp_F004019)	Pp3c2_26700V3.2	no annotation	1	0.000259	16920.3	3	3	4	4140: Scan 17090 [C:\MASCOT_DATA_REP\Max Power\PTA55\2013-02-15_velos_2511.raw]	SPSQISSSSPAPPKVTPSKSSAVSIEYQR	P	Q	0.997	87.8	45.9	81.7	C13_dimethyl_Nterm (+34), C13_D2_dimethyl_K (+34), C13_D2_dimethyl_K (+34)	3103.72	4	-0.0023	-0.73	94	122	Pp3c2_26700V3.1,Pp3c2_26700V3.2	2	160
Tryp	PTA79_Tx_Tryp	PTA79_Tx_Tryp_2013-05-19_velos_3474 (PTA79_Tx_Tryp_F004007)	Pp3c27_3090V3.1	3 PTHR31528:SF1 - PYRIMIDINE PRECURSOR BIOSYNTHESIS ENZYME THI11-RELATED (1 of 1)	0.989	3.11e-05	38618.4	1	1	1	18004: Scan 30875 [C:\MASCOT_DATA_REP\Max Power\PTA79\2013-05-19_velos_3474.raw]	NPVPGVSVSLDELR	R	Q	0.996	48.7	44.8	36.7		1480.79	2	0.00052	0.35	306	319	Pp3c27_3090V3.1,Pp3c27_3090V3.2	2	351
Tryp	PTA79_Tx_Tryp	PTA79_Tx_Tryp_2013-05-19_velos_3474 (PTA79_Tx_Tryp_F004007)	Pp3c27_3090V3.2	PTHR31528:SF1 - PYRIMIDINE PRECURSOR BIOSYNTHESIS ENZYME THI11-RELATED (1 of 1)	0.989	3.11e-05	38705.4	1	1	1	18004: Scan 30875 [C:\MASCOT_DATA_REP\Max Power\PTA79\2013-05-19_velos_3474.raw]	NPVPGVSVSLDELR	R	Q	0.996	48.7	44.8	36.7		1480.79	2	0.00052	0.35	307	320	Pp3c27_3090V3.1,Pp3c27_3090V3.2	2	352
Tryp	PTA55_RL_MG132_Tris_Tryp	PTA55_RL_MG132_Tris_Tryp_2013-02-15_velos_2513 (PTA55_RL_MG132_Tris_Tryp_F004016)	Pp3c27_3090V3.1	3 PTHR31528:SF1 - PYRIMIDINE PRECURSOR BIOSYNTHESIS ENZYME THI11-RELATED (1 of 1)	1	4.96e-05	38618.4	2	2	2	21642: Scan 32558 [C:\MASCOT_DATA_REP\Max Power\PTA55\2013-02-15_velos_2513.raw]	NPVPGVSVSLDELR	R	Q	0.993	56.3	44.8	40.6		1480.79	2	-0.0024	-1.6	306	319	Pp3c27_3090V3.1,Pp3c27_3090V3.2	2	351
Tryp	PTA55_RL_MG132_Tris_Tryp	PTA55_RL_MG132_Tris_Tryp_2013-02-15_velos_2513 (PTA55_RL_MG132_Tris_Tryp_F004016)	Pp3c27_3090V3.1	3 PTHR31528:SF1 - PYRIMIDINE PRECURSOR BIOSYNTHESIS ENZYME THI11-RELATED (1 of 1)	1	4.96e-05	38618.4	2	2	2	18626: Scan 28730 [C:\MASCOT_DATA_REP\Max Power\PTA55\2013-02-15_velos_2513.raw]	QGNVGDPIAHDQINLKNVYTNR	R	F	0.997	50.7	46.7	47.7	Gln->pyro-Glu (-17), C13_D2_dimethyl_K (+34)	2482.28	3	-0.0016	-0.66	320	341	Pp3c27_3090V3.1,Pp3c27_3090V3.2	2	351
Tryp	PTA55_RL_MG132_Tris_Tryp	PTA55_RL_MG132_Tris_Tryp_2013-02-15_velos_2513 (PTA55_RL_MG132_Tris_Tryp_F004016)	Pp3c27_3090V3.2	PTHR31528:SF1 - PYRIMIDINE PRECURSOR BIOSYNTHESIS ENZYME THI11-RELATED (1 of 1)	1	4.96e-05	38705.4	2	2	2	21642: Scan 32558 [C:\MASCOT_DATA_REP\Max Power\PTA55\2013-02-15_velos_2513.raw]	NPVPGVSVSLDELR	R	Q	0.993	56.3	44.8	40.6		1480.79	2	-0.0024	-1.6	307	320	Pp3c27_3090V3.1,Pp3c27_3090V3.2	2	352
Tryp	PTA55_RL_MG132_Tris_Tryp	PTA55_RL_MG132_Tris_Tryp_2013-02-15_velos_2513 (PTA55_RL_MG132_Tris_Tryp_F004016)	Pp3c27_3090V3.2	PTHR31528:SF1 - PYRIMIDINE PRECURSOR BIOSYNTHESIS ENZYME THI11-RELATED (1 of 1)	1	4.96e-05	38705.4	2	2	2	18626: Scan 28730 [C:\MASCOT_DATA_REP\Max Power\PTA55\2013-02-15_velos_2513.raw]	QGNVGDPIAHDQINLKNVYTNR	R	F	0.997	50.7	46.7	47.7	Gln->pyro-Glu (-17), C13_D2_dimethyl_K (+34)	2482.28	3	-0.0016	-0.66	321	342	Pp3c27_3090V3.1,Pp3c27_3090V3.2	2	352
Tryp	PTA79_Tx_Tryp	PTA79_Tx_Tryp_2013-05-19_velos_3474 (PTA79_Tx_Tryp_F004007)	Pp3c13_24110V3.1	2 no annotation	1	6.21e-05	17781.5	2	2	2	4438: Scan 13277 [C:\MASCOT_DATA_REP\Max Power\PTA79\2013-05-19_velos_3474.raw]	QAADDFIKNDSPQR	L	F	0.997	77.7	45.1	37.9	C13_dimethyl_Nterm (+34), C13_D2_dimethyl_K (+34)	1671.89	3	5.4e-05	0.032	107	120	Pp3c13_24110V3.1	1	178
Tryp	PTA79_Tx_Tryp	PTA79_Tx_Tryp_2013-05-19_velos_3474 (PTA79_Tx_Tryp_F004007)	Pp3c13_24110V3.1	2 no annotation	1	6.21e-05	17781.5	2	2	2	27145: Scan 43040 [C:\MASCOT_DATA_REP\Max Power\PTA79\2013-05-19_velos_3474.raw]	KADELLQAADDFIKNDSPQR	R	F	0.997	76	46.3	10.6	Acetyl (+42), C13_D2_dimethyl_K (+34), C13_D2_dimethyl_K (+34)	2383.26	3	-0.0031	-1.3	101	120	Pp3c13_24110V3.1	1	178
Chymo	PTA79_P_Tris_Chymo	PTA79_P_Tris_Chymo_2013-04-26_velos_3249 (PTA79_P_Tris_Chymo_F004004)	Pp3c13_24110V3.1	2 no annotation	1	3.85e-05	17781.5	1	1	1	6919: Scan 20578 [C:\MASCOT_DATA_REP\Max Power\PTA79\2013-04-26_velos_3249.raw]	QAADDFIKNDSPQRF	L	G	0.997	50.2	47.3	12.5	C13_dimethyl_Nterm (+34), C13_D2_dimethyl_K (+34)	1818.95	3	0.00044	0.24	107	121	Pp3c13_24110V3.1	1	178
Tryp	PTA79_Tris_Tryp	PTA79_Tris_Tryp_2013-05-19_velos_3471 (PTA79_Tris_Tryp_F004005)	Pp3c13_24110V3.1	2 no annotation	1	0.000141	17781.5	5	5	5	2322: Scan 10819 [C:\MASCOT_DATA_REP\Max Power\PTA79\2013-05-19_velos_3471.raw]	DDFIKNDSPQR	A	F	0.997	66.7	44.3	51.5	C13_dimethyl_Nterm (+34), C13_D2_dimethyl_K (+34)	1401.75	3	0.0018	1.3	110	120	Pp3c13_24110V3.1	1	178
Tryp	PTA79_Tris_Tryp	PTA79_Tris_Tryp_2013-05-19_velos_3471 (PTA79_Tris_Tryp_F004005)	Pp3c13_24110V3.1	2 no annotation	1	0.000141	17781.5	5	5	5	4188: Scan 13195 [C:\MASCOT_DATA_REP\Max Power\PTA79\2013-05-19_velos_3471.raw]	QAADDFIKNDSPQR	L	F	0.997	49.9	45.1	31.5	C13_dimethyl_Nterm (+34), C13_D2_dimethyl_K (+34)	1671.89	3	-9.6e-05	-0.057	107	120	Pp3c13_24110V3.1	1	178
Tryp	PTA79_Tris_Tryp	PTA79_Tris_Tryp_2013-05-19_velos_3471 (PTA79_Tris_Tryp_F004005)	Pp3c13_24110V3.1	2 no annotation	1	0.000141	17781.5	5	5	5	28362: Scan 45170 [C:\MASCOT_DATA_REP\Max Power\PTA79\2013-05-19_velos_3471.raw]	KADELLQAADDFIKNDSPQR	R	F	0.997	152	46.3	28.1	Acetyl (+42), C13_D2_dimethyl_K (+34), C13_D2_dimethyl_K (+34)	2383.27	3	0.0031	1.3	101	120	Pp3c13_24110V3.1	1	178
Tryp	PTA79_Tris_Tryp	PTA79_Tris_Tryp_2013-05-19_velos_3471 (PTA79_Tris_Tryp_F004005)	Pp3c13_24110V3.1	2 no annotation	1	0.000141	17781.5	5	5	5	8797: Scan 19112 [C:\MASCOT_DATA_REP\Max Power\PTA79\2013-05-19_velos_3471.raw]	LQAADDFIKNDSPQR	L	F	0.997	63.3	45	23	C13_dimethyl_Nterm (+34), C13_D2_dimethyl_K (+34)	1784.97	3	-0.00031	-0.17	106	120	Pp3c13_24110V3.1	1	178
Tryp	PTA79_Tris_Tryp	PTA79_Tris_Tryp_2013-05-19_velos_3471 (PTA79_Tris_Tryp_F004005)	Pp3c13_24110V3.1	2 no annotation	1	0.000141	17781.5	5	5	5	3882: Scan 12806 [C:\MASCOT_DATA_REP\Max Power\PTA79\2013-05-19_velos_3471.raw]	AADDFIKNDSPQR	Q	F	0.997	54.4	44.7	36.9	C13_dimethyl_Nterm (+34), C13_D2_dimethyl_K (+34)	1543.83	3	0.00011	0.074	108	120	Pp3c13_24110V3.1	1	178
Chymo	PTA79_Tris_Chymo	PTA79_Tris_Chymo_2013-05-19_velos_3472 (PTA79_Tris_Chymo_F004008)	Pp3c13_24110V3.1	2 no annotation	1	5.13e-05	17781.5	2	2	2	12020: Scan 22756 [C:\MASCOT_DATA_REP\Max Power\PTA79\2013-05-19_velos_3472.raw]	QAADDFIKNDSPQRF	L	G	0.997	84.9	47.3	48.1	C13_dimethyl_Nterm (+34), C13_D2_dimethyl_K (+34)	1818.95	3	-0.0031	-1.7	107	121	Pp3c13_24110V3.1	1	178
Chymo	PTA79_Tris_Chymo	PTA79_Tris_Chymo_2013-05-19_velos_3472 (PTA79_Tris_Chymo_F004008)	Pp3c13_24110V3.1	2 no annotation	1	5.13e-05	17781.5	2	2	2	2295: Scan 10234 [C:\MASCOT_DATA_REP\Max Power\PTA79\2013-05-19_velos_3472.raw]	FIKNDSPQRF	D	G	0.997	53.2	45.7	37.2	C13_dimethyl_Nterm (+34), C13_D2_dimethyl_K (+34)	1318.77	3	0.00051	0.39	112	121	Pp3c13_24110V3.1	1	178
Chymo	PTA79_Tris_Chymo	PTA79_Tris_Chymo_2013-05-19_velos_3472 (PTA79_Tris_Chymo_F004008)	Pp3c13_24110V3.1	2 no annotation	1	5.13e-05	17781.5	2	2	2	11986: Scan 22713 [C:\MASCOT_DATA_REP\Max Power\PTA79\2013-05-19_velos_3472.raw]	AADDFIKNDSPQRF	Q	G	0.997	65.3	47.2	45.2	C13_dimethyl_Nterm (+34), C13_D2_dimethyl_K (+34)	1690.9	3	0.00098	0.58	108	121	Pp3c13_24110V3.1	1	178
GluC	PTA79_P_Tris_GluC	PTA79_P_Tris_GluC_2013-04-26_velos_3251 (PTA79_P_Tris_GluC_F004013)	Pp3c13_24110V3.1	2 no annotation	1	0.000244	17781.5	6	6	7	8361: Scan 20914 [C:\MASCOT_DATA_REP\Max Power\PTA79\2013-04-26_velos_3251.raw]	ADDFIKNDSPQRFGPE	A	R	0.997	67.5	45.8	50.7	C13_dimethyl_Nterm (+34), C13_D2_dimethyl_K (+34)	1902.98	3	0.0011	0.55	109	124	Pp3c13_24110V3.1	1	178
GluC	PTA79_P_Tris_GluC	PTA79_P_Tris_GluC_2013-04-26_velos_3251 (PTA79_P_Tris_GluC_F004013)	Pp3c13_24110V3.1	2 no annotation	1	0.000244	17781.5	6	6	7	8914: Scan 21663 [C:\MASCOT_DATA_REP\Max Power\PTA79\2013-04-26_velos_3251.raw]	DDFIKNDSPQRFGPE	A	R	0.997	62.1	45.6	52	C13_dimethyl_Nterm (+34), C13_D2_dimethyl_K (+34)	1831.94	3	0.0013	0.71	110	124	Pp3c13_24110V3.1	1	178
GluC	PTA79_P_Tris_GluC	PTA79_P_Tris_GluC_2013-04-26_velos_3251 (PTA79_P_Tris_GluC_F004013)	Pp3c13_24110V3.1	2 no annotation	1	0.000244	17781.5	6	6	7	8369: Scan 20925 [C:\MASCOT_DATA_REP\Max Power\PTA79\2013-04-26_velos_3251.raw]	DFIKNDSPQRFGPE	D	R	0.997	69.2	45.1	64.8	C13_dimethyl_Nterm (+34), C13_D2_dimethyl_K (+34)	1716.91	3	0.00065	0.38	111	124	Pp3c13_24110V3.1	1	178
GluC	PTA79_P_Tris_GluC	PTA79_P_Tris_GluC_2013-04-26_velos_3251 (PTA79_P_Tris_GluC_F004013)	Pp3c13_24110V3.1	2 no annotation	1	0.000244	17781.5	6	6	7	12922: Scan 26917 [C:\MASCOT_DATA_REP\Max Power\PTA79\2013-04-26_velos_3251.raw]	LQAADDFIKNDSPQRFGPE	L	R	0.997	69.9	46.2	15.5	C13_dimethyl_Nterm (+34), C13_D2_dimethyl_K (+34)	2215.16	3	0.004	1.8	106	124	Pp3c13_24110V3.1	1	178
GluC	PTA79_P_Tris_GluC	PTA79_P_Tris_GluC_2013-04-26_velos_3251 (PTA79_P_Tris_GluC_F004013)	Pp3c13_24110V3.1	2 no annotation	1	0.000244	17781.5	6	6	7	27192: Scan 46340 [C:\MASCOT_DATA_REP\Max Power\PTA79\2013-04-26_velos_3251.raw]	LLQAADDFIKNDSPQRFGPE	E	R	0.997	69.3	46.4	37.8	Acetyl (+42), C13_D2_dimethyl_K (+34)	2336.2	3	0.017	7.3	105	124	Pp3c13_24110V3.1	1	178
GluC	PTA79_P_Tris_GluC	PTA79_P_Tris_GluC_2013-04-26_velos_3251 (PTA79_P_Tris_GluC_F004013)	Pp3c13_24110V3.1	2 no annotation	1	0.000244	17781.5	6	6	7	9603: Scan 22584 [C:\MASCOT_DATA_REP\Max Power\PTA79\2013-04-26_velos_3251.raw]	AADDFIKNDSPQRFGPE	Q	R	0.997	47.6	45.7	33.2	C13_dimethyl_Nterm (+34), C13_D2_dimethyl_K (+34)	1974.01	3	-0.002	-1	108	124	Pp3c13_24110V3.1	1	178
GluC	PTA79_P_Tris_GluC	PTA79_P_Tris_GluC_2013-04-26_velos_3251 (PTA79_P_Tris_GluC_F004013)	Pp3c13_24110V3.1	2 no annotation	1	0.000244	17781.5	6	6	7	9615: Scan 22598 [C:\MASCOT_DATA_REP\Max Power\PTA79\2013-04-26_velos_3251.raw]	AADDFIKNDSPQRFGPE	Q	R	0.997	95.2	45.8	50.5	C13_dimethyl_Nterm (+34), C13_D2_dimethyl_K (+34)	1974.01	3	0.0015	0.76	108	124	Pp3c13_24110V3.1	1	178
Tryp	PTA79_Tx_Tryp	PTA79_Tx_Tryp_2013-05-19_velos_3474 (PTA79_Tx_Tryp_F004007)	Pp3c10_17030V3.1	2_3_4 PTHR11615//PTHR11615:SF159 - NITRATE, FROMATE, IRON DEHYDROGENASE // SUBFAMILY NOT NAMED (1 of 7)	0.992	3.11e-05	21756.8	1	1	1	17134: Scan 29744 [C:\MASCOT_DATA_REP\Max Power\PTA79\2013-05-19_velos_3474.raw]	SDTPVVVIPR	M	K	0.997	53	43.1	44.5	Acetyl (+42)	1123.62	2	0.00067	0.6	2	11	Pp3c10_17030V3.1	1	199
Chymo	PTA79_SDS_Chymo	PTA79_SDS_Chymo_2013-05-19_velos_3478 (PTA79_SDS_Chymo_F004006)	Pp3c10_17030V3.1	2_3_4 PTHR11615//PTHR11615:SF159 - NITRATE, FROMATE, IRON DEHYDROGENASE // SUBFAMILY NOT NAMED (1 of 7)	1	6.02e-05	21756.8	2	2	2	18221: Scan 30480 [C:\MASCOT_DATA_REP\Max Power\PTA79\2013-05-19_velos_3478.raw]	SDTPVVVIPR	M	K	0.997	58.2	46.2	48.5	Acetyl (+42)	1123.62	2	0.00067	0.6	2	11	Pp3c10_17030V3.1	1	199
Chymo	PTA79_SDS_Chymo	PTA79_SDS_Chymo_2013-05-19_velos_3478 (PTA79_SDS_Chymo_F004006)	Pp3c10_17030V3.1	2_3_4 PTHR11615//PTHR11615:SF159 - NITRATE, FROMATE, IRON DEHYDROGENASE // SUBFAMILY NOT NAMED (1 of 7)	1	6.02e-05	21756.8	2	2	2	14873: Scan 26063 [C:\MASCOT_DATA_REP\Max Power\PTA79\2013-05-19_velos_3478.raw]	SDTPVVVIPRKGY	M	V	0.997	85.7	45.6	75.9	Acetyl (+42), C13_D2_dimethyl_K (+34)	1505.87	2	0.00055	0.37	2	14	Pp3c10_17030V3.1	1	199
Tryp	PTA79_SDS_Tryp	PTA79_SDS_Tryp_2013-05-19_velos_3477 (PTA79_SDS_Tryp_F004003)	Pp3c10_17030V3.1	2_3_4 PTHR11615//PTHR11615:SF159 - NITRATE, FROMATE, IRON DEHYDROGENASE // SUBFAMILY NOT NAMED (1 of 7)	0.994	3.87e-05	21756.8	1	1	1	9752: Scan 20508 [C:\MASCOT_DATA_REP\Max Power\PTA79\2013-05-19_velos_3477.raw]	SDTPVVVIPR	M	K	0.997	77.9	40.8	60.5	C13_dimethyl_Nterm (+34)	1115.68	2	0.00062	0.56	2	11	Pp3c10_17030V3.1	1	199
Tryp	PTA55_RL_MG132_Tx_Tryp	PTA55_RL_MG132_Tx_Tryp_2013-02-15_velos_2511 (PTA55_RL_MG132_Tx_Tryp_F004019)	Pp3c10_17030V3.1	2_3_4 PTHR11615//PTHR11615:SF159 - NITRATE, FROMATE, IRON DEHYDROGENASE // SUBFAMILY NOT NAMED (1 of 7)	0.992	6.48e-05	21756.8	1	1	1	7901: Scan 26024 [C:\MASCOT_DATA_REP\Max Power\PTA55\2013-02-15_velos_2511.raw]	SDTPVVVIPR	M	K	0.997	54.8	43.2	39.7	Acetyl (+42)	1123.62	2	0.001	0.9	2	11	Pp3c10_17030V3.1	1	199
Chymo	PTA79_Tx_Chymo	PTA79_Tx_Chymo__2013-05-19_velos_3475 (PTA79_Tx_Chymo_F004010)	Pp3c10_17030V3.1	2_3_4 PTHR11615//PTHR11615:SF159 - NITRATE, FROMATE, IRON DEHYDROGENASE // SUBFAMILY NOT NAMED (1 of 7)	0.994	3.42e-05	21756.8	1	1	1	13295: Scan 24976 [C:\MASCOT_DATA_REP\Max Power\PTA79\2013-05-19_velos_3475.raw]	SDTPVVVIPRKGY	M	V	0.997	73.2	45.6	68.1	Acetyl (+42), C13_D2_dimethyl_K (+34)	1505.87	2	0.00037	0.25	2	14	Pp3c10_17030V3.1	1	199
Tryp	PTA57_C13D2_Tryp	PTA57_C13D2_Tryp_2013-01-08_velos_2109 (PTA57_C13D2_Tryp_F004014)	Pp3c5_24760V3.3	K01834 - 2,3-bisphosphoglycerate-dependent phosphoglycerate mutase (PGAM, gpmA) (1 of 4)	0.994	9.18e-05	29621.5	1	1	1	2557: Scan 11439 [C:\MASCOT_DATA_REP\Max Power\PTA57\2013-01-08_velos_2109.raw]	QKVPVILHNESER	R	A	0.997	53.4	43.9	29.9	Gln->pyro-Glu (-17), C13_D2_dimethyl_K (+34)	1564.88	3	0.0017	1.1	162	174	Pp3c5_24760V3.3,Pp3c16_19380V3.1,Pp3c5_24760V3.1,Pp3c5_24760V3.4	4	270
Tryp	PTA57_C13D2_Tryp	PTA57_C13D2_Tryp_2013-01-08_velos_2109 (PTA57_C13D2_Tryp_F004014)	Pp3c16_19380V3.1	2 K01834 - 2,3-bisphosphoglycerate-dependent phosphoglycerate mutase (PGAM, gpmA) (1 of 4)	0.994	9.18e-05	38209.7	1	1	1	2557: Scan 11439 [C:\MASCOT_DATA_REP\Max Power\PTA57\2013-01-08_velos_2109.raw]	QKVPVILHNESER	R	A	0.997	53.4	43.9	29.9	Gln->pyro-Glu (-17), C13_D2_dimethyl_K (+34)	1564.88	3	0.0017	1.1	165	177	Pp3c5_24760V3.3,Pp3c16_19380V3.1,Pp3c5_24760V3.1,Pp3c5_24760V3.4	4	348
Tryp	PTA57_C13D2_Tryp	PTA57_C13D2_Tryp_2013-01-08_velos_2109 (PTA57_C13D2_Tryp_F004014)	Pp3c5_24760V3.1	2 K01834 - 2,3-bisphosphoglycerate-dependent phosphoglycerate mutase (PGAM, gpmA) (1 of 4)	0.994	9.18e-05	37625.4	1	1	1	2557: Scan 11439 [C:\MASCOT_DATA_REP\Max Power\PTA57\2013-01-08_velos_2109.raw]	QKVPVILHNESER	R	A	0.997	53.4	43.9	29.9	Gln->pyro-Glu (-17), C13_D2_dimethyl_K (+34)	1564.88	3	0.0017	1.1	162	174	Pp3c5_24760V3.3,Pp3c16_19380V3.1,Pp3c5_24760V3.1,Pp3c5_24760V3.4	4	344
Tryp	PTA57_C13D2_Tryp	PTA57_C13D2_Tryp_2013-01-08_velos_2109 (PTA57_C13D2_Tryp_F004014)	Pp3c5_24760V3.4	K01834 - 2,3-bisphosphoglycerate-dependent phosphoglycerate mutase (PGAM, gpmA) (1 of 4)	0.994	9.18e-05	21673.5	1	1	1	2557: Scan 11439 [C:\MASCOT_DATA_REP\Max Power\PTA57\2013-01-08_velos_2109.raw]	QKVPVILHNESER	R	A	0.997	53.4	43.9	29.9	Gln->pyro-Glu (-17), C13_D2_dimethyl_K (+34)	1564.88	3	0.0017	1.1	162	174	Pp3c5_24760V3.3,Pp3c16_19380V3.1,Pp3c5_24760V3.1,Pp3c5_24760V3.4	4	202
Tryp	PTA79_Tris_Tryp	PTA79_Tris_Tryp_2013-05-19_velos_3471 (PTA79_Tris_Tryp_F004005)	Pp3c5_24760V3.3	K01834 - 2,3-bisphosphoglycerate-dependent phosphoglycerate mutase (PGAM, gpmA) (1 of 4)	0.992	2.83e-05	29621.5	1	1	1	6374: Scan 15966 [C:\MASCOT_DATA_REP\Max Power\PTA79\2013-05-19_velos_3471.raw]	QKVPVILHNESER	R	A	0.997	64.6	44.1	51.3	Gln->pyro-Glu (-17), C13_D2_dimethyl_K (+34)	1564.88	3	-0.00044	-0.28	162	174	Pp3c5_24760V3.3,Pp3c16_19380V3.1,Pp3c5_24760V3.1,Pp3c5_24760V3.4	4	270
Tryp	PTA79_Tris_Tryp	PTA79_Tris_Tryp_2013-05-19_velos_3471 (PTA79_Tris_Tryp_F004005)	Pp3c16_19380V3.1	2 K01834 - 2,3-bisphosphoglycerate-dependent phosphoglycerate mutase (PGAM, gpmA) (1 of 4)	0.992	2.83e-05	38209.7	1	1	1	6374: Scan 15966 [C:\MASCOT_DATA_REP\Max Power\PTA79\2013-05-19_velos_3471.raw]	QKVPVILHNESER	R	A	0.997	64.6	44.1	51.3	Gln->pyro-Glu (-17), C13_D2_dimethyl_K (+34)	1564.88	3	-0.00044	-0.28	165	177	Pp3c5_24760V3.3,Pp3c16_19380V3.1,Pp3c5_24760V3.1,Pp3c5_24760V3.4	4	348
Tryp	PTA79_Tris_Tryp	PTA79_Tris_Tryp_2013-05-19_velos_3471 (PTA79_Tris_Tryp_F004005)	Pp3c5_24760V3.1	2 K01834 - 2,3-bisphosphoglycerate-dependent phosphoglycerate mutase (PGAM, gpmA) (1 of 4)	0.992	2.83e-05	37625.4	1	1	1	6374: Scan 15966 [C:\MASCOT_DATA_REP\Max Power\PTA79\2013-05-19_velos_3471.raw]	QKVPVILHNESER	R	A	0.997	64.6	44.1	51.3	Gln->pyro-Glu (-17), C13_D2_dimethyl_K (+34)	1564.88	3	-0.00044	-0.28	162	174	Pp3c5_24760V3.3,Pp3c16_19380V3.1,Pp3c5_24760V3.1,Pp3c5_24760V3.4	4	344
Tryp	PTA79_Tris_Tryp	PTA79_Tris_Tryp_2013-05-19_velos_3471 (PTA79_Tris_Tryp_F004005)	Pp3c5_24760V3.4	K01834 - 2,3-bisphosphoglycerate-dependent phosphoglycerate mutase (PGAM, gpmA) (1 of 4)	0.992	2.83e-05	21673.5	1	1	1	6374: Scan 15966 [C:\MASCOT_DATA_REP\Max Power\PTA79\2013-05-19_velos_3471.raw]	QKVPVILHNESER	R	A	0.997	64.6	44.1	51.3	Gln->pyro-Glu (-17), C13_D2_dimethyl_K (+34)	1564.88	3	-0.00044	-0.28	162	174	Pp3c5_24760V3.3,Pp3c16_19380V3.1,Pp3c5_24760V3.1,Pp3c5_24760V3.4	4	202
Tryp	PTA55_RL_MG132_Tris_Tryp	PTA55_RL_MG132_Tris_Tryp_2013-02-15_velos_2513 (PTA55_RL_MG132_Tris_Tryp_F004016)	Pp3c16_19380V3.1	2 K01834 - 2,3-bisphosphoglycerate-dependent phosphoglycerate mutase (PGAM, gpmA) (1 of 4)	1	2.48e-05	38209.7	1	1	1	22392: Scan 33526 [C:\MASCOT_DATA_REP\Max Power\PTA55\2013-02-15_velos_2513.raw]	SAVQQSAETIIADGIATPSGNR	S	E	0.997	46.8	46.2	46.8	C13_dimethyl_Nterm (+34)	2219.16	3	-0.00069	-0.31	71	92	Pp3c16_19380V3.1	1	348
Tryp	PTA55_RL_MG132_Tx_Tryp	PTA55_RL_MG132_Tx_Tryp_2013-02-15_velos_2511 (PTA55_RL_MG132_Tx_Tryp_F004019)	Pp3c21_6830V3.1	2 PTHR19359 - CYTOCHROME B5 (1 of 5)	0.993	6.48e-05	16612.6	1	1	1	7511: Scan 25252 [C:\MASCOT_DATA_REP\Max Power\PTA55\2013-02-15_velos_2511.raw]	ASNEAKEVVFSAEEVQR	M	H	0.997	64	45.8	45.4	Acetyl (+42), C13_D2_dimethyl_K (+34)	1968	3	0.00088	0.44	2	18	Pp3c21_6830V3.1	1	151
Tryp	PTA75_SDS_Tryp	PTA75_SDS_Tryp__2013-04-02_velos_2978 (PTA75_SDS_Tryp_F004009)	Pp3c21_6830V3.1	2 PTHR19359 - CYTOCHROME B5 (1 of 5)	0.993	3.36e-05	16612.6	1	1	1	13835: Scan 27871 [C:\MASCOT_DATA_REP\Max Power\PTA75\2013-04-02_velos_2978.raw]	ASNEAKEVVFSAEEVQR	M	H	0.997	50.6	45.7	40.4	Acetyl (+42), C13_D2_dimethyl_K (+34)	1968	3	0.00037	0.19	2	18	Pp3c21_6830V3.1	1	151
Tryp	PTA79_Tx_Tryp	PTA79_Tx_Tryp_2013-05-19_velos_3474 (PTA79_Tx_Tryp_F004007)	Pp3c21_6830V3.1	2 PTHR19359 - CYTOCHROME B5 (1 of 5)	0.992	3.11e-05	16612.6	1	1	1	16286: Scan 28653 [C:\MASCOT_DATA_REP\Max Power\PTA79\2013-05-19_velos_3474.raw]	ASNEAKEVVFSAEEVQR	M	H	0.997	59.2	45.7	48.6	Acetyl (+42), C13_D2_dimethyl_K (+34)	1968	3	-0.0008	-0.41	2	18	Pp3c21_6830V3.1	1	151
Chymo	PTA79_P_Tris_Chymo	PTA79_P_Tris_Chymo_2013-04-26_velos_3249 (PTA79_P_Tris_Chymo_F004004)	Pp3c6_200V3.2	PTHR31174:SF2 - EMBRYONIC ABUNDANT PROTEIN-RELATED (1 of 2)	1	0.000115	32275	2	2	3	17275: Scan 34204 [C:\MASCOT_DATA_REP\Max Power\PTA79\2013-04-26_velos_3249.raw]	QAAADINERAGLIEPASGDHPRAFPF	M	E	0.997	77.3	45.5	74.4	Gln->pyro-Glu (-17)	2732.33	3	0.0028	1	247	272	Pp3c6_200V3.2,Pp3c6_200V3.1,Pp3c6_200V3.7	3	314
Chymo	PTA79_P_Tris_Chymo	PTA79_P_Tris_Chymo_2013-04-26_velos_3249 (PTA79_P_Tris_Chymo_F004004)	Pp3c6_200V3.2	PTHR31174:SF2 - EMBRYONIC ABUNDANT PROTEIN-RELATED (1 of 2)	1	0.000115	32275	2	2	3	17268: Scan 34194 [C:\MASCOT_DATA_REP\Max Power\PTA79\2013-04-26_velos_3249.raw]	QAAADINERAGLIEPASGDHPRAFPF	M	E	0.997	46.3	45.5	45.9	Gln->pyro-Glu (-17)	2732.33	3	-0.0006	-0.22	247	272	Pp3c6_200V3.2,Pp3c6_200V3.1,Pp3c6_200V3.7	3	314
Chymo	PTA79_P_Tris_Chymo	PTA79_P_Tris_Chymo_2013-04-26_velos_3249 (PTA79_P_Tris_Chymo_F004004)	Pp3c6_200V3.2	PTHR31174:SF2 - EMBRYONIC ABUNDANT PROTEIN-RELATED (1 of 2)	1	0.000115	32275	2	2	3	16653: Scan 33425 [C:\MASCOT_DATA_REP\Max Power\PTA79\2013-04-26_velos_3249.raw]	IAGQPVIANVKPTPVDPF	Y	L	0.997	63.1	45	62.2	C13_D2_dimethyl_K (+34)	1896.09	2	-0.0021	-1.1	110	127	Pp3c6_200V3.2,Pp3c6_200V3.1,Pp3c6_200V3.7	3	314
Chymo	PTA79_P_Tris_Chymo	PTA79_P_Tris_Chymo_2013-04-26_velos_3249 (PTA79_P_Tris_Chymo_F004004)	Pp3c6_200V3.1	3_4_5 PTHR31174:SF2 - EMBRYONIC ABUNDANT PROTEIN-RELATED (1 of 2)	1	0.000115	32954.6	2	2	3	16653: Scan 33425 [C:\MASCOT_DATA_REP\Max Power\PTA79\2013-04-26_velos_3249.raw]	IAGQPVIANVKPTPVDPF	Y	L	0.997	63.1	45	62.2	C13_D2_dimethyl_K (+34)	1896.09	2	-0.0021	-1.1	110	127	Pp3c6_200V3.2,Pp3c6_200V3.1,Pp3c6_200V3.7	3	320
Chymo	PTA79_P_Tris_Chymo	PTA79_P_Tris_Chymo_2013-04-26_velos_3249 (PTA79_P_Tris_Chymo_F004004)	Pp3c6_200V3.1	3_4_5 PTHR31174:SF2 - EMBRYONIC ABUNDANT PROTEIN-RELATED (1 of 2)	1	0.000115	32954.6	2	2	3	17275: Scan 34204 [C:\MASCOT_DATA_REP\Max Power\PTA79\2013-04-26_velos_3249.raw]	QAAADINERAGLIEPASGDHPRAFPF	M	E	0.997	77.3	45.5	74.4	Gln->pyro-Glu (-17)	2732.33	3	0.0028	1	247	272	Pp3c6_200V3.2,Pp3c6_200V3.1,Pp3c6_200V3.7	3	320
Chymo	PTA79_P_Tris_Chymo	PTA79_P_Tris_Chymo_2013-04-26_velos_3249 (PTA79_P_Tris_Chymo_F004004)	Pp3c6_200V3.1	3_4_5 PTHR31174:SF2 - EMBRYONIC ABUNDANT PROTEIN-RELATED (1 of 2)	1	0.000115	32954.6	2	2	3	17268: Scan 34194 [C:\MASCOT_DATA_REP\Max Power\PTA79\2013-04-26_velos_3249.raw]	QAAADINERAGLIEPASGDHPRAFPF	M	E	0.997	46.3	45.5	45.9	Gln->pyro-Glu (-17)	2732.33	3	-0.0006	-0.22	247	272	Pp3c6_200V3.2,Pp3c6_200V3.1,Pp3c6_200V3.7	3	320
Chymo	PTA79_P_Tris_Chymo	PTA79_P_Tris_Chymo_2013-04-26_velos_3249 (PTA79_P_Tris_Chymo_F004004)	Pp3c6_200V3.7	PTHR31174:SF2 - EMBRYONIC ABUNDANT PROTEIN-RELATED (1 of 2)	1	0.000115	29439.7	2	2	3	17268: Scan 34194 [C:\MASCOT_DATA_REP\Max Power\PTA79\2013-04-26_velos_3249.raw]	QAAADINERAGLIEPASGDHPRAFPF	M	E	0.997	46.3	45.5	45.9	Gln->pyro-Glu (-17)	2732.33	3	-0.0006	-0.22	213	238	Pp3c6_200V3.2,Pp3c6_200V3.1,Pp3c6_200V3.7	3	286
Chymo	PTA79_P_Tris_Chymo	PTA79_P_Tris_Chymo_2013-04-26_velos_3249 (PTA79_P_Tris_Chymo_F004004)	Pp3c6_200V3.7	PTHR31174:SF2 - EMBRYONIC ABUNDANT PROTEIN-RELATED (1 of 2)	1	0.000115	29439.7	2	2	3	16653: Scan 33425 [C:\MASCOT_DATA_REP\Max Power\PTA79\2013-04-26_velos_3249.raw]	IAGQPVIANVKPTPVDPF	Y	L	0.997	63.1	45	62.2	C13_D2_dimethyl_K (+34)	1896.09	2	-0.0021	-1.1	76	93	Pp3c6_200V3.2,Pp3c6_200V3.1,Pp3c6_200V3.7	3	286
Chymo	PTA79_P_Tris_Chymo	PTA79_P_Tris_Chymo_2013-04-26_velos_3249 (PTA79_P_Tris_Chymo_F004004)	Pp3c6_200V3.7	PTHR31174:SF2 - EMBRYONIC ABUNDANT PROTEIN-RELATED (1 of 2)	1	0.000115	29439.7	2	2	3	17275: Scan 34204 [C:\MASCOT_DATA_REP\Max Power\PTA79\2013-04-26_velos_3249.raw]	QAAADINERAGLIEPASGDHPRAFPF	M	E	0.997	77.3	45.5	74.4	Gln->pyro-Glu (-17)	2732.33	3	0.0028	1	213	238	Pp3c6_200V3.2,Pp3c6_200V3.1,Pp3c6_200V3.7	3	286
GluC	PTA79_P_Tris_GluC	PTA79_P_Tris_GluC_2013-04-26_velos_3251 (PTA79_P_Tris_GluC_F004013)	Pp3c6_200V3.7	PTHR31174:SF2 - EMBRYONIC ABUNDANT PROTEIN-RELATED (1 of 2)	0.995	3.48e-05	29439.7	1	1	1	11269: Scan 24786 [C:\MASCOT_DATA_REP\Max Power\PTA79\2013-04-26_velos_3251.raw]	RAGLIEPASGDHPRAFPFE	E	D	0.997	78.6	45.8	66.3		2066.04	3	0.0016	0.78	221	239	Pp3c6_200V3.7	1	286
Chymo	PTA79_Tris_Chymo	PTA79_Tris_Chymo_2013-05-19_velos_3472 (PTA79_Tris_Chymo_F004008)	Pp3c6_200V3.7	PTHR31174:SF2 - EMBRYONIC ABUNDANT PROTEIN-RELATED (1 of 2)	1	2.56e-05	29439.7	1	1	1	5512: Scan 14308 [C:\MASCOT_DATA_REP\Max Power\PTA79\2013-05-19_velos_3472.raw]	QAAADINERAGL	M	I	0.996	56.2	47.2	37.8		1227.62	2	0.0027	2.2	213	224	Pp3c6_200V3.7	1	286
GluC	PTA55_RL_MG132_Tx_GluC	PTA55_RL_MG132_Tx_GluC_2013-02-15_velos_2515.raw.-1 (PTA55_RL_MG132_Tx_GluC_F004018)	Pp3c7_3620V3.1	2 1.3.1.75 - Divinyl chlorophyllide a 8-vinyl-reductase / [4-vinyl]chlorophyllide a reductase (1 of 1)	0.994	3.59e-05	46293.6	1	1	1	5628: Scan 14254 [C:\MASCOT_DATA_REP\Max Power\PTA55\2013-02-15_velos_2515.raw]	LGDQAVFKS	E	-	0.997	69.7	41.9	63.9	C13_D2_dimethyl_K (+34)	997.57	2	-0.00022	-0.22	424	432	Pp3c7_3620V3.1	1	433
Chymo	PTA79_SDS_Chymo	PTA79_SDS_Chymo_2013-05-19_velos_3478 (PTA79_SDS_Chymo_F004006)	Pp3c7_3620V3.1	2 1.3.1.75 - Divinyl chlorophyllide a 8-vinyl-reductase / [4-vinyl]chlorophyllide a reductase (1 of 1)	0.994	3.01e-05	46293.6	1	1	1	29980: Scan 46298 [C:\MASCOT_DATA_REP\Max Power\PTA79\2013-05-19_velos_3478.raw]	ALAPEVEAAVSKQSW	A	R	0.997	68.5	47.1	57.8	Acetyl (+42), C13_D2_dimethyl_K (+34)	1660.89	2	0.00059	0.36	78	92	Pp3c7_3620V3.1	1	433
Chymo	PTA79_Tx_Chymo	PTA79_Tx_Chymo__2013-05-19_velos_3475 (PTA79_Tx_Chymo_F004010)	Pp3c7_3620V3.1	2 1.3.1.75 - Divinyl chlorophyllide a 8-vinyl-reductase / [4-vinyl]chlorophyllide a reductase (1 of 1)	0.994	6.85e-05	46293.6	1	2	2	18670: Scan 32044 [C:\MASCOT_DATA_REP\Max Power\PTA79\2013-05-19_velos_3475.raw]	ALAPEVEAAVSKQSW	A	R	0.997	72.7	45.5	67.9	C13_dimethyl_Nterm (+34), C13_D2_dimethyl_K (+34)	1652.95	2	0.0078	4.7	78	92	Pp3c7_3620V3.1	1	433
Chymo	PTA79_Tx_Chymo	PTA79_Tx_Chymo__2013-05-19_velos_3475 (PTA79_Tx_Chymo_F004010)	Pp3c7_3620V3.1	2 1.3.1.75 - Divinyl chlorophyllide a 8-vinyl-reductase / [4-vinyl]chlorophyllide a reductase (1 of 1)	0.994	6.85e-05	46293.6	1	2	2	18659: Scan 32031 [C:\MASCOT_DATA_REP\Max Power\PTA79\2013-05-19_velos_3475.raw]	ALAPEVEAAVSKQSW	A	R	0.997	48.6	45.8	46.2	C13_dimethyl_Nterm (+34), C13_D2_dimethyl_K (+34)	1652.94	3	0.0026	1.6	78	92	Pp3c7_3620V3.1	1	433
Tryp	PTA55_RL_MG132_Tx_Tryp	PTA55_RL_MG132_Tx_Tryp_2013-02-15_velos_2511 (PTA55_RL_MG132_Tx_Tryp_F004019)	Pp3c7_3620V3.1	2 1.3.1.75 - Divinyl chlorophyllide a 8-vinyl-reductase / [4-vinyl]chlorophyllide a reductase (1 of 1)	0.993	0.00013	46293.6	1	2	2	10156: Scan 32267 [C:\MASCOT_DATA_REP\Max Power\PTA55\2013-02-15_velos_2511.raw]	ALAPEVEAAVSKQSWR	A	S	0.997	103	45	88.4	Acetyl (+42), C13_D2_dimethyl_K (+34)	1816.99	2	0.0031	1.7	78	93	Pp3c7_3620V3.1	1	433
Tryp	PTA55_RL_MG132_Tx_Tryp	PTA55_RL_MG132_Tx_Tryp_2013-02-15_velos_2511 (PTA55_RL_MG132_Tx_Tryp_F004019)	Pp3c7_3620V3.1	2 1.3.1.75 - Divinyl chlorophyllide a 8-vinyl-reductase / [4-vinyl]chlorophyllide a reductase (1 of 1)	0.993	0.00013	46293.6	1	2	2	6797: Scan 23530 [C:\MASCOT_DATA_REP\Max Power\PTA55\2013-02-15_velos_2511.raw]	ALAPEVEAAVSKQSWR	A	S	0.997	99.2	43.5	94	C13_dimethyl_Nterm (+34), C13_D2_dimethyl_K (+34)	1809.04	3	-0.00078	-0.43	78	93	Pp3c7_3620V3.1	1	433
Tryp	PTA79_SDS_Tryp	PTA79_SDS_Tryp_2013-05-19_velos_3477 (PTA79_SDS_Tryp_F004003)	Pp3c7_3620V3.1	2 1.3.1.75 - Divinyl chlorophyllide a 8-vinyl-reductase / [4-vinyl]chlorophyllide a reductase (1 of 1)	0.994	7.73e-05	46293.6	1	2	2	13928: Scan 25969 [C:\MASCOT_DATA_REP\Max Power\PTA79\2013-05-19_velos_3477.raw]	ALAPEVEAAVSKQSWR	A	S	0.997	92.2	43.4	81	C13_dimethyl_Nterm (+34), C13_D2_dimethyl_K (+34)	1809.04	3	0.00015	0.085	78	93	Pp3c7_3620V3.1	1	433
Tryp	PTA79_SDS_Tryp	PTA79_SDS_Tryp_2013-05-19_velos_3477 (PTA79_SDS_Tryp_F004003)	Pp3c7_3620V3.1	2 1.3.1.75 - Divinyl chlorophyllide a 8-vinyl-reductase / [4-vinyl]chlorophyllide a reductase (1 of 1)	0.994	7.73e-05	46293.6	1	2	2	21564: Scan 36401 [C:\MASCOT_DATA_REP\Max Power\PTA79\2013-05-19_velos_3477.raw]	ALAPEVEAAVSKQSWR	A	S	0.997	89.9	45	73.2	Acetyl (+42), C13_D2_dimethyl_K (+34)	1816.99	2	-0.00027	-0.15	78	93	Pp3c7_3620V3.1	1	433
Chymo	PTA79_SDS_Chymo	PTA79_SDS_Chymo_2013-05-19_velos_3478 (PTA79_SDS_Chymo_F004006)	Pp3c23_7860V3.4	PF04398 - Protein of unknown function, DUF538 (DUF538) (1 of 10)	0.994	3.01e-05	22570.3	1	1	1	23995: Scan 37979 [C:\MASCOT_DATA_REP\Max Power\PTA79\2013-05-19_velos_3478.raw]	DASDVYEKLETF	S	G	0.997	76.8	47.5	38.1	C13_dimethyl_Nterm (+34), C13_D2_dimethyl_K (+34)	1483.77	2	-0.00012	-0.081	72	83	Pp3c23_7860V3.4,Pp3c23_7860V3.1	2	206
Chymo	PTA79_SDS_Chymo	PTA79_SDS_Chymo_2013-05-19_velos_3478 (PTA79_SDS_Chymo_F004006)	Pp3c23_7860V3.1	2_3 PF04398 - Protein of unknown function, DUF538 (DUF538) (1 of 10)	0.994	3.01e-05	18797.1	1	1	1	23995: Scan 37979 [C:\MASCOT_DATA_REP\Max Power\PTA79\2013-05-19_velos_3478.raw]	DASDVYEKLETF	S	G	0.997	76.8	47.5	38.1	C13_dimethyl_Nterm (+34), C13_D2_dimethyl_K (+34)	1483.77	2	-0.00012	-0.081	36	47	Pp3c23_7860V3.4,Pp3c23_7860V3.1	2	170
Chymo	PTA79_Tx_Chymo	PTA79_Tx_Chymo__2013-05-19_velos_3475 (PTA79_Tx_Chymo_F004010)	Pp3c23_7860V3.1	2_3 PF04398 - Protein of unknown function, DUF538 (DUF538) (1 of 10)	1	6.85e-05	18797.1	2	2	2	21975: Scan 36421 [C:\MASCOT_DATA_REP\Max Power\PTA79\2013-05-19_velos_3475.raw]	DASDVYEKLETF	S	G	0.997	86.3	47.3	46.1	C13_dimethyl_Nterm (+34), C13_D2_dimethyl_K (+34)	1483.78	2	0.0031	2.1	36	47	Pp3c23_7860V3.1,Pp3c23_7860V3.4	2	170
Chymo	PTA79_Tx_Chymo	PTA79_Tx_Chymo__2013-05-19_velos_3475 (PTA79_Tx_Chymo_F004010)	Pp3c23_7860V3.1	2_3 PF04398 - Protein of unknown function, DUF538 (DUF538) (1 of 10)	1	6.85e-05	18797.1	2	2	2	20792: Scan 34818 [C:\MASCOT_DATA_REP\Max Power\PTA79\2013-05-19_velos_3475.raw]	SDASDVYEKLETF	S	G	0.997	61	47.6	46.8	C13_dimethyl_Nterm (+34), C13_D2_dimethyl_K (+34)	1570.81	2	0.0011	0.73	35	47	Pp3c23_7860V3.1,Pp3c23_7860V3.4	2	170
Chymo	PTA79_Tx_Chymo	PTA79_Tx_Chymo__2013-05-19_velos_3475 (PTA79_Tx_Chymo_F004010)	Pp3c23_7860V3.4	PF04398 - Protein of unknown function, DUF538 (DUF538) (1 of 10)	1	6.85e-05	22570.3	2	2	2	20792: Scan 34818 [C:\MASCOT_DATA_REP\Max Power\PTA79\2013-05-19_velos_3475.raw]	SDASDVYEKLETF	S	G	0.997	61	47.6	46.8	C13_dimethyl_Nterm (+34), C13_D2_dimethyl_K (+34)	1570.81	2	0.0011	0.73	71	83	Pp3c23_7860V3.1,Pp3c23_7860V3.4	2	206
Chymo	PTA79_Tx_Chymo	PTA79_Tx_Chymo__2013-05-19_velos_3475 (PTA79_Tx_Chymo_F004010)	Pp3c23_7860V3.4	PF04398 - Protein of unknown function, DUF538 (DUF538) (1 of 10)	1	6.85e-05	22570.3	2	2	2	21975: Scan 36421 [C:\MASCOT_DATA_REP\Max Power\PTA79\2013-05-19_velos_3475.raw]	DASDVYEKLETF	S	G	0.997	86.3	47.3	46.1	C13_dimethyl_Nterm (+34), C13_D2_dimethyl_K (+34)	1483.78	2	0.0031	2.1	72	83	Pp3c23_7860V3.1,Pp3c23_7860V3.4	2	206
Tryp	PTA79_SDS_Tryp	PTA79_SDS_Tryp_2013-05-19_velos_3477 (PTA79_SDS_Tryp_F004003)	Pp3c2_7850V3.1	2_3_4_5_6 K18211 - synaptosomal-associated protein 25 (SNAP25) (1 of 1)	0.994	3.87e-05	30096.7	1	1	1	12507: Scan 24117 [C:\MASCOT_DATA_REP\Max Power\PTA79\2013-05-19_velos_3477.raw]	QAPGIEHLHDDIQEVNAR	R	V	0.997	124	45	118	Gln->pyro-Glu (-17)	2023.98	3	0.0042	2.1	240	257	Pp3c2_7850V3.1	1	272
Tryp	PTA55_RL_MG132_Tx_Tryp	PTA55_RL_MG132_Tx_Tryp_2013-02-15_velos_2511 (PTA55_RL_MG132_Tx_Tryp_F004019)	Pp3c2_7850V3.1	2_3_4_5_6 K18211 - synaptosomal-associated protein 25 (SNAP25) (1 of 1)	0.993	6.48e-05	30096.7	1	1	1	2355: Scan 13120 [C:\MASCOT_DATA_REP\Max Power\PTA55\2013-02-15_velos_2511.raw]	APRNPFDDEETYSKSRPDGSAGR	R	K	0.997	56.7	46.5	53.9	C13_dimethyl_Nterm (+34), C13_D2_dimethyl_K (+34)	2619.3	5	0.00075	0.29	5	27	Pp3c2_7850V3.1	1	272
Tryp	PTA55_RL_MG132_Tris_Tryp	PTA55_RL_MG132_Tris_Tryp_2013-02-15_velos_2513 (PTA55_RL_MG132_Tris_Tryp_F004016)	Pp3c2_7850V3.1	2_3_4_5_6 K18211 - synaptosomal-associated protein 25 (SNAP25) (1 of 1)	0.993	2.48e-05	30096.7	1	1	1	16698: Scan 26239 [C:\MASCOT_DATA_REP\Max Power\PTA55\2013-02-15_velos_2513.raw]	QAPGIEHLHDDIQEVNAR	R	V	0.997	86.6	44.9	85.4	Gln->pyro-Glu (-17)	2023.97	3	0.0012	0.61	240	257	Pp3c2_7850V3.1	1	272
Tryp	PTA79_Tx_Tryp	PTA79_Tx_Tryp_2013-05-19_velos_3474 (PTA79_Tx_Tryp_F004007)	Pp3c2_7850V3.1	2_3_4_5_6 K18211 - synaptosomal-associated protein 25 (SNAP25) (1 of 1)	0.992	3.11e-05	30096.7	1	1	1	13217: Scan 24635 [C:\MASCOT_DATA_REP\Max Power\PTA79\2013-05-19_velos_3474.raw]	QAPGIEHLHDDIQEVNAR	R	V	0.997	61.3	45	61.2	Gln->pyro-Glu (-17)	2023.97	3	0.0025	1.2	240	257	Pp3c2_7850V3.1	1	272
Tryp	PTA57_D2_Tryp	PTA57_D2_Tryp_2013-01-08_velos_2108 (PTA57_D2_Tryp_F004118)	Pp3c2_7850V3.1	2_3_4_5_6 K18211 - synaptosomal-associated protein 25 (SNAP25) (1 of 1)	0.997	5.08e-05	30096.7	1	1	1	7541: Scan 18777 [C:\MASCOT_DATA_REP\Max Power\PTA57\2013-01-08_velos_2108.raw]	QAPGIEHLHDDIQEVNAR	R	V	0.997	113	45.3	111	Gln->pyro-Glu (-17)	2023.97	3	0.00022	0.11	240	257	Pp3c2_7850V3.1	1	272
Tryp	PTA75_SDS_Tryp	PTA75_SDS_Tryp__2013-04-02_velos_2978 (PTA75_SDS_Tryp_F004009)	Pp3c2_7850V3.1	2_3_4_5_6 K18211 - synaptosomal-associated protein 25 (SNAP25) (1 of 1)	0.993	3.36e-05	30096.7	1	1	1	11031: Scan 24121 [C:\MASCOT_DATA_REP\Max Power\PTA75\2013-04-02_velos_2978.raw]	QAPGIEHLHDDIQEVNAR	R	V	0.997	123	44.9	117	Gln->pyro-Glu (-17)	2023.97	3	0.00037	0.18	240	257	Pp3c2_7850V3.1	1	272
Tryp	PTA57_C13D2_Tryp	PTA57_C13D2_Tryp_2013-01-08_velos_2109 (PTA57_C13D2_Tryp_F004014)	Pp3c2_7850V3.1	2_3_4_5_6 K18211 - synaptosomal-associated protein 25 (SNAP25) (1 of 1)	0.994	9.18e-05	30096.7	1	1	1	5228: Scan 17812 [C:\MASCOT_DATA_REP\Max Power\PTA57\2013-01-08_velos_2109.raw]	QAPGIEHLHDDIQEVNAR	R	V	0.997	75	44.9	70.4	Gln->pyro-Glu (-17)	2023.97	3	-8e-05	-0.039	240	257	Pp3c2_7850V3.1	1	272
Tryp	PTA75_SDS_Tryp	PTA75_SDS_Tryp__2013-04-02_velos_2978 (PTA75_SDS_Tryp_F004009)	Pp3c27_1470V3.3	K14314 - nuclear pore complex protein Nup210 (NUP210, GP210) (1 of 1)	1	3.36e-05	218894	1	1	1	13982: Scan 28055 [C:\MASCOT_DATA_REP\Max Power\PTA75\2013-04-02_velos_2978.raw]	TKPTDYQWSSSNPAVATVNVDGVVR	G	T	0.997	63.1	46.9	62.5	C13_dimethyl_Nterm (+34), C13_D2_dimethyl_K (+34)	2758.45	3	-0.0036	-1.3	529	553	Pp3c27_1470V3.3,Pp3c27_1470V3.1	2	2026
Tryp	PTA75_SDS_Tryp	PTA75_SDS_Tryp__2013-04-02_velos_2978 (PTA75_SDS_Tryp_F004009)	Pp3c27_1470V3.1	2 K14314 - nuclear pore complex protein Nup210 (NUP210, GP210) (1 of 1)	1	3.36e-05	219586	1	1	1	13982: Scan 28055 [C:\MASCOT_DATA_REP\Max Power\PTA75\2013-04-02_velos_2978.raw]	TKPTDYQWSSSNPAVATVNVDGVVR	G	T	0.997	63.1	46.9	62.5	C13_dimethyl_Nterm (+34), C13_D2_dimethyl_K (+34)	2758.45	3	-0.0036	-1.3	529	553	Pp3c27_1470V3.3,Pp3c27_1470V3.1	2	2033
Tryp	PTA75_SDS_Tryp	PTA75_SDS_Tryp__2013-04-02_velos_2978 (PTA75_SDS_Tryp_F004009)	Pp3c15_8660V3.1	2 KOG2395 - Protein involved in vacuole import and degradation (1 of 3)	0.993	3.36e-05	69928.4	1	1	1	4397: Scan 15118 [C:\MASCOT_DATA_REP\Max Power\PTA75\2013-04-02_velos_2978.raw]	VSKLGGLSLNNMQQTMNR	L	V	0.997	50.3	45.7	50.3	C13_dimethyl_Nterm (+34), C13_D2_dimethyl_K (+34), Oxidation (+16), Oxidation (+16)	2090.12	3	-0.0029	-1.4	73	90	Pp3c15_8660V3.1	1	634
GluC	PTA55_RL_MG132_Tris_GluC	PTA55_RL_MG132_Tris_GluC_2013-02-15_velos_2517 (PTA55_RL_MG132_Tris_GluC_F004017)	Pp3c8_7200V3.1	2_4 PTHR11564:SF7 - SIGNAL RECOGNITION PARTICLE 54 KDA PROTEIN, CHLOROPLASTIC (1 of 1)	0.993	2.71e-05	65631.9	1	1	1	26758: Scan 38882 [C:\MASCOT_DATA_REP\Max Power\PTA55\2013-02-15_velos_2517.raw]	AVFDQLTDSLE	A	A	0.997	61.6	44.4	43	C13_dimethyl_Nterm (+34)	1270.65	2	0.0013	1	125	135	Pp3c8_7200V3.1,Pp3c8_7200V3.5	2	618
GluC	PTA55_RL_MG132_Tris_GluC	PTA55_RL_MG132_Tris_GluC_2013-02-15_velos_2517 (PTA55_RL_MG132_Tris_GluC_F004017)	Pp3c8_7200V3.5	PTHR11564:SF7 - SIGNAL RECOGNITION PARTICLE 54 KDA PROTEIN, CHLOROPLASTIC (1 of 1)	0.993	2.71e-05	51936.8	1	1	1	26758: Scan 38882 [C:\MASCOT_DATA_REP\Max Power\PTA55\2013-02-15_velos_2517.raw]	AVFDQLTDSLE	A	A	0.997	61.6	44.4	43	C13_dimethyl_Nterm (+34)	1270.65	2	0.0013	1	125	135	Pp3c8_7200V3.1,Pp3c8_7200V3.5	2	489
Tryp	PTA75_SDS_Tryp	PTA75_SDS_Tryp__2013-04-02_velos_2978 (PTA75_SDS_Tryp_F004009)	Pp3c19_8230V3.4	5 K13207 - CUG-BP- and ETR3-like factor (CUGBP, BRUNOL, CELF) (1 of 3)	0.993	6.71e-05	44048.5	1	2	2	6729: Scan 18382 [C:\MASCOT_DATA_REP\Max Power\PTA75\2013-04-02_velos_2978.raw]	QEADKAIEIFHNKR	R	T	0.997	59.1	44.2	49.3	Gln->pyro-Glu (-17), C13_D2_dimethyl_K (+34), C13_D2_dimethyl_K (+34)	1748.98	3	-0.0016	-0.89	62	75	Pp3c19_8230V3.4,Pp3c22_7290V3.1,Pp3c19_8230V3.3,Pp3c19_8230V3.6,Pp3c19_8230V3.1,Pp3c22_7290V3.2	6	409
Tryp	PTA75_SDS_Tryp	PTA75_SDS_Tryp__2013-04-02_velos_2978 (PTA75_SDS_Tryp_F004009)	Pp3c19_8230V3.4	5 K13207 - CUG-BP- and ETR3-like factor (CUGBP, BRUNOL, CELF) (1 of 3)	0.993	6.71e-05	44048.5	1	2	2	6728: Scan 18381 [C:\MASCOT_DATA_REP\Max Power\PTA75\2013-04-02_velos_2978.raw]	QEADKAIEIFHNKR	R	T	0.997	61.1	44.2	57.5	Gln->pyro-Glu (-17), C13_D2_dimethyl_K (+34), C13_D2_dimethyl_K (+34)	1748.98	4	-0.0013	-0.75	62	75	Pp3c19_8230V3.4,Pp3c22_7290V3.1,Pp3c19_8230V3.3,Pp3c19_8230V3.6,Pp3c19_8230V3.1,Pp3c22_7290V3.2	6	409
Tryp	PTA75_SDS_Tryp	PTA75_SDS_Tryp__2013-04-02_velos_2978 (PTA75_SDS_Tryp_F004009)	Pp3c22_7290V3.1	K13207 - CUG-BP- and ETR3-like factor (CUGBP, BRUNOL, CELF) (1 of 3)	0.993	6.71e-05	44911.3	1	2	2	6728: Scan 18381 [C:\MASCOT_DATA_REP\Max Power\PTA75\2013-04-02_velos_2978.raw]	QEADKAIEIFHNKR	R	T	0.997	61.1	44.2	57.5	Gln->pyro-Glu (-17), C13_D2_dimethyl_K (+34), C13_D2_dimethyl_K (+34)	1748.98	4	-0.0013	-0.75	68	81	Pp3c19_8230V3.4,Pp3c22_7290V3.1,Pp3c19_8230V3.3,Pp3c19_8230V3.6,Pp3c19_8230V3.1,Pp3c22_7290V3.2	6	416
Tryp	PTA75_SDS_Tryp	PTA75_SDS_Tryp__2013-04-02_velos_2978 (PTA75_SDS_Tryp_F004009)	Pp3c22_7290V3.1	K13207 - CUG-BP- and ETR3-like factor (CUGBP, BRUNOL, CELF) (1 of 3)	0.993	6.71e-05	44911.3	1	2	2	6729: Scan 18382 [C:\MASCOT_DATA_REP\Max Power\PTA75\2013-04-02_velos_2978.raw]	QEADKAIEIFHNKR	R	T	0.997	59.1	44.2	49.3	Gln->pyro-Glu (-17), C13_D2_dimethyl_K (+34), C13_D2_dimethyl_K (+34)	1748.98	3	-0.0016	-0.89	68	81	Pp3c19_8230V3.4,Pp3c22_7290V3.1,Pp3c19_8230V3.3,Pp3c19_8230V3.6,Pp3c19_8230V3.1,Pp3c22_7290V3.2	6	416
Tryp	PTA75_SDS_Tryp	PTA75_SDS_Tryp__2013-04-02_velos_2978 (PTA75_SDS_Tryp_F004009)	Pp3c19_8230V3.3	K13207 - CUG-BP- and ETR3-like factor (CUGBP, BRUNOL, CELF) (1 of 3)	0.993	6.71e-05	46145.8	1	2	2	6729: Scan 18382 [C:\MASCOT_DATA_REP\Max Power\PTA75\2013-04-02_velos_2978.raw]	QEADKAIEIFHNKR	R	T	0.997	59.1	44.2	49.3	Gln->pyro-Glu (-17), C13_D2_dimethyl_K (+34), C13_D2_dimethyl_K (+34)	1748.98	3	-0.0016	-0.89	81	94	Pp3c19_8230V3.4,Pp3c22_7290V3.1,Pp3c19_8230V3.3,Pp3c19_8230V3.6,Pp3c19_8230V3.1,Pp3c22_7290V3.2	6	428
Tryp	PTA75_SDS_Tryp	PTA75_SDS_Tryp__2013-04-02_velos_2978 (PTA75_SDS_Tryp_F004009)	Pp3c19_8230V3.3	K13207 - CUG-BP- and ETR3-like factor (CUGBP, BRUNOL, CELF) (1 of 3)	0.993	6.71e-05	46145.8	1	2	2	6728: Scan 18381 [C:\MASCOT_DATA_REP\Max Power\PTA75\2013-04-02_velos_2978.raw]	QEADKAIEIFHNKR	R	T	0.997	61.1	44.2	57.5	Gln->pyro-Glu (-17), C13_D2_dimethyl_K (+34), C13_D2_dimethyl_K (+34)	1748.98	4	-0.0013	-0.75	81	94	Pp3c19_8230V3.4,Pp3c22_7290V3.1,Pp3c19_8230V3.3,Pp3c19_8230V3.6,Pp3c19_8230V3.1,Pp3c22_7290V3.2	6	428
Tryp	PTA75_SDS_Tryp	PTA75_SDS_Tryp__2013-04-02_velos_2978 (PTA75_SDS_Tryp_F004009)	Pp3c19_8230V3.6	K13207 - CUG-BP- and ETR3-like factor (CUGBP, BRUNOL, CELF) (1 of 3)	0.993	6.71e-05	47506.4	1	2	2	6728: Scan 18381 [C:\MASCOT_DATA_REP\Max Power\PTA75\2013-04-02_velos_2978.raw]	QEADKAIEIFHNKR	R	T	0.997	61.1	44.2	57.5	Gln->pyro-Glu (-17), C13_D2_dimethyl_K (+34), C13_D2_dimethyl_K (+34)	1748.98	4	-0.0013	-0.75	92	105	Pp3c19_8230V3.4,Pp3c22_7290V3.1,Pp3c19_8230V3.3,Pp3c19_8230V3.6,Pp3c19_8230V3.1,Pp3c22_7290V3.2	6	439
Tryp	PTA75_SDS_Tryp	PTA75_SDS_Tryp__2013-04-02_velos_2978 (PTA75_SDS_Tryp_F004009)	Pp3c19_8230V3.6	K13207 - CUG-BP- and ETR3-like factor (CUGBP, BRUNOL, CELF) (1 of 3)	0.993	6.71e-05	47506.4	1	2	2	6729: Scan 18382 [C:\MASCOT_DATA_REP\Max Power\PTA75\2013-04-02_velos_2978.raw]	QEADKAIEIFHNKR	R	T	0.997	59.1	44.2	49.3	Gln->pyro-Glu (-17), C13_D2_dimethyl_K (+34), C13_D2_dimethyl_K (+34)	1748.98	3	-0.0016	-0.89	92	105	Pp3c19_8230V3.4,Pp3c22_7290V3.1,Pp3c19_8230V3.3,Pp3c19_8230V3.6,Pp3c19_8230V3.1,Pp3c22_7290V3.2	6	439
Tryp	PTA75_SDS_Tryp	PTA75_SDS_Tryp__2013-04-02_velos_2978 (PTA75_SDS_Tryp_F004009)	Pp3c19_8230V3.1	2 K13207 - CUG-BP- and ETR3-like factor (CUGBP, BRUNOL, CELF) (1 of 3)	0.993	6.71e-05	44823.2	1	2	2	6729: Scan 18382 [C:\MASCOT_DATA_REP\Max Power\PTA75\2013-04-02_velos_2978.raw]	QEADKAIEIFHNKR	R	T	0.997	59.1	44.2	49.3	Gln->pyro-Glu (-17), C13_D2_dimethyl_K (+34), C13_D2_dimethyl_K (+34)	1748.98	3	-0.0016	-0.89	68	81	Pp3c19_8230V3.4,Pp3c22_7290V3.1,Pp3c19_8230V3.3,Pp3c19_8230V3.6,Pp3c19_8230V3.1,Pp3c22_7290V3.2	6	415
Tryp	PTA75_SDS_Tryp	PTA75_SDS_Tryp__2013-04-02_velos_2978 (PTA75_SDS_Tryp_F004009)	Pp3c19_8230V3.1	2 K13207 - CUG-BP- and ETR3-like factor (CUGBP, BRUNOL, CELF) (1 of 3)	0.993	6.71e-05	44823.2	1	2	2	6728: Scan 18381 [C:\MASCOT_DATA_REP\Max Power\PTA75\2013-04-02_velos_2978.raw]	QEADKAIEIFHNKR	R	T	0.997	61.1	44.2	57.5	Gln->pyro-Glu (-17), C13_D2_dimethyl_K (+34), C13_D2_dimethyl_K (+34)	1748.98	4	-0.0013	-0.75	68	81	Pp3c19_8230V3.4,Pp3c22_7290V3.1,Pp3c19_8230V3.3,Pp3c19_8230V3.6,Pp3c19_8230V3.1,Pp3c22_7290V3.2	6	415
Tryp	PTA75_SDS_Tryp	PTA75_SDS_Tryp__2013-04-02_velos_2978 (PTA75_SDS_Tryp_F004009)	Pp3c22_7290V3.2	K13207 - CUG-BP- and ETR3-like factor (CUGBP, BRUNOL, CELF) (1 of 3)	0.993	6.71e-05	45787.3	1	2	2	6728: Scan 18381 [C:\MASCOT_DATA_REP\Max Power\PTA75\2013-04-02_velos_2978.raw]	QEADKAIEIFHNKR	R	T	0.997	61.1	44.2	57.5	Gln->pyro-Glu (-17), C13_D2_dimethyl_K (+34), C13_D2_dimethyl_K (+34)	1748.98	4	-0.0013	-0.75	76	89	Pp3c19_8230V3.4,Pp3c22_7290V3.1,Pp3c19_8230V3.3,Pp3c19_8230V3.6,Pp3c19_8230V3.1,Pp3c22_7290V3.2	6	424
Tryp	PTA75_SDS_Tryp	PTA75_SDS_Tryp__2013-04-02_velos_2978 (PTA75_SDS_Tryp_F004009)	Pp3c22_7290V3.2	K13207 - CUG-BP- and ETR3-like factor (CUGBP, BRUNOL, CELF) (1 of 3)	0.993	6.71e-05	45787.3	1	2	2	6729: Scan 18382 [C:\MASCOT_DATA_REP\Max Power\PTA75\2013-04-02_velos_2978.raw]	QEADKAIEIFHNKR	R	T	0.997	59.1	44.2	49.3	Gln->pyro-Glu (-17), C13_D2_dimethyl_K (+34), C13_D2_dimethyl_K (+34)	1748.98	3	-0.0016	-0.89	76	89	Pp3c19_8230V3.4,Pp3c22_7290V3.1,Pp3c19_8230V3.3,Pp3c19_8230V3.6,Pp3c19_8230V3.1,Pp3c22_7290V3.2	6	424
GluC	PTA55_RL_MG132_Tris_GluC	PTA55_RL_MG132_Tris_GluC_2013-02-15_velos_2517 (PTA55_RL_MG132_Tris_GluC_F004017)	Pp3c22_7290V3.2	K13207 - CUG-BP- and ETR3-like factor (CUGBP, BRUNOL, CELF) (1 of 3)	0.994	2.71e-05	45787.3	1	1	1	4124: Scan 10868 [C:\MASCOT_DATA_REP\Max Power\PTA55\2013-02-15_velos_2517.raw]	AAAAVRTSVGPQTE	V	G	0.997	57.2	44.1	45.3	C13_dimethyl_Nterm (+34)	1390.76	2	-0.0003	-0.22	320	333	Pp3c22_7290V3.2,Pp3c19_8230V3.4,Pp3c22_7290V3.1,Pp3c19_8230V3.6,Pp3c19_8230V3.3	5	424
GluC	PTA55_RL_MG132_Tris_GluC	PTA55_RL_MG132_Tris_GluC_2013-02-15_velos_2517 (PTA55_RL_MG132_Tris_GluC_F004017)	Pp3c19_8230V3.4	5 K13207 - CUG-BP- and ETR3-like factor (CUGBP, BRUNOL, CELF) (1 of 3)	0.994	2.71e-05	44048.5	1	1	1	4124: Scan 10868 [C:\MASCOT_DATA_REP\Max Power\PTA55\2013-02-15_velos_2517.raw]	AAAAVRTSVGPQTE	A	G	0.997	57.2	44.1	45.3	C13_dimethyl_Nterm (+34)	1390.76	2	-0.0003	-0.22	305	318	Pp3c22_7290V3.2,Pp3c19_8230V3.4,Pp3c22_7290V3.1,Pp3c19_8230V3.6,Pp3c19_8230V3.3	5	409
GluC	PTA55_RL_MG132_Tris_GluC	PTA55_RL_MG132_Tris_GluC_2013-02-15_velos_2517 (PTA55_RL_MG132_Tris_GluC_F004017)	Pp3c22_7290V3.1	K13207 - CUG-BP- and ETR3-like factor (CUGBP, BRUNOL, CELF) (1 of 3)	0.994	2.71e-05	44911.3	1	1	1	4124: Scan 10868 [C:\MASCOT_DATA_REP\Max Power\PTA55\2013-02-15_velos_2517.raw]	AAAAVRTSVGPQTE	V	G	0.997	57.2	44.1	45.3	C13_dimethyl_Nterm (+34)	1390.76	2	-0.0003	-0.22	312	325	Pp3c22_7290V3.2,Pp3c19_8230V3.4,Pp3c22_7290V3.1,Pp3c19_8230V3.6,Pp3c19_8230V3.3	5	416
GluC	PTA55_RL_MG132_Tris_GluC	PTA55_RL_MG132_Tris_GluC_2013-02-15_velos_2517 (PTA55_RL_MG132_Tris_GluC_F004017)	Pp3c19_8230V3.6	K13207 - CUG-BP- and ETR3-like factor (CUGBP, BRUNOL, CELF) (1 of 3)	0.994	2.71e-05	47506.4	1	1	1	4124: Scan 10868 [C:\MASCOT_DATA_REP\Max Power\PTA55\2013-02-15_velos_2517.raw]	AAAAVRTSVGPQTE	A	G	0.997	57.2	44.1	45.3	C13_dimethyl_Nterm (+34)	1390.76	2	-0.0003	-0.22	335	348	Pp3c22_7290V3.2,Pp3c19_8230V3.4,Pp3c22_7290V3.1,Pp3c19_8230V3.6,Pp3c19_8230V3.3	5	439
GluC	PTA55_RL_MG132_Tris_GluC	PTA55_RL_MG132_Tris_GluC_2013-02-15_velos_2517 (PTA55_RL_MG132_Tris_GluC_F004017)	Pp3c19_8230V3.3	K13207 - CUG-BP- and ETR3-like factor (CUGBP, BRUNOL, CELF) (1 of 3)	0.994	2.71e-05	46145.8	1	1	1	4124: Scan 10868 [C:\MASCOT_DATA_REP\Max Power\PTA55\2013-02-15_velos_2517.raw]	AAAAVRTSVGPQTE	A	G	0.997	57.2	44.1	45.3	C13_dimethyl_Nterm (+34)	1390.76	2	-0.0003	-0.22	324	337	Pp3c22_7290V3.2,Pp3c19_8230V3.4,Pp3c22_7290V3.1,Pp3c19_8230V3.6,Pp3c19_8230V3.3	5	428
Tryp	PTA46_DMSO_ Tris_HCD_Tryp	PTA46_DMSO_ Tris_Tryp_Tryp_2012-09-26_velos_0818 (PTA46_DMSO_ Tris_HCD_Tryp_F004116)	Pp3c1_32320V3.1	2 K04797 - prefoldin alpha subunit (pfdA, PFDN5) (1 of 1)	0.996	0.000128	16706.2	1	1	2	14045: Scan 19822 [C:\MASCOT_DATA_REP\Max Power\PTA46\2012-09-26_velos_0818.raw]	ATPAAMVEEISKLSVEQLR	M	Q	0.997	56.2	45.8	51	Acetyl (+42), D2_dimethyl_K (+32)	2145.17	3	0.0025	1.2	2	20	Pp3c1_32320V3.1	1	153
Tryp	PTA46_DMSO_ Tris_HCD_Tryp	PTA46_DMSO_ Tris_Tryp_Tryp_2012-09-26_velos_0818 (PTA46_DMSO_ Tris_HCD_Tryp_F004116)	Pp3c1_32320V3.1	2 K04797 - prefoldin alpha subunit (pfdA, PFDN5) (1 of 1)	0.996	0.000128	16706.2	1	1	2	14061: Scan 19840 [C:\MASCOT_DATA_REP\Max Power\PTA46\2012-09-26_velos_0818.raw]	ATPAAMVEEISKLSVEQLR	M	Q	0.997	80.8	45.7	75.6	Acetyl (+42), D2_dimethyl_K (+32)	2145.17	3	0.0042	1.9	2	20	Pp3c1_32320V3.1	1	153
Tryp	PTA55_RL_MG132_Tris_Tryp	PTA55_RL_MG132_Tris_Tryp_2013-02-15_velos_2513 (PTA55_RL_MG132_Tris_Tryp_F004016)	Pp3c1_32320V3.1	2 K04797 - prefoldin alpha subunit (pfdA, PFDN5) (1 of 1)	1	2.48e-05	16706.2	1	1	1	29068: Scan 41901 [C:\MASCOT_DATA_REP\Max Power\PTA55\2013-02-15_velos_2513.raw]	QVKEQVDGEVSVLQDSLNNIR	R	T	0.997	92.8	46.4	79.4	Gln->pyro-Glu (-17), C13_D2_dimethyl_K (+34)	2386.26	3	0.0025	1	21	41	Pp3c1_32320V3.1	1	153
Tryp	PTA79_SDS_Tryp	PTA79_SDS_Tryp_2013-05-19_velos_3477 (PTA79_SDS_Tryp_F004003)	Pp3c1_32320V3.1	2 K04797 - prefoldin alpha subunit (pfdA, PFDN5) (1 of 1)	1	3.87e-05	16706.2	1	1	1	22811: Scan 38430 [C:\MASCOT_DATA_REP\Max Power\PTA79\2013-05-19_velos_3477.raw]	QVKEQVDGEVSVLQDSLNNIR	R	T	0.997	76.1	46.4	62.6	Gln->pyro-Glu (-17), C13_D2_dimethyl_K (+34)	2386.26	3	0.0012	0.51	21	41	Pp3c1_32320V3.1	1	153
Tryp	PTA79_P_Tris_Tryp	PTA79_P_Tris_Tryp_2013-04-26_velos_3248 (PTA79_P_Tris_Tryp_F004002)	Pp3c1_32320V3.1	2 K04797 - prefoldin alpha subunit (pfdA, PFDN5) (1 of 1)	0.995	0.000124	16706.2	1	1	1	3648: Scan 31752 [C:\MASCOT_DATA_REP\Max Power\PTA79\2013-04-26_velos_3248.raw]	QVKEQVDGEVSVLQDSLNNIR	R	T	0.997	95	46.4	72.3	Gln->pyro-Glu (-17), C13_D2_dimethyl_K (+34)	2386.26	3	0.00083	0.35	21	41	Pp3c1_32320V3.1	1	153
Tryp	PTA75_SDS_Tryp	PTA75_SDS_Tryp__2013-04-02_velos_2978 (PTA75_SDS_Tryp_F004009)	Pp3c1_32320V3.1	2 K04797 - prefoldin alpha subunit (pfdA, PFDN5) (1 of 1)	1	3.36e-05	16706.2	1	1	1	20893: Scan 37971 [C:\MASCOT_DATA_REP\Max Power\PTA75\2013-04-02_velos_2978.raw]	QVKEQVDGEVSVLQDSLNNIR	R	T	0.997	92.2	46.4	73.9	Gln->pyro-Glu (-17), C13_D2_dimethyl_K (+34)	2386.25	3	-0.00049	-0.21	21	41	Pp3c1_32320V3.1	1	153
Tryp	PTA79_Tris_Tryp	PTA79_Tris_Tryp_2013-05-19_velos_3471 (PTA79_Tris_Tryp_F004005)	Pp3c1_32320V3.1	2 K04797 - prefoldin alpha subunit (pfdA, PFDN5) (1 of 1)	1	8.49e-05	16706.2	2	3	3	27495: Scan 44065 [C:\MASCOT_DATA_REP\Max Power\PTA79\2013-05-19_velos_3471.raw]	ATPAAMVEEISKLSVEQLR	M	Q	0.997	57.8	45.7	55.4	Acetyl (+42), Oxidation (+16), C13_D2_dimethyl_K (+34)	2163.17	3	0.0025	1.2	2	20	Pp3c1_32320V3.1	1	153
Tryp	PTA79_Tris_Tryp	PTA79_Tris_Tryp_2013-05-19_velos_3471 (PTA79_Tris_Tryp_F004005)	Pp3c1_32320V3.1	2 K04797 - prefoldin alpha subunit (pfdA, PFDN5) (1 of 1)	1	8.49e-05	16706.2	2	3	3	34647: Scan 55094 [C:\MASCOT_DATA_REP\Max Power\PTA79\2013-05-19_velos_3471.raw]	ATPAAMVEEISKLSVEQLR	M	Q	0.997	46.7	45.5	41.7	Acetyl (+42), C13_D2_dimethyl_K (+34)	2147.17	3	-0.00016	-0.077	2	20	Pp3c1_32320V3.1	1	153
Tryp	PTA79_Tris_Tryp	PTA79_Tris_Tryp_2013-05-19_velos_3471 (PTA79_Tris_Tryp_F004005)	Pp3c1_32320V3.1	2 K04797 - prefoldin alpha subunit (pfdA, PFDN5) (1 of 1)	1	8.49e-05	16706.2	2	3	3	25659: Scan 41667 [C:\MASCOT_DATA_REP\Max Power\PTA79\2013-05-19_velos_3471.raw]	QVKEQVDGEVSVLQDSLNNIR	R	T	0.997	107	46.4	92.4	Gln->pyro-Glu (-17), C13_D2_dimethyl_K (+34)	2386.25	3	-0.00094	-0.39	21	41	Pp3c1_32320V3.1	1	153
Tryp	PTA79_Tx_Tryp	PTA79_Tx_Tryp_2013-05-19_velos_3474 (PTA79_Tx_Tryp_F004007)	Pp3c1_32320V3.1	2 K04797 - prefoldin alpha subunit (pfdA, PFDN5) (1 of 1)	1	3.11e-05	16706.2	1	1	1	24895: Scan 39860 [C:\MASCOT_DATA_REP\Max Power\PTA79\2013-05-19_velos_3474.raw]	QVKEQVDGEVSVLQDSLNNIR	R	T	0.997	80.2	46.3	65.8	Gln->pyro-Glu (-17), C13_D2_dimethyl_K (+34)	2386.26	3	0.0026	1.1	21	41	Pp3c1_32320V3.1	1	153
Tryp	PTA57_C13D2_Tryp	PTA57_C13D2_Tryp_2013-01-08_velos_2109 (PTA57_C13D2_Tryp_F004014)	Pp3c17_14060V3.1	2_3 K02903 - large subunit ribosomal protein L28e (RP-L28e, RPL28) (1 of 4)	0.994	0.000184	16323.5	1	2	2	10338: Scan 38561 [C:\MASCOT_DATA_REP\Max Power\PTA57\2013-01-08_velos_2109.raw]	ASVSDDLIWLLVKDSNR	M	F	0.997	114	45.5	103	Acetyl (+42), C13_D2_dimethyl_K (+34)	2006.09	2	-0.00037	-0.18	2	18	Pp3c17_14060V3.1	1	149
Tryp	PTA57_C13D2_Tryp	PTA57_C13D2_Tryp_2013-01-08_velos_2109 (PTA57_C13D2_Tryp_F004014)	Pp3c17_14060V3.1	2_3 K02903 - large subunit ribosomal protein L28e (RP-L28e, RPL28) (1 of 4)	0.994	0.000184	16323.5	1	2	2	828: Scan 6244 [C:\MASCOT_DATA_REP\Max Power\PTA57\2013-01-08_velos_2109.raw]	ADLKSAALAR	R	L	0.997	58.3	40.7	39.1	C13_D2_dimethyl_K (+34)	1048.65	3	-0.00014	-0.13	111	120	Pp3c17_14060V3.1	1	149
Tryp	PTA57_C13D2_Tryp	PTA57_C13D2_Tryp_2013-01-08_velos_2109 (PTA57_C13D2_Tryp_F004014)	Pp3c17_14060V3.1	2_3 K02903 - large subunit ribosomal protein L28e (RP-L28e, RPL28) (1 of 4)	0.994	0.000184	16323.5	1	2	2	10337: Scan 38557 [C:\MASCOT_DATA_REP\Max Power\PTA57\2013-01-08_velos_2109.raw]	ASVSDDLIWLLVKDSNR	M	F	0.997	47.3	45.5	33	Acetyl (+42), C13_D2_dimethyl_K (+34)	2006.09	3	-0.00027	-0.14	2	18	Pp3c17_14060V3.1	1	149
Tryp	PTA55_RL_MG132_Tris_Tryp	PTA55_RL_MG132_Tris_Tryp_2013-02-15_velos_2513 (PTA55_RL_MG132_Tris_Tryp_F004016)	Pp3c17_14060V3.1	2_3 K02903 - large subunit ribosomal protein L28e (RP-L28e, RPL28) (1 of 4)	1	9.92e-05	16323.5	2	3	4	3705: Scan 9991 [C:\MASCOT_DATA_REP\Max Power\PTA55\2013-02-15_velos_2513.raw]	ADLKSAALAR	R	L	0.997	88.1	40.7	59.7	C13_D2_dimethyl_K (+34)	1048.65	3	-0.00014	-0.13	111	120	Pp3c17_14060V3.1	1	149
Tryp	PTA55_RL_MG132_Tris_Tryp	PTA55_RL_MG132_Tris_Tryp_2013-02-15_velos_2513 (PTA55_RL_MG132_Tris_Tryp_F004016)	Pp3c17_14060V3.1	2_3 K02903 - large subunit ribosomal protein L28e (RP-L28e, RPL28) (1 of 4)	1	9.92e-05	16323.5	2	3	4	37927: Scan 53317 [C:\MASCOT_DATA_REP\Max Power\PTA55\2013-02-15_velos_2513.raw]	ASVSDDLIWLLVKDSNRFLVKR	M	N	0.997	69.5	43	62.2	Acetyl (+42), C13_D2_dimethyl_K (+34), C13_D2_dimethyl_K (+34)	2683.57	4	0.0008	0.3	2	23	Pp3c17_14060V3.1	1	149
Tryp	PTA55_RL_MG132_Tris_Tryp	PTA55_RL_MG132_Tris_Tryp_2013-02-15_velos_2513 (PTA55_RL_MG132_Tris_Tryp_F004016)	Pp3c17_14060V3.1	2_3 K02903 - large subunit ribosomal protein L28e (RP-L28e, RPL28) (1 of 4)	1	9.92e-05	16323.5	2	3	4	38712: Scan 54684 [C:\MASCOT_DATA_REP\Max Power\PTA55\2013-02-15_velos_2513.raw]	ASVSDDLIWLLVKDSNR	M	F	0.997	123	45.4	111	Acetyl (+42), C13_D2_dimethyl_K (+34)	2006.09	2	0.00083	0.41	2	18	Pp3c17_14060V3.1	1	149
Tryp	PTA55_RL_MG132_Tris_Tryp	PTA55_RL_MG132_Tris_Tryp_2013-02-15_velos_2513 (PTA55_RL_MG132_Tris_Tryp_F004016)	Pp3c17_14060V3.1	2_3 K02903 - large subunit ribosomal protein L28e (RP-L28e, RPL28) (1 of 4)	1	9.92e-05	16323.5	2	3	4	38723: Scan 54699 [C:\MASCOT_DATA_REP\Max Power\PTA55\2013-02-15_velos_2513.raw]	ASVSDDLIWLLVKDSNR	M	F	0.997	47.7	45.5	38	Acetyl (+42), C13_D2_dimethyl_K (+34)	2006.09	3	0.001	0.52	2	18	Pp3c17_14060V3.1	1	149
Tryp	PTA55_RL_MG132_Tris_Tryp	PTA55_RL_MG132_Tris_Tryp_2013-02-15_velos_2513 (PTA55_RL_MG132_Tris_Tryp_F004016)	Pp3c17_14060V3.1	2_3 K02903 - large subunit ribosomal protein L28e (RP-L28e, RPL28) (1 of 4)	1	9.92e-05	16323.5	2	3	4	37919: Scan 53306 [C:\MASCOT_DATA_REP\Max Power\PTA55\2013-02-15_velos_2513.raw]	ASVSDDLIWLLVKDSNRFLVKR	M	N	0.997	75.7	43.3	63.9	Acetyl (+42), C13_D2_dimethyl_K (+34), C13_D2_dimethyl_K (+34)	2683.56	4	-0.0086	-3.2	2	23	Pp3c17_14060V3.1	1	149
Tryp	PTA46_EPO_ Tris_HCD_Tryp	PTA46_EPO_ Tris_Tryp_2012-09-26_velos_0820 (PTA46_EPO_ Tris_HCD_Tryp_F004117)	Pp3c17_14060V3.1	2_3 K02903 - large subunit ribosomal protein L28e (RP-L28e, RPL28) (1 of 4)	0.996	0.000133	16323.5	1	2	2	12980: Scan 19286 [C:\MASCOT_DATA_REP\Max Power\PTA46\2012-09-26_velos_0820.raw]	ASVSDDLIWLLVKDSNR	M	F	0.997	128	45.7	120	Acetyl (+42), D2_dimethyl_K (+32)	2004.08	3	-0.0018	-0.91	2	18	Pp3c17_14060V3.1	1	149
Tryp	PTA46_EPO_ Tris_HCD_Tryp	PTA46_EPO_ Tris_Tryp_2012-09-26_velos_0820 (PTA46_EPO_ Tris_HCD_Tryp_F004117)	Pp3c17_14060V3.1	2_3 K02903 - large subunit ribosomal protein L28e (RP-L28e, RPL28) (1 of 4)	0.996	0.000133	16323.5	1	2	2	12978: Scan 19284 [C:\MASCOT_DATA_REP\Max Power\PTA46\2012-09-26_velos_0820.raw]	ASVSDDLIWLLVKDSNR	M	F	0.997	125	45.7	118	Acetyl (+42), D2_dimethyl_K (+32)	2004.08	2	-0.0025	-1.2	2	18	Pp3c17_14060V3.1	1	149
Tryp	PTA75_SDS_Tryp	PTA75_SDS_Tryp__2013-04-02_velos_2978 (PTA75_SDS_Tryp_F004009)	Pp3c10_2280V3.1	2 K11643 - chromodomain-helicase-DNA-binding protein 4 (CHD4, MI2B) (1 of 7)	1	3.36e-05	205259	1	1	1	2496: Scan 11956 [C:\MASCOT_DATA_REP\Max Power\PTA75\2013-04-02_velos_2978.raw]	GEQVKDGLSNR	M	L	0.967	52.7	44.2	39.8	Acetyl (+42), C13_D2_dimethyl_K (+34)	1277.68	2	-0.0027	-2.1	2	12	Pp3c10_2280V3.1	1	1863
Tryp	PTA79_SDS_Tryp	PTA79_SDS_Tryp_2013-05-19_velos_3477 (PTA79_SDS_Tryp_F004003)	Pp3c11_25580V3.1	2 PTHR28039:SF7 - FATTY-ACID-BINDING PROTEIN 1 (1 of 1)	0.999	3.87e-05	31211.4	1	1	1	17789: Scan 31066 [C:\MASCOT_DATA_REP\Max Power\PTA79\2013-05-19_velos_3477.raw]	EPVEEVVEPSTGMTFPSVVEEGR	A	L	0.997	49.2	45.9	41.2	C13_dimethyl_Nterm (+34), Oxidation (+16)	2553.24	3	0.0014	0.54	85	107	Pp3c11_25580V3.1	1	290
Tryp	PTA55_RL_MG132_Tx_Tryp	PTA55_RL_MG132_Tx_Tryp_2013-02-15_velos_2511 (PTA55_RL_MG132_Tx_Tryp_F004019)	Pp3c9_8340V3.4	no annotation	0.993	6.48e-05	47425.9	1	1	1	2791: Scan 14135 [C:\MASCOT_DATA_REP\Max Power\PTA55\2013-02-15_velos_2511.raw]	YGDGEPSETPVEPGANQASTSR	M	S	0.997	54.4	43.7	49.8	C13_dimethyl_Nterm (+34)	2282.05	3	-0.0034	-1.5	49	70	Pp3c9_8340V3.4,Pp3c9_8340V3.1	2	457
Tryp	PTA55_RL_MG132_Tx_Tryp	PTA55_RL_MG132_Tx_Tryp_2013-02-15_velos_2511 (PTA55_RL_MG132_Tx_Tryp_F004019)	Pp3c9_8340V3.1	2_3 no annotation	0.993	6.48e-05	42300.1	1	1	1	2791: Scan 14135 [C:\MASCOT_DATA_REP\Max Power\PTA55\2013-02-15_velos_2511.raw]	YGDGEPSETPVEPGANQASTSR	M	S	0.997	54.4	43.7	49.8	C13_dimethyl_Nterm (+34)	2282.05	3	-0.0034	-1.5	2	23	Pp3c9_8340V3.4,Pp3c9_8340V3.1	2	410
Tryp	PTA79_SDS_Tryp	PTA79_SDS_Tryp_2013-05-19_velos_3477 (PTA79_SDS_Tryp_F004003)	Pp3c16_5910V3.1	2 K11352 - NADH dehydrogenase (ubiquinone) 1 alpha subcomplex subunit 12 (NDUFA12) (1 of 1)	0.994	3.87e-05	19802.3	1	1	1	11184: Scan 22381 [C:\MASCOT_DATA_REP\Max Power\PTA79\2013-05-19_velos_3477.raw]	ASSGFKAALDKVR	M	N	0.997	96.1	41.6	84.2	Acetyl (+42), C13_D2_dimethyl_K (+34), C13_D2_dimethyl_K (+34)	1458.88	3	-4.3e-06	-0.003	2	14	Pp3c16_5910V3.1	1	175
Tryp	PTA75_SDS_Tryp	PTA75_SDS_Tryp__2013-04-02_velos_2978 (PTA75_SDS_Tryp_F004009)	Pp3c16_5910V3.1	2 K11352 - NADH dehydrogenase (ubiquinone) 1 alpha subcomplex subunit 12 (NDUFA12) (1 of 1)	0.993	3.36e-05	19802.3	1	1	1	9860: Scan 22585 [C:\MASCOT_DATA_REP\Max Power\PTA75\2013-04-02_velos_2978.raw]	ASSGFKAALDKVR	M	N	0.997	50.4	40.9	48	Acetyl (+42), C13_D2_dimethyl_K (+34), C13_D2_dimethyl_K (+34)	1458.88	3	0.0017	1.2	2	14	Pp3c16_5910V3.1	1	175
Tryp	PTA79_Tx_Tryp	PTA79_Tx_Tryp_2013-05-19_velos_3474 (PTA79_Tx_Tryp_F004007)	Pp3c16_5910V3.1	2 K11352 - NADH dehydrogenase (ubiquinone) 1 alpha subcomplex subunit 12 (NDUFA12) (1 of 1)	0.992	3.11e-05	19802.3	1	1	1	11847: Scan 22825 [C:\MASCOT_DATA_REP\Max Power\PTA79\2013-05-19_velos_3474.raw]	ASSGFKAALDKVR	M	N	0.997	58.3	41.4	47.9	Acetyl (+42), C13_D2_dimethyl_K (+34), C13_D2_dimethyl_K (+34)	1458.88	3	-0.00057	-0.39	2	14	Pp3c16_5910V3.1	1	175
Tryp	PTA55_RL_MG132_Tris_Tryp	PTA55_RL_MG132_Tris_Tryp_2013-02-15_velos_2513 (PTA55_RL_MG132_Tris_Tryp_F004016)	Pp3c1_29660V3.1	2 PTHR13923 - SEC31-RELATED PROTEIN (1 of 2)	0.997	2.48e-05	124984	1	1	1	7815: Scan 15135 [C:\MASCOT_DATA_REP\Max Power\PTA55\2013-02-15_velos_2513.raw]	AAPPASSFQGPPR	F	Q	0.995	62.2	44.2	53.9	C13_dimethyl_Nterm (+34)	1315.71	2	-0.0028	-2.1	941	953	Pp3c1_29660V3.1	1	1167
Tryp	PTA79_Tx_Tryp	PTA79_Tx_Tryp_2013-05-19_velos_3474 (PTA79_Tx_Tryp_F004007)	Pp3c16_16070V3.1	2 K02739 - 20S proteasome subunit beta 2 (PSMB7) (1 of 3)	0.992	3.11e-05	30096.3	1	1	1	22244: Scan 36405 [C:\MASCOT_DATA_REP\Max Power\PTA79\2013-05-19_velos_3474.raw]	TTIVGLVYKDGVILGADTR	G	A	0.997	114	41.5	108	C13_dimethyl_Nterm (+34), C13_D2_dimethyl_K (+34)	2058.24	3	-0.0011	-0.55	41	59	Pp3c16_16070V3.1	1	276
Tryp	PTA75_SDS_Tryp	PTA75_SDS_Tryp__2013-04-02_velos_2978 (PTA75_SDS_Tryp_F004009)	Pp3c16_16070V3.1	2 K02739 - 20S proteasome subunit beta 2 (PSMB7) (1 of 3)	0.993	6.71e-05	30096.3	1	1	2	19045: Scan 35159 [C:\MASCOT_DATA_REP\Max Power\PTA75\2013-04-02_velos_2978.raw]	TTIVGLVYKDGVILGADTR	G	A	0.997	57.3	41.3	29.2	C13_dimethyl_Nterm (+34), C13_D2_dimethyl_K (+34)	2058.24	3	0.0024	1.2	41	59	Pp3c16_16070V3.1	1	276
Tryp	PTA75_SDS_Tryp	PTA75_SDS_Tryp__2013-04-02_velos_2978 (PTA75_SDS_Tryp_F004009)	Pp3c16_16070V3.1	2 K02739 - 20S proteasome subunit beta 2 (PSMB7) (1 of 3)	0.993	6.71e-05	30096.3	1	1	2	19054: Scan 35171 [C:\MASCOT_DATA_REP\Max Power\PTA75\2013-04-02_velos_2978.raw]	TTIVGLVYKDGVILGADTR	G	A	0.997	108	41.4	97.3	C13_dimethyl_Nterm (+34), C13_D2_dimethyl_K (+34)	2058.24	3	-0.00042	-0.2	41	59	Pp3c16_16070V3.1	1	276
Tryp	PTA79_Tris_Tryp	PTA79_Tris_Tryp_2013-05-19_velos_3471 (PTA79_Tris_Tryp_F004005)	Pp3c16_16070V3.1	2 K02739 - 20S proteasome subunit beta 2 (PSMB7) (1 of 3)	0.992	2.83e-05	30096.3	1	1	1	22715: Scan 37870 [C:\MASCOT_DATA_REP\Max Power\PTA79\2013-05-19_velos_3471.raw]	TTIVGLVYKDGVILGADTR	G	A	0.997	129	41.5	122	C13_dimethyl_Nterm (+34), C13_D2_dimethyl_K (+34)	2058.24	3	-0.0014	-0.7	41	59	Pp3c16_16070V3.1	1	276
Tryp	PTA55_RL_MG132_Tris_Tryp	PTA55_RL_MG132_Tris_Tryp_2013-02-15_velos_2513 (PTA55_RL_MG132_Tris_Tryp_F004016)	Pp3c16_16070V3.1	2 K02739 - 20S proteasome subunit beta 2 (PSMB7) (1 of 3)	0.993	2.48e-05	30096.3	1	1	1	25990: Scan 38043 [C:\MASCOT_DATA_REP\Max Power\PTA55\2013-02-15_velos_2513.raw]	TTIVGLVYKDGVILGADTR	G	A	0.997	130	41.8	123	C13_dimethyl_Nterm (+34), C13_D2_dimethyl_K (+34)	2058.23	3	-0.0056	-2.7	41	59	Pp3c16_16070V3.1	1	276
Tryp	PTA46_DMSO_ Tris_HCD_Tryp	PTA46_DMSO_ Tris_Tryp_Tryp_2012-09-26_velos_0818 (PTA46_DMSO_ Tris_HCD_Tryp_F004116)	Pp3c16_16070V3.1	2 K02739 - 20S proteasome subunit beta 2 (PSMB7) (1 of 3)	0.996	6.41e-05	30096.3	1	1	1	9009: Scan 13647 [C:\MASCOT_DATA_REP\Max Power\PTA46\2012-09-26_velos_0818.raw]	TTIVGLVYKDGVILGADTR	G	A	0.997	52.2	42.4	33.6	D2_dimethyl_Nterm (+32), D2_dimethyl_K (+32)	2054.21	3	-0.012	-5.8	41	59	Pp3c16_16070V3.1	1	276
Tryp	PTA55_RL_MG132_Tris_Tryp	PTA55_RL_MG132_Tris_Tryp_2013-02-15_velos_2513 (PTA55_RL_MG132_Tris_Tryp_F004016)	Pp3c6_4000V3.1	2 PTHR23130:SF80 - AUXIN-INDUCED IN ROOT CULTURES PROTEIN 12 (1 of 2)	0.999	2.48e-05	43198.3	1	1	1	7406: Scan 14630 [C:\MASCOT_DATA_REP\Max Power\PTA55\2013-02-15_velos_2513.raw]	AQSCNVLLTSNR	S	Q	0.997	57.4	44.4	39.1	C13_dimethyl_Nterm (+34), Carbamidomethyl (+57)	1395.73	2	-0.00075	-0.54	25	36	Pp3c6_4000V3.1	1	403
Tryp	PTA55_RL_MG132_Tx_Tryp	PTA55_RL_MG132_Tx_Tryp_2013-02-15_velos_2511 (PTA55_RL_MG132_Tx_Tryp_F004019)	Pp3c6_4000V3.1	2 PTHR23130:SF80 - AUXIN-INDUCED IN ROOT CULTURES PROTEIN 12 (1 of 2)	0.992	6.48e-05	43198.3	1	1	1	2294: Scan 12993 [C:\MASCOT_DATA_REP\Max Power\PTA55\2013-02-15_velos_2511.raw]	AQSCNVLLTSNR	S	Q	0.997	50.4	44.6	28.6	C13_dimethyl_Nterm (+34), Carbamidomethyl (+57)	1395.73	2	-0.00031	-0.22	25	36	Pp3c6_4000V3.1	1	403
Tryp	PTA79_Tris_Tryp	PTA79_Tris_Tryp_2013-05-19_velos_3471 (PTA79_Tris_Tryp_F004005)	Pp3c6_4000V3.1	2 PTHR23130:SF80 - AUXIN-INDUCED IN ROOT CULTURES PROTEIN 12 (1 of 2)	0.992	2.83e-05	43198.3	1	1	1	4208: Scan 13220 [C:\MASCOT_DATA_REP\Max Power\PTA79\2013-05-19_velos_3471.raw]	AQSCNVLLTSNR	S	Q	0.997	66.5	44.6	51.9	C13_dimethyl_Nterm (+34), Carbamidomethyl (+57)	1395.73	2	-0.0038	-2.7	25	36	Pp3c6_4000V3.1	1	403
Chymo	PTA79_SDS_Chymo	PTA79_SDS_Chymo_2013-05-19_velos_3478 (PTA79_SDS_Chymo_F004006)	Pp3c6_4000V3.1	2 PTHR23130:SF80 - AUXIN-INDUCED IN ROOT CULTURES PROTEIN 12 (1 of 2)	1	3.01e-05	43198.3	1	1	1	23899: Scan 37850 [C:\MASCOT_DATA_REP\Max Power\PTA79\2013-05-19_velos_3478.raw]	IDLLTAQASTVELPNQKL	N	K	0.997	51.5	43.1	47.2	C13_dimethyl_Nterm (+34), C13_D2_dimethyl_K (+34)	2021.21	3	0.0003	0.15	191	208	Pp3c6_4000V3.1	1	403
Tryp	PTA79_Tx_Tryp	PTA79_Tx_Tryp_2013-05-19_velos_3474 (PTA79_Tx_Tryp_F004007)	Pp3c6_4000V3.1	2 PTHR23130:SF80 - AUXIN-INDUCED IN ROOT CULTURES PROTEIN 12 (1 of 2)	0.992	3.11e-05	43198.3	1	1	1	4454: Scan 13300 [C:\MASCOT_DATA_REP\Max Power\PTA79\2013-05-19_velos_3474.raw]	AQSCNVLLTSNR	S	Q	0.997	70.6	44.4	55.8	C13_dimethyl_Nterm (+34), Carbamidomethyl (+57)	1395.73	2	-0.00077	-0.55	25	36	Pp3c6_4000V3.1	1	403
GluC	PTA55_RL_MG132_Tx_GluC	PTA55_RL_MG132_Tx_GluC_2013-02-15_velos_2515.raw.-1 (PTA55_RL_MG132_Tx_GluC_F004018)	Pp3c9_9170V3.1	PTHR12758:SF13 - GBF-INTERACTING PROTEIN 1 (1 of 4)	1	3.59e-05	98612.7	1	1	1	3123: Scan 10805 [C:\MASCOT_DATA_REP\Max Power\PTA55\2013-02-15_velos_2515.raw]	TASAPSSRDVSVDE	A	A	0.982	45.3	44.6	31.9	C13_dimethyl_Nterm (+34)	1453.71	2	-0.0016	-1.1	362	375	Pp3c9_9170V3.1,Pp3c9_9170V3.2	2	963
GluC	PTA55_RL_MG132_Tx_GluC	PTA55_RL_MG132_Tx_GluC_2013-02-15_velos_2515.raw.-1 (PTA55_RL_MG132_Tx_GluC_F004018)	Pp3c9_9170V3.2	9 PTHR12758:SF13 - GBF-INTERACTING PROTEIN 1 (1 of 4)	1	3.59e-05	98555.6	1	1	1	3123: Scan 10805 [C:\MASCOT_DATA_REP\Max Power\PTA55\2013-02-15_velos_2515.raw]	TASAPSSRDVSVDE	A	A	0.982	45.3	44.6	31.9	C13_dimethyl_Nterm (+34)	1453.71	2	-0.0016	-1.1	361	374	Pp3c9_9170V3.1,Pp3c9_9170V3.2	2	962
Tryp	PTA55_RL_MG132_Tris_Tryp	PTA55_RL_MG132_Tris_Tryp_2013-02-15_velos_2513 (PTA55_RL_MG132_Tris_Tryp_F004016)	Pp3c18_16070V3.1	2_3_4_5 K15918 - D-glycerate 3-kinase (GLYK) (1 of 1)	0.993	2.48e-05	46673.5	1	1	1	17998: Scan 27908 [C:\MASCOT_DATA_REP\Max Power\PTA55\2013-02-15_velos_2513.raw]	QLRFDEFNLSHSEKVR	R	I	0.997	46.7	46	45.2	Gln->pyro-Glu (-17), C13_D2_dimethyl_K (+34)	2021.05	4	-0.0022	-1.1	125	140	Pp3c18_16070V3.1	1	418
Tryp	PTA75_SDS_Tryp	PTA75_SDS_Tryp__2013-04-02_velos_2978 (PTA75_SDS_Tryp_F004009)	Pp3c14_5440V3.1	2 PTHR10264:SF27 - STOMATIN-LIKE PROTEIN 2, MITOCHONDRIAL (1 of 1)	0.993	3.36e-05	46893.6	1	1	1	9315: Scan 21881 [C:\MASCOT_DATA_REP\Max Power\PTA75\2013-04-02_velos_2978.raw]	QSHINIADGKKNSVILESEAAMMDQVNR	R	A	0.997	57.2	47.3	57.2	Gln->pyro-Glu (-17), C13_D2_dimethyl_K (+34), C13_D2_dimethyl_K (+34), Oxidation (+16), Oxidation (+16)	3180.59	4	-0.024	-7.4	261	288	Pp3c14_5440V3.1	1	434
GluC	PTA55_RL_MG132_Tx_GluC	PTA55_RL_MG132_Tx_GluC_2013-02-15_velos_2515.raw.-1 (PTA55_RL_MG132_Tx_GluC_F004018)	Pp3c14_5440V3.1	2 PTHR10264:SF27 - STOMATIN-LIKE PROTEIN 2, MITOCHONDRIAL (1 of 1)	1	3.59e-05	46893.6	1	1	1	3885: Scan 11935 [C:\MASCOT_DATA_REP\Max Power\PTA55\2013-02-15_velos_2515.raw]	FKSGRDDPSFRYE	G	M	0.997	52.9	45.1	44.7	C13_dimethyl_Nterm (+34), C13_D2_dimethyl_K (+34)	1670.87	4	-0.00051	-0.31	66	78	Pp3c14_5440V3.1	1	434
Tryp	PTA79_SDS_Tryp	PTA79_SDS_Tryp_2013-05-19_velos_3477 (PTA79_SDS_Tryp_F004003)	Pp3c15_20190V3.3	PTHR10668:SF83 - PYRIDINE NUCLEOTIDE-DISULFIDE OXIDOREDUCTASE DOMAIN-CONTAINING PROTEIN 2 (1 of 1)	0.994	3.87e-05	50712.6	1	1	1	5731: Scan 15362 [C:\MASCOT_DATA_REP\Max Power\PTA79\2013-05-19_velos_3477.raw]	YVTDAKVHGTGFLTER	R	V	0.997	49.8	44.6	42.6	C13_dimethyl_Nterm (+34), C13_D2_dimethyl_K (+34)	1861.04	4	-0.00047	-0.25	32	47	Pp3c15_20190V3.3,Pp3c15_20190V3.1	2	472
Tryp	PTA79_SDS_Tryp	PTA79_SDS_Tryp_2013-05-19_velos_3477 (PTA79_SDS_Tryp_F004003)	Pp3c15_20190V3.1	2 PTHR10668:SF83 - PYRIDINE NUCLEOTIDE-DISULFIDE OXIDOREDUCTASE DOMAIN-CONTAINING PROTEIN 2 (1 of 1)	0.994	3.87e-05	64037.4	1	1	1	5731: Scan 15362 [C:\MASCOT_DATA_REP\Max Power\PTA79\2013-05-19_velos_3477.raw]	YVTDAKVHGTGFLTER	R	V	0.997	49.8	44.6	42.6	C13_dimethyl_Nterm (+34), C13_D2_dimethyl_K (+34)	1861.04	4	-0.00047	-0.25	32	47	Pp3c15_20190V3.3,Pp3c15_20190V3.1	2	596
Tryp	PTA79_Tx_Tryp	PTA79_Tx_Tryp_2013-05-19_velos_3474 (PTA79_Tx_Tryp_F004007)	Pp3c15_20190V3.1	2 PTHR10668:SF83 - PYRIDINE NUCLEOTIDE-DISULFIDE OXIDOREDUCTASE DOMAIN-CONTAINING PROTEIN 2 (1 of 1)	0.992	3.11e-05	64037.4	1	1	1	6471: Scan 15863 [C:\MASCOT_DATA_REP\Max Power\PTA79\2013-05-19_velos_3474.raw]	YVTDAKVHGTGFLTER	R	V	0.997	49.9	44.7	46.6	C13_dimethyl_Nterm (+34), C13_D2_dimethyl_K (+34)	1861.04	4	-0.0011	-0.6	32	47	Pp3c15_20190V3.1,Pp3c15_20190V3.3	2	596
Tryp	PTA79_Tx_Tryp	PTA79_Tx_Tryp_2013-05-19_velos_3474 (PTA79_Tx_Tryp_F004007)	Pp3c15_20190V3.3	PTHR10668:SF83 - PYRIDINE NUCLEOTIDE-DISULFIDE OXIDOREDUCTASE DOMAIN-CONTAINING PROTEIN 2 (1 of 1)	0.992	3.11e-05	50712.6	1	1	1	6471: Scan 15863 [C:\MASCOT_DATA_REP\Max Power\PTA79\2013-05-19_velos_3474.raw]	YVTDAKVHGTGFLTER	R	V	0.997	49.9	44.7	46.6	C13_dimethyl_Nterm (+34), C13_D2_dimethyl_K (+34)	1861.04	4	-0.0011	-0.6	32	47	Pp3c15_20190V3.1,Pp3c15_20190V3.3	2	472
Tryp	PTA55_RL_MG132_Tx_Tryp	PTA55_RL_MG132_Tx_Tryp_2013-02-15_velos_2511 (PTA55_RL_MG132_Tx_Tryp_F004019)	Pp3c26_11120V3.4	K13719 - ubiquitin thioesterase OTU1 (OTU1, YOD1) (1 of 1)	0.993	6.48e-05	24484.5	1	1	1	1777: Scan 11524 [C:\MASCOT_DATA_REP\Max Power\PTA55\2013-02-15_velos_2511.raw]	ADESVVVRR	M	V	0.997	64.3	43.6	45.5	Acetyl (+42)	1071.57	2	-0.00043	-0.4	13	21	Pp3c26_11120V3.4,Pp3c26_11120V3.1	2	222
Tryp	PTA55_RL_MG132_Tx_Tryp	PTA55_RL_MG132_Tx_Tryp_2013-02-15_velos_2511 (PTA55_RL_MG132_Tx_Tryp_F004019)	Pp3c26_11120V3.1	2_3 K13719 - ubiquitin thioesterase OTU1 (OTU1, YOD1) (1 of 1)	0.993	6.48e-05	23141	1	1	1	1777: Scan 11524 [C:\MASCOT_DATA_REP\Max Power\PTA55\2013-02-15_velos_2511.raw]	ADESVVVRR	M	V	0.997	64.3	43.6	45.5	Acetyl (+42)	1071.57	2	-0.00043	-0.4	2	10	Pp3c26_11120V3.4,Pp3c26_11120V3.1	2	211
Tryp	PTA55_RL_MG132_Tris_Tryp	PTA55_RL_MG132_Tris_Tryp_2013-02-15_velos_2513 (PTA55_RL_MG132_Tris_Tryp_F004016)	Pp3c26_11120V3.4	K13719 - ubiquitin thioesterase OTU1 (OTU1, YOD1) (1 of 1)	0.993	2.48e-05	24484.5	1	1	1	5995: Scan 12871 [C:\MASCOT_DATA_REP\Max Power\PTA55\2013-02-15_velos_2513.raw]	ADESVVVRR	M	V	0.997	59.4	43.8	42.5	Acetyl (+42)	1071.57	2	0.00081	0.76	13	21	Pp3c26_11120V3.4,Pp3c26_11120V3.1	2	222
Tryp	PTA55_RL_MG132_Tris_Tryp	PTA55_RL_MG132_Tris_Tryp_2013-02-15_velos_2513 (PTA55_RL_MG132_Tris_Tryp_F004016)	Pp3c26_11120V3.1	2_3 K13719 - ubiquitin thioesterase OTU1 (OTU1, YOD1) (1 of 1)	0.993	2.48e-05	23141	1	1	1	5995: Scan 12871 [C:\MASCOT_DATA_REP\Max Power\PTA55\2013-02-15_velos_2513.raw]	ADESVVVRR	M	V	0.997	59.4	43.8	42.5	Acetyl (+42)	1071.57	2	0.00081	0.76	2	10	Pp3c26_11120V3.4,Pp3c26_11120V3.1	2	211
Chymo	PTA79_Tris_Chymo	PTA79_Tris_Chymo_2013-05-19_velos_3472 (PTA79_Tris_Chymo_F004008)	Pp3c11_15680V3.4	K17285 - selenium-binding protein 1 (SELENBP1) (1 of 1)	0.993	5.13e-05	50664.5	1	2	2	24949: Scan 40132 [C:\MASCOT_DATA_REP\Max Power\PTA79\2013-05-19_velos_3472.raw]	ASAIVDKVKSVIQPEDENGKAGH	M	C	0.997	74.6	44.6	74.6	Acetyl (+42), C13_D2_dimethyl_K (+34), C13_D2_dimethyl_K (+34), Asn_deam_Asp (+1), C13_D2_dimethyl_K (+34)	2536.41	4	-0.012	-4.7	2	24	Pp3c11_15680V3.4,Pp3c11_15680V3.1	2	460
Chymo	PTA79_Tris_Chymo	PTA79_Tris_Chymo_2013-05-19_velos_3472 (PTA79_Tris_Chymo_F004008)	Pp3c11_15680V3.4	K17285 - selenium-binding protein 1 (SELENBP1) (1 of 1)	0.993	5.13e-05	50664.5	1	2	2	24272: Scan 39237 [C:\MASCOT_DATA_REP\Max Power\PTA79\2013-05-19_velos_3472.raw]	ASAIVDKVKSVIQPEDENGKAGH	M	C	0.997	105	43.9	104	Acetyl (+42), C13_D2_dimethyl_K (+34), C13_D2_dimethyl_K (+34), C13_D2_dimethyl_K (+34)	2535.44	4	-0.00034	-0.13	2	24	Pp3c11_15680V3.4,Pp3c11_15680V3.1	2	460
Chymo	PTA79_Tris_Chymo	PTA79_Tris_Chymo_2013-05-19_velos_3472 (PTA79_Tris_Chymo_F004008)	Pp3c11_15680V3.1	2_3 K17285 - selenium-binding protein 1 (SELENBP1) (1 of 1)	0.993	5.13e-05	54750.3	1	2	2	24949: Scan 40132 [C:\MASCOT_DATA_REP\Max Power\PTA79\2013-05-19_velos_3472.raw]	ASAIVDKVKSVIQPEDENGKAGH	M	C	0.997	74.6	44.6	74.6	Acetyl (+42), C13_D2_dimethyl_K (+34), C13_D2_dimethyl_K (+34), Asn_deam_Asp (+1), C13_D2_dimethyl_K (+34)	2536.41	4	-0.012	-4.7	2	24	Pp3c11_15680V3.4,Pp3c11_15680V3.1	2	496
Chymo	PTA79_Tris_Chymo	PTA79_Tris_Chymo_2013-05-19_velos_3472 (PTA79_Tris_Chymo_F004008)	Pp3c11_15680V3.1	2_3 K17285 - selenium-binding protein 1 (SELENBP1) (1 of 1)	0.993	5.13e-05	54750.3	1	2	2	24272: Scan 39237 [C:\MASCOT_DATA_REP\Max Power\PTA79\2013-05-19_velos_3472.raw]	ASAIVDKVKSVIQPEDENGKAGH	M	C	0.997	105	43.9	104	Acetyl (+42), C13_D2_dimethyl_K (+34), C13_D2_dimethyl_K (+34), C13_D2_dimethyl_K (+34)	2535.44	4	-0.00034	-0.13	2	24	Pp3c11_15680V3.4,Pp3c11_15680V3.1	2	496
GluC	PTA55_RL_MG132_Tris_GluC	PTA55_RL_MG132_Tris_GluC_2013-02-15_velos_2517 (PTA55_RL_MG132_Tris_GluC_F004017)	Pp3c11_15680V3.4	K17285 - selenium-binding protein 1 (SELENBP1) (1 of 1)	1	8.14e-05	50664.5	2	3	3	30775: Scan 43953 [C:\MASCOT_DATA_REP\Max Power\PTA55\2013-02-15_velos_2517.raw]	ASAIVDKVKSVIQPE	M	D	0.997	59	40.8	56.5	Acetyl (+42), C13_D2_dimethyl_K (+34), C13_D2_dimethyl_K (+34)	1693.02	3	-0.0055	-3.2	2	16	Pp3c11_15680V3.4,Pp3c11_15680V3.1	2	460
GluC	PTA55_RL_MG132_Tris_GluC	PTA55_RL_MG132_Tris_GluC_2013-02-15_velos_2517 (PTA55_RL_MG132_Tris_GluC_F004017)	Pp3c11_15680V3.4	K17285 - selenium-binding protein 1 (SELENBP1) (1 of 1)	1	8.14e-05	50664.5	2	3	3	31321: Scan 44673 [C:\MASCOT_DATA_REP\Max Power\PTA55\2013-02-15_velos_2517.raw]	ASAIVDKVKSVIQPEDE	M	N	0.997	101	44	95.5	Acetyl (+42), C13_D2_dimethyl_K (+34), C13_D2_dimethyl_K (+34)	1937.1	2	0.0012	0.6	2	18	Pp3c11_15680V3.4,Pp3c11_15680V3.1	2	460
GluC	PTA55_RL_MG132_Tris_GluC	PTA55_RL_MG132_Tris_GluC_2013-02-15_velos_2517 (PTA55_RL_MG132_Tris_GluC_F004017)	Pp3c11_15680V3.4	K17285 - selenium-binding protein 1 (SELENBP1) (1 of 1)	1	8.14e-05	50664.5	2	3	3	30772: Scan 43949 [C:\MASCOT_DATA_REP\Max Power\PTA55\2013-02-15_velos_2517.raw]	ASAIVDKVKSVIQPE	M	D	0.997	69.9	40.9	66.6	Acetyl (+42), C13_D2_dimethyl_K (+34), C13_D2_dimethyl_K (+34)	1693.03	2	-0.0018	-1.1	2	16	Pp3c11_15680V3.4,Pp3c11_15680V3.1	2	460
GluC	PTA55_RL_MG132_Tris_GluC	PTA55_RL_MG132_Tris_GluC_2013-02-15_velos_2517 (PTA55_RL_MG132_Tris_GluC_F004017)	Pp3c11_15680V3.1	2_3 K17285 - selenium-binding protein 1 (SELENBP1) (1 of 1)	1	8.14e-05	54750.3	2	3	3	31321: Scan 44673 [C:\MASCOT_DATA_REP\Max Power\PTA55\2013-02-15_velos_2517.raw]	ASAIVDKVKSVIQPEDE	M	N	0.997	101	44	95.5	Acetyl (+42), C13_D2_dimethyl_K (+34), C13_D2_dimethyl_K (+34)	1937.1	2	0.0012	0.6	2	18	Pp3c11_15680V3.4,Pp3c11_15680V3.1	2	496
GluC	PTA55_RL_MG132_Tris_GluC	PTA55_RL_MG132_Tris_GluC_2013-02-15_velos_2517 (PTA55_RL_MG132_Tris_GluC_F004017)	Pp3c11_15680V3.1	2_3 K17285 - selenium-binding protein 1 (SELENBP1) (1 of 1)	1	8.14e-05	54750.3	2	3	3	30772: Scan 43949 [C:\MASCOT_DATA_REP\Max Power\PTA55\2013-02-15_velos_2517.raw]	ASAIVDKVKSVIQPE	M	D	0.997	69.9	40.9	66.6	Acetyl (+42), C13_D2_dimethyl_K (+34), C13_D2_dimethyl_K (+34)	1693.03	2	-0.0018	-1.1	2	16	Pp3c11_15680V3.4,Pp3c11_15680V3.1	2	496
GluC	PTA55_RL_MG132_Tris_GluC	PTA55_RL_MG132_Tris_GluC_2013-02-15_velos_2517 (PTA55_RL_MG132_Tris_GluC_F004017)	Pp3c11_15680V3.1	2_3 K17285 - selenium-binding protein 1 (SELENBP1) (1 of 1)	1	8.14e-05	54750.3	2	3	3	30775: Scan 43953 [C:\MASCOT_DATA_REP\Max Power\PTA55\2013-02-15_velos_2517.raw]	ASAIVDKVKSVIQPE	M	D	0.997	59	40.8	56.5	Acetyl (+42), C13_D2_dimethyl_K (+34), C13_D2_dimethyl_K (+34)	1693.02	3	-0.0055	-3.2	2	16	Pp3c11_15680V3.4,Pp3c11_15680V3.1	2	496
Chymo	PTA79_P_Tris_Chymo	PTA79_P_Tris_Chymo_2013-04-26_velos_3249 (PTA79_P_Tris_Chymo_F004004)	Pp3c11_15680V3.4	K17285 - selenium-binding protein 1 (SELENBP1) (1 of 1)	0.994	3.85e-05	50664.5	1	1	1	17904: Scan 35044 [C:\MASCOT_DATA_REP\Max Power\PTA79\2013-04-26_velos_3249.raw]	ASAIVDKVKSVIQPEDENGKAGH	M	C	0.997	53.2	43.7	52.6	Acetyl (+42), C13_D2_dimethyl_K (+34), C13_D2_dimethyl_K (+34), C13_D2_dimethyl_K (+34)	2535.44	4	0.0039	1.6	2	24	Pp3c11_15680V3.4,Pp3c11_15680V3.1	2	460
Chymo	PTA79_P_Tris_Chymo	PTA79_P_Tris_Chymo_2013-04-26_velos_3249 (PTA79_P_Tris_Chymo_F004004)	Pp3c11_15680V3.1	2_3 K17285 - selenium-binding protein 1 (SELENBP1) (1 of 1)	0.994	3.85e-05	54750.3	1	1	1	17904: Scan 35044 [C:\MASCOT_DATA_REP\Max Power\PTA79\2013-04-26_velos_3249.raw]	ASAIVDKVKSVIQPEDENGKAGH	M	C	0.997	53.2	43.7	52.6	Acetyl (+42), C13_D2_dimethyl_K (+34), C13_D2_dimethyl_K (+34), C13_D2_dimethyl_K (+34)	2535.44	4	0.0039	1.6	2	24	Pp3c11_15680V3.4,Pp3c11_15680V3.1	2	496
Tryp	PTA79_P_Tris_Tryp	PTA79_P_Tris_Tryp_2013-04-26_velos_3248 (PTA79_P_Tris_Tryp_F004002)	Pp3c11_15680V3.1	2_3 K17285 - selenium-binding protein 1 (SELENBP1) (1 of 1)	0.995	0.000124	54750.3	1	1	1	6931: Scan 40528 [C:\MASCOT_DATA_REP\Max Power\PTA79\2013-04-26_velos_3248.raw]	QTLDLGNTGLIPLEIR	K	F	0.997	58.5	44.9	56	Gln->pyro-Glu (-17)	1734.95	2	-0.00047	-0.27	263	278	Pp3c11_15680V3.1	1	496
Tryp	PTA79_Tx_Tryp	PTA79_Tx_Tryp_2013-05-19_velos_3474 (PTA79_Tx_Tryp_F004007)	Pp3c11_15680V3.4	K17285 - selenium-binding protein 1 (SELENBP1) (1 of 1)	0.992	3.11e-05	50664.5	1	1	1	21112: Scan 34953 [C:\MASCOT_DATA_REP\Max Power\PTA79\2013-05-19_velos_3474.raw]	ASAIVDKVKSVIQPEDENGKAGH	M	C	0.997	72.2	44.3	68.5	Acetyl (+42), C13_D2_dimethyl_K (+34), C13_D2_dimethyl_K (+34), C13_D2_dimethyl_K (+34)	2535.45	4	0.011	4.2	2	24	Pp3c11_15680V3.4,Pp3c11_15680V3.1	2	460
Tryp	PTA79_Tx_Tryp	PTA79_Tx_Tryp_2013-05-19_velos_3474 (PTA79_Tx_Tryp_F004007)	Pp3c11_15680V3.1	2_3 K17285 - selenium-binding protein 1 (SELENBP1) (1 of 1)	0.992	3.11e-05	54750.3	1	1	1	21112: Scan 34953 [C:\MASCOT_DATA_REP\Max Power\PTA79\2013-05-19_velos_3474.raw]	ASAIVDKVKSVIQPEDENGKAGH	M	C	0.997	72.2	44.3	68.5	Acetyl (+42), C13_D2_dimethyl_K (+34), C13_D2_dimethyl_K (+34), C13_D2_dimethyl_K (+34)	2535.45	4	0.011	4.2	2	24	Pp3c11_15680V3.4,Pp3c11_15680V3.1	2	496
Tryp	PTA46_DMSO_ Tris_HCD_Tryp	PTA46_DMSO_ Tris_Tryp_Tryp_2012-09-26_velos_0818 (PTA46_DMSO_ Tris_HCD_Tryp_F004116)	Pp3c11_15680V3.1	2_3 K17285 - selenium-binding protein 1 (SELENBP1) (1 of 1)	0.996	6.41e-05	54750.3	1	1	1	8282: Scan 12719 [C:\MASCOT_DATA_REP\Max Power\PTA46\2012-09-26_velos_0818.raw]	ASAIVDKVKSVIQPEDENGKAGH	M	C	0.997	69.4	45.1	68.1	Acetyl (+42), D2_dimethyl_K (+32), D2_dimethyl_K (+32), D2_dimethyl_K (+32)	2529.42	4	-0.0011	-0.43	2	24	Pp3c11_15680V3.1,Pp3c11_15680V3.4	2	496
Tryp	PTA46_DMSO_ Tris_HCD_Tryp	PTA46_DMSO_ Tris_Tryp_Tryp_2012-09-26_velos_0818 (PTA46_DMSO_ Tris_HCD_Tryp_F004116)	Pp3c11_15680V3.4	K17285 - selenium-binding protein 1 (SELENBP1) (1 of 1)	0.996	6.41e-05	50664.5	1	1	1	8282: Scan 12719 [C:\MASCOT_DATA_REP\Max Power\PTA46\2012-09-26_velos_0818.raw]	ASAIVDKVKSVIQPEDENGKAGH	M	C	0.997	69.4	45.1	68.1	Acetyl (+42), D2_dimethyl_K (+32), D2_dimethyl_K (+32), D2_dimethyl_K (+32)	2529.42	4	-0.0011	-0.43	2	24	Pp3c11_15680V3.1,Pp3c11_15680V3.4	2	460
Chymo	PTA79_Tx_Chymo	PTA79_Tx_Chymo__2013-05-19_velos_3475 (PTA79_Tx_Chymo_F004010)	Pp3c11_15680V3.1	2_3 K17285 - selenium-binding protein 1 (SELENBP1) (1 of 1)	0.994	3.42e-05	54750.3	1	1	1	20577: Scan 34535 [C:\MASCOT_DATA_REP\Max Power\PTA79\2013-05-19_velos_3475.raw]	ASAIVDKVKSVIQPEDENGKAGH	M	C	0.997	65.5	43.8	63.6	Acetyl (+42), C13_D2_dimethyl_K (+34), C13_D2_dimethyl_K (+34), C13_D2_dimethyl_K (+34)	2535.44	4	0.0021	0.81	2	24	Pp3c11_15680V3.1,Pp3c11_15680V3.4	2	496
Chymo	PTA79_Tx_Chymo	PTA79_Tx_Chymo__2013-05-19_velos_3475 (PTA79_Tx_Chymo_F004010)	Pp3c11_15680V3.4	K17285 - selenium-binding protein 1 (SELENBP1) (1 of 1)	0.994	3.42e-05	50664.5	1	1	1	20577: Scan 34535 [C:\MASCOT_DATA_REP\Max Power\PTA79\2013-05-19_velos_3475.raw]	ASAIVDKVKSVIQPEDENGKAGH	M	C	0.997	65.5	43.8	63.6	Acetyl (+42), C13_D2_dimethyl_K (+34), C13_D2_dimethyl_K (+34), C13_D2_dimethyl_K (+34)	2535.44	4	0.0021	0.81	2	24	Pp3c11_15680V3.1,Pp3c11_15680V3.4	2	460
GluC	PTA79_P_Tris_GluC	PTA79_P_Tris_GluC_2013-04-26_velos_3251 (PTA79_P_Tris_GluC_F004013)	Pp3c11_15680V3.1	2_3 K17285 - selenium-binding protein 1 (SELENBP1) (1 of 1)	1	6.96e-05	54750.3	2	2	2	25538: Scan 43606 [C:\MASCOT_DATA_REP\Max Power\PTA79\2013-04-26_velos_3251.raw]	ASAIVDKVKSVIQPE	M	D	0.997	73.8	41	71.4	Acetyl (+42), C13_D2_dimethyl_K (+34), C13_D2_dimethyl_K (+34)	1693.03	2	-0.0022	-1.3	2	16	Pp3c11_15680V3.1,Pp3c11_15680V3.4	2	496
GluC	PTA79_P_Tris_GluC	PTA79_P_Tris_GluC_2013-04-26_velos_3251 (PTA79_P_Tris_GluC_F004013)	Pp3c11_15680V3.1	2_3 K17285 - selenium-binding protein 1 (SELENBP1) (1 of 1)	1	6.96e-05	54750.3	2	2	2	25631: Scan 43744 [C:\MASCOT_DATA_REP\Max Power\PTA79\2013-04-26_velos_3251.raw]	ASAIVDKVKSVIQPEDE	M	N	0.997	85.4	44.1	77.9	Acetyl (+42), C13_D2_dimethyl_K (+34), C13_D2_dimethyl_K (+34)	1937.1	2	-0.0024	-1.3	2	18	Pp3c11_15680V3.1,Pp3c11_15680V3.4	2	496
GluC	PTA79_P_Tris_GluC	PTA79_P_Tris_GluC_2013-04-26_velos_3251 (PTA79_P_Tris_GluC_F004013)	Pp3c11_15680V3.4	K17285 - selenium-binding protein 1 (SELENBP1) (1 of 1)	1	6.96e-05	50664.5	2	2	2	25631: Scan 43744 [C:\MASCOT_DATA_REP\Max Power\PTA79\2013-04-26_velos_3251.raw]	ASAIVDKVKSVIQPEDE	M	N	0.997	85.4	44.1	77.9	Acetyl (+42), C13_D2_dimethyl_K (+34), C13_D2_dimethyl_K (+34)	1937.1	2	-0.0024	-1.3	2	18	Pp3c11_15680V3.1,Pp3c11_15680V3.4	2	460
GluC	PTA79_P_Tris_GluC	PTA79_P_Tris_GluC_2013-04-26_velos_3251 (PTA79_P_Tris_GluC_F004013)	Pp3c11_15680V3.4	K17285 - selenium-binding protein 1 (SELENBP1) (1 of 1)	1	6.96e-05	50664.5	2	2	2	25538: Scan 43606 [C:\MASCOT_DATA_REP\Max Power\PTA79\2013-04-26_velos_3251.raw]	ASAIVDKVKSVIQPE	M	D	0.997	73.8	41	71.4	Acetyl (+42), C13_D2_dimethyl_K (+34), C13_D2_dimethyl_K (+34)	1693.03	2	-0.0022	-1.3	2	16	Pp3c11_15680V3.1,Pp3c11_15680V3.4	2	460
Tryp	PTA79_SDS_Tryp	PTA79_SDS_Tryp_2013-05-19_velos_3477 (PTA79_SDS_Tryp_F004003)	Pp3c11_15680V3.4	K17285 - selenium-binding protein 1 (SELENBP1) (1 of 1)	0.994	7.73e-05	50664.5	1	1	2	19884: Scan 34078 [C:\MASCOT_DATA_REP\Max Power\PTA79\2013-05-19_velos_3477.raw]	ASAIVDKVKSVIQPEDENGKAGH	M	C	0.997	73	44.6	73	Acetyl (+42), C13_D2_dimethyl_K (+34), C13_D2_dimethyl_K (+34), C13_D2_dimethyl_K (+34)	2535.44	4	0.0007	0.28	2	24	Pp3c11_15680V3.4,Pp3c11_15680V3.1	2	460
Tryp	PTA79_SDS_Tryp	PTA79_SDS_Tryp_2013-05-19_velos_3477 (PTA79_SDS_Tryp_F004003)	Pp3c11_15680V3.4	K17285 - selenium-binding protein 1 (SELENBP1) (1 of 1)	0.994	7.73e-05	50664.5	1	1	2	19869: Scan 34053 [C:\MASCOT_DATA_REP\Max Power\PTA79\2013-05-19_velos_3477.raw]	ASAIVDKVKSVIQPEDENGKAGH	M	C	0.997	86.7	44.4	83.3	Acetyl (+42), C13_D2_dimethyl_K (+34), C13_D2_dimethyl_K (+34), C13_D2_dimethyl_K (+34)	2535.45	4	0.0068	2.7	2	24	Pp3c11_15680V3.4,Pp3c11_15680V3.1	2	460
Tryp	PTA79_SDS_Tryp	PTA79_SDS_Tryp_2013-05-19_velos_3477 (PTA79_SDS_Tryp_F004003)	Pp3c11_15680V3.1	2_3 K17285 - selenium-binding protein 1 (SELENBP1) (1 of 1)	0.994	7.73e-05	54750.3	1	1	2	19884: Scan 34078 [C:\MASCOT_DATA_REP\Max Power\PTA79\2013-05-19_velos_3477.raw]	ASAIVDKVKSVIQPEDENGKAGH	M	C	0.997	73	44.6	73	Acetyl (+42), C13_D2_dimethyl_K (+34), C13_D2_dimethyl_K (+34), C13_D2_dimethyl_K (+34)	2535.44	4	0.0007	0.28	2	24	Pp3c11_15680V3.4,Pp3c11_15680V3.1	2	496
Tryp	PTA79_SDS_Tryp	PTA79_SDS_Tryp_2013-05-19_velos_3477 (PTA79_SDS_Tryp_F004003)	Pp3c11_15680V3.1	2_3 K17285 - selenium-binding protein 1 (SELENBP1) (1 of 1)	0.994	7.73e-05	54750.3	1	1	2	19869: Scan 34053 [C:\MASCOT_DATA_REP\Max Power\PTA79\2013-05-19_velos_3477.raw]	ASAIVDKVKSVIQPEDENGKAGH	M	C	0.997	86.7	44.4	83.3	Acetyl (+42), C13_D2_dimethyl_K (+34), C13_D2_dimethyl_K (+34), C13_D2_dimethyl_K (+34)	2535.45	4	0.0068	2.7	2	24	Pp3c11_15680V3.4,Pp3c11_15680V3.1	2	496
Tryp	PTA79_Tris_Tryp	PTA79_Tris_Tryp_2013-05-19_velos_3471 (PTA79_Tris_Tryp_F004005)	Pp3c11_15680V3.1	2_3 K17285 - selenium-binding protein 1 (SELENBP1) (1 of 1)	1	0.00017	54750.3	3	4	6	5313: Scan 14610 [C:\MASCOT_DATA_REP\Max Power\PTA79\2013-05-19_velos_3471.raw]	IQLSLDGKR	M	L	0.997	50.4	38.1	23.3	C13_dimethyl_Nterm (+34), C13_D2_dimethyl_K (+34)	1096.72	3	-0.00079	-0.72	413	421	Pp3c11_15680V3.1,Pp3c11_15680V3.4	2	496
Tryp	PTA79_Tris_Tryp	PTA79_Tris_Tryp_2013-05-19_velos_3471 (PTA79_Tris_Tryp_F004005)	Pp3c11_15680V3.1	2_3 K17285 - selenium-binding protein 1 (SELENBP1) (1 of 1)	1	0.00017	54750.3	3	4	6	22149: Scan 37094 [C:\MASCOT_DATA_REP\Max Power\PTA79\2013-05-19_velos_3471.raw]	ASAIVDKVKSVIQPEDENGKAGH	M	C	0.997	53.9	45.1	53.9	Acetyl (+42), C13_D2_dimethyl_K (+34), C13_D2_dimethyl_K (+34), Asn_deam_Asp (+1), C13_D2_dimethyl_K (+34)	2536.43	4	0.0036	1.4	2	24	Pp3c11_15680V3.1,Pp3c11_15680V3.4	2	496
Tryp	PTA79_Tris_Tryp	PTA79_Tris_Tryp_2013-05-19_velos_3471 (PTA79_Tris_Tryp_F004005)	Pp3c11_15680V3.1	2_3 K17285 - selenium-binding protein 1 (SELENBP1) (1 of 1)	1	0.00017	54750.3	3	4	6	21586: Scan 36350 [C:\MASCOT_DATA_REP\Max Power\PTA79\2013-05-19_velos_3471.raw]	ASAIVDKVKSVIQPEDENGKAGH	M	C	0.997	114	44.5	113	Acetyl (+42), C13_D2_dimethyl_K (+34), C13_D2_dimethyl_K (+34), C13_D2_dimethyl_K (+34)	2535.44	4	0.0027	1.1	2	24	Pp3c11_15680V3.1,Pp3c11_15680V3.4	2	496
Tryp	PTA79_Tris_Tryp	PTA79_Tris_Tryp_2013-05-19_velos_3471 (PTA79_Tris_Tryp_F004005)	Pp3c11_15680V3.1	2_3 K17285 - selenium-binding protein 1 (SELENBP1) (1 of 1)	1	0.00017	54750.3	3	4	6	9829: Scan 20451 [C:\MASCOT_DATA_REP\Max Power\PTA79\2013-05-19_velos_3471.raw]	ASAIVDKVK	M	S	0.997	56.7	37.1	53.8	Acetyl (+42), C13_D2_dimethyl_K (+34), C13_D2_dimethyl_K (+34)	1039.69	2	-0.00053	-0.51	2	10	Pp3c11_15680V3.1,Pp3c11_15680V3.4	2	496
Tryp	PTA79_Tris_Tryp	PTA79_Tris_Tryp_2013-05-19_velos_3471 (PTA79_Tris_Tryp_F004005)	Pp3c11_15680V3.1	2_3 K17285 - selenium-binding protein 1 (SELENBP1) (1 of 1)	1	0.00017	54750.3	3	4	6	22777: Scan 37948 [C:\MASCOT_DATA_REP\Max Power\PTA79\2013-05-19_velos_3471.raw]	ASAIVDKVKSVIQPEDENGKAGH	M	C	0.997	107	45	107	Acetyl (+42), C13_D2_dimethyl_K (+34), C13_D2_dimethyl_K (+34), Asn_deam_Asp (+1), C13_D2_dimethyl_K (+34)	2536.43	4	0.006	2.4	2	24	Pp3c11_15680V3.1,Pp3c11_15680V3.4	2	496
Tryp	PTA79_Tris_Tryp	PTA79_Tris_Tryp_2013-05-19_velos_3471 (PTA79_Tris_Tryp_F004005)	Pp3c11_15680V3.1	2_3 K17285 - selenium-binding protein 1 (SELENBP1) (1 of 1)	1	0.00017	54750.3	3	4	6	21684: Scan 36482 [C:\MASCOT_DATA_REP\Max Power\PTA79\2013-05-19_velos_3471.raw]	ASAIVDKVKSVIQPEDENGKAGH	M	C	0.997	55.7	44.5	55.7	Acetyl (+42), C13_D2_dimethyl_K (+34), C13_D2_dimethyl_K (+34), C13_D2_dimethyl_K (+34)	2535.44	4	0.0028	1.1	2	24	Pp3c11_15680V3.1,Pp3c11_15680V3.4	2	496
Tryp	PTA79_Tris_Tryp	PTA79_Tris_Tryp_2013-05-19_velos_3471 (PTA79_Tris_Tryp_F004005)	Pp3c11_15680V3.4	K17285 - selenium-binding protein 1 (SELENBP1) (1 of 1)	1	0.00017	50664.5	3	4	6	5313: Scan 14610 [C:\MASCOT_DATA_REP\Max Power\PTA79\2013-05-19_velos_3471.raw]	IQLSLDGKR	M	L	0.997	50.4	38.1	23.3	C13_dimethyl_Nterm (+34), C13_D2_dimethyl_K (+34)	1096.72	3	-0.00079	-0.72	377	385	Pp3c11_15680V3.1,Pp3c11_15680V3.4	2	460
Tryp	PTA79_Tris_Tryp	PTA79_Tris_Tryp_2013-05-19_velos_3471 (PTA79_Tris_Tryp_F004005)	Pp3c11_15680V3.4	K17285 - selenium-binding protein 1 (SELENBP1) (1 of 1)	1	0.00017	50664.5	3	4	6	22149: Scan 37094 [C:\MASCOT_DATA_REP\Max Power\PTA79\2013-05-19_velos_3471.raw]	ASAIVDKVKSVIQPEDENGKAGH	M	C	0.997	53.9	45.1	53.9	Acetyl (+42), C13_D2_dimethyl_K (+34), C13_D2_dimethyl_K (+34), Asn_deam_Asp (+1), C13_D2_dimethyl_K (+34)	2536.43	4	0.0036	1.4	2	24	Pp3c11_15680V3.1,Pp3c11_15680V3.4	2	460
Tryp	PTA79_Tris_Tryp	PTA79_Tris_Tryp_2013-05-19_velos_3471 (PTA79_Tris_Tryp_F004005)	Pp3c11_15680V3.4	K17285 - selenium-binding protein 1 (SELENBP1) (1 of 1)	1	0.00017	50664.5	3	4	6	9829: Scan 20451 [C:\MASCOT_DATA_REP\Max Power\PTA79\2013-05-19_velos_3471.raw]	ASAIVDKVK	M	S	0.997	56.7	37.1	53.8	Acetyl (+42), C13_D2_dimethyl_K (+34), C13_D2_dimethyl_K (+34)	1039.69	2	-0.00053	-0.51	2	10	Pp3c11_15680V3.1,Pp3c11_15680V3.4	2	460
Tryp	PTA79_Tris_Tryp	PTA79_Tris_Tryp_2013-05-19_velos_3471 (PTA79_Tris_Tryp_F004005)	Pp3c11_15680V3.4	K17285 - selenium-binding protein 1 (SELENBP1) (1 of 1)	1	0.00017	50664.5	3	4	6	21586: Scan 36350 [C:\MASCOT_DATA_REP\Max Power\PTA79\2013-05-19_velos_3471.raw]	ASAIVDKVKSVIQPEDENGKAGH	M	C	0.997	114	44.5	113	Acetyl (+42), C13_D2_dimethyl_K (+34), C13_D2_dimethyl_K (+34), C13_D2_dimethyl_K (+34)	2535.44	4	0.0027	1.1	2	24	Pp3c11_15680V3.1,Pp3c11_15680V3.4	2	460
Tryp	PTA79_Tris_Tryp	PTA79_Tris_Tryp_2013-05-19_velos_3471 (PTA79_Tris_Tryp_F004005)	Pp3c11_15680V3.4	K17285 - selenium-binding protein 1 (SELENBP1) (1 of 1)	1	0.00017	50664.5	3	4	6	22777: Scan 37948 [C:\MASCOT_DATA_REP\Max Power\PTA79\2013-05-19_velos_3471.raw]	ASAIVDKVKSVIQPEDENGKAGH	M	C	0.997	107	45	107	Acetyl (+42), C13_D2_dimethyl_K (+34), C13_D2_dimethyl_K (+34), Asn_deam_Asp (+1), C13_D2_dimethyl_K (+34)	2536.43	4	0.006	2.4	2	24	Pp3c11_15680V3.1,Pp3c11_15680V3.4	2	460
Tryp	PTA79_Tris_Tryp	PTA79_Tris_Tryp_2013-05-19_velos_3471 (PTA79_Tris_Tryp_F004005)	Pp3c11_15680V3.4	K17285 - selenium-binding protein 1 (SELENBP1) (1 of 1)	1	0.00017	50664.5	3	4	6	21684: Scan 36482 [C:\MASCOT_DATA_REP\Max Power\PTA79\2013-05-19_velos_3471.raw]	ASAIVDKVKSVIQPEDENGKAGH	M	C	0.997	55.7	44.5	55.7	Acetyl (+42), C13_D2_dimethyl_K (+34), C13_D2_dimethyl_K (+34), C13_D2_dimethyl_K (+34)	2535.44	4	0.0028	1.1	2	24	Pp3c11_15680V3.1,Pp3c11_15680V3.4	2	460
GluC	PTA55_RL_MG132_Tx_GluC	PTA55_RL_MG132_Tx_GluC_2013-02-15_velos_2515.raw.-1 (PTA55_RL_MG132_Tx_GluC_F004018)	Pp3c11_15680V3.4	K17285 - selenium-binding protein 1 (SELENBP1) (1 of 1)	1	0.000108	50664.5	2	3	3	25015: Scan 40905 [C:\MASCOT_DATA_REP\Max Power\PTA55\2013-02-15_velos_2515.raw]	ASAIVDKVKSVIQPE	M	D	0.997	81.7	40.3	74.4	Acetyl (+42), C13_D2_dimethyl_K (+34), C13_D2_dimethyl_K (+34)	1693.03	2	0.0036	2.1	2	16	Pp3c11_15680V3.4,Pp3c11_15680V3.1	2	460
GluC	PTA55_RL_MG132_Tx_GluC	PTA55_RL_MG132_Tx_GluC_2013-02-15_velos_2515.raw.-1 (PTA55_RL_MG132_Tx_GluC_F004018)	Pp3c11_15680V3.4	K17285 - selenium-binding protein 1 (SELENBP1) (1 of 1)	1	0.000108	50664.5	2	3	3	25216: Scan 41437 [C:\MASCOT_DATA_REP\Max Power\PTA55\2013-02-15_velos_2515.raw]	ASAIVDKVKSVIQPEDE	M	N	0.997	55.5	44	50.9	Acetyl (+42), C13_D2_dimethyl_K (+34), C13_D2_dimethyl_K (+34)	1937.1	3	0.00085	0.44	2	18	Pp3c11_15680V3.4,Pp3c11_15680V3.1	2	460
GluC	PTA55_RL_MG132_Tx_GluC	PTA55_RL_MG132_Tx_GluC_2013-02-15_velos_2515.raw.-1 (PTA55_RL_MG132_Tx_GluC_F004018)	Pp3c11_15680V3.4	K17285 - selenium-binding protein 1 (SELENBP1) (1 of 1)	1	0.000108	50664.5	2	3	3	25222: Scan 41449 [C:\MASCOT_DATA_REP\Max Power\PTA55\2013-02-15_velos_2515.raw]	ASAIVDKVKSVIQPEDE	M	N	0.997	86.8	44	83.1	Acetyl (+42), C13_D2_dimethyl_K (+34), C13_D2_dimethyl_K (+34)	1937.1	2	-0.0011	-0.59	2	18	Pp3c11_15680V3.4,Pp3c11_15680V3.1	2	460
GluC	PTA55_RL_MG132_Tx_GluC	PTA55_RL_MG132_Tx_GluC_2013-02-15_velos_2515.raw.-1 (PTA55_RL_MG132_Tx_GluC_F004018)	Pp3c11_15680V3.1	2_3 K17285 - selenium-binding protein 1 (SELENBP1) (1 of 1)	1	0.000108	54750.3	2	3	3	25015: Scan 40905 [C:\MASCOT_DATA_REP\Max Power\PTA55\2013-02-15_velos_2515.raw]	ASAIVDKVKSVIQPE	M	D	0.997	81.7	40.3	74.4	Acetyl (+42), C13_D2_dimethyl_K (+34), C13_D2_dimethyl_K (+34)	1693.03	2	0.0036	2.1	2	16	Pp3c11_15680V3.4,Pp3c11_15680V3.1	2	496
GluC	PTA55_RL_MG132_Tx_GluC	PTA55_RL_MG132_Tx_GluC_2013-02-15_velos_2515.raw.-1 (PTA55_RL_MG132_Tx_GluC_F004018)	Pp3c11_15680V3.1	2_3 K17285 - selenium-binding protein 1 (SELENBP1) (1 of 1)	1	0.000108	54750.3	2	3	3	25222: Scan 41449 [C:\MASCOT_DATA_REP\Max Power\PTA55\2013-02-15_velos_2515.raw]	ASAIVDKVKSVIQPEDE	M	N	0.997	86.8	44	83.1	Acetyl (+42), C13_D2_dimethyl_K (+34), C13_D2_dimethyl_K (+34)	1937.1	2	-0.0011	-0.59	2	18	Pp3c11_15680V3.4,Pp3c11_15680V3.1	2	496
GluC	PTA55_RL_MG132_Tx_GluC	PTA55_RL_MG132_Tx_GluC_2013-02-15_velos_2515.raw.-1 (PTA55_RL_MG132_Tx_GluC_F004018)	Pp3c11_15680V3.1	2_3 K17285 - selenium-binding protein 1 (SELENBP1) (1 of 1)	1	0.000108	54750.3	2	3	3	25216: Scan 41437 [C:\MASCOT_DATA_REP\Max Power\PTA55\2013-02-15_velos_2515.raw]	ASAIVDKVKSVIQPEDE	M	N	0.997	55.5	44	50.9	Acetyl (+42), C13_D2_dimethyl_K (+34), C13_D2_dimethyl_K (+34)	1937.1	3	0.00085	0.44	2	18	Pp3c11_15680V3.4,Pp3c11_15680V3.1	2	496
Chymo	PTA79_SDS_Chymo	PTA79_SDS_Chymo_2013-05-19_velos_3478 (PTA79_SDS_Chymo_F004006)	Pp3c11_15680V3.1	2_3 K17285 - selenium-binding protein 1 (SELENBP1) (1 of 1)	0.994	6.02e-05	54750.3	1	1	2	22425: Scan 35962 [C:\MASCOT_DATA_REP\Max Power\PTA79\2013-05-19_velos_3478.raw]	ASAIVDKVKSVIQPEDENGKAGH	M	C	0.997	78.7	43.7	76.4	Acetyl (+42), C13_D2_dimethyl_K (+34), C13_D2_dimethyl_K (+34), C13_D2_dimethyl_K (+34)	2535.44	4	0.0038	1.5	2	24	Pp3c11_15680V3.1,Pp3c11_15680V3.4	2	496
Chymo	PTA79_SDS_Chymo	PTA79_SDS_Chymo_2013-05-19_velos_3478 (PTA79_SDS_Chymo_F004006)	Pp3c11_15680V3.1	2_3 K17285 - selenium-binding protein 1 (SELENBP1) (1 of 1)	0.994	6.02e-05	54750.3	1	1	2	22387: Scan 35913 [C:\MASCOT_DATA_REP\Max Power\PTA79\2013-05-19_velos_3478.raw]	ASAIVDKVKSVIQPEDENGKAGH	M	C	0.997	103	43.6	102	Acetyl (+42), C13_D2_dimethyl_K (+34), C13_D2_dimethyl_K (+34), C13_D2_dimethyl_K (+34)	2535.45	4	0.0068	2.7	2	24	Pp3c11_15680V3.1,Pp3c11_15680V3.4	2	496
Chymo	PTA79_SDS_Chymo	PTA79_SDS_Chymo_2013-05-19_velos_3478 (PTA79_SDS_Chymo_F004006)	Pp3c11_15680V3.4	K17285 - selenium-binding protein 1 (SELENBP1) (1 of 1)	0.994	6.02e-05	50664.5	1	1	2	22425: Scan 35962 [C:\MASCOT_DATA_REP\Max Power\PTA79\2013-05-19_velos_3478.raw]	ASAIVDKVKSVIQPEDENGKAGH	M	C	0.997	78.7	43.7	76.4	Acetyl (+42), C13_D2_dimethyl_K (+34), C13_D2_dimethyl_K (+34), C13_D2_dimethyl_K (+34)	2535.44	4	0.0038	1.5	2	24	Pp3c11_15680V3.1,Pp3c11_15680V3.4	2	460
Chymo	PTA79_SDS_Chymo	PTA79_SDS_Chymo_2013-05-19_velos_3478 (PTA79_SDS_Chymo_F004006)	Pp3c11_15680V3.4	K17285 - selenium-binding protein 1 (SELENBP1) (1 of 1)	0.994	6.02e-05	50664.5	1	1	2	22387: Scan 35913 [C:\MASCOT_DATA_REP\Max Power\PTA79\2013-05-19_velos_3478.raw]	ASAIVDKVKSVIQPEDENGKAGH	M	C	0.997	103	43.6	102	Acetyl (+42), C13_D2_dimethyl_K (+34), C13_D2_dimethyl_K (+34), C13_D2_dimethyl_K (+34)	2535.45	4	0.0068	2.7	2	24	Pp3c11_15680V3.1,Pp3c11_15680V3.4	2	460
Tryp	PTA55_RL_MG132_Tx_Tryp	PTA55_RL_MG132_Tx_Tryp_2013-02-15_velos_2511 (PTA55_RL_MG132_Tx_Tryp_F004019)	Pp3c1_10690V3.1	2_3_4_5_8 K12347 - natural resistance-associated macrophage protein (SLC11A, NRAMP) (1 of 3)	1	0.00013	60517.8	2	2	2	2127: Scan 12509 [C:\MASCOT_DATA_REP\Max Power\PTA55\2013-02-15_velos_2511.raw]	TTDSEPLLR	M	S	0.997	51.9	43.1	36	C13_dimethyl_Nterm (+34)	1064.59	2	-0.00034	-0.32	2	10	Pp3c1_10690V3.1	1	552
Tryp	PTA55_RL_MG132_Tx_Tryp	PTA55_RL_MG132_Tx_Tryp_2013-02-15_velos_2511 (PTA55_RL_MG132_Tx_Tryp_F004019)	Pp3c1_10690V3.1	2_3_4_5_8 K12347 - natural resistance-associated macrophage protein (SLC11A, NRAMP) (1 of 3)	1	0.00013	60517.8	2	2	2	6373: Scan 22464 [C:\MASCOT_DATA_REP\Max Power\PTA55\2013-02-15_velos_2511.raw]	EDDGLRPLTSSKDSEVTNLASNAET	R	-	0.997	60	46.1	51.4	C13_D2_dimethyl_K (+34)	2682.3	3	-0.0026	-0.96	527	551	Pp3c1_10690V3.1	1	552
Tryp	PTA55_RL_MG132_Tx_Tryp	PTA55_RL_MG132_Tx_Tryp_2013-02-15_velos_2511 (PTA55_RL_MG132_Tx_Tryp_F004019)	Pp3c18_5520V3.1	2 1.3.1.83 - Geranylgeranyl diphosphate reductase / Geranylgeranyl reductase (1 of 3)	0.993	0.00013	56863.9	1	2	2	1: Scan 1549 [C:\MASCOT_DATA_REP\Max Power\PTA55\2013-02-15_velos_2511.raw]	ARGSKKIEGR	A	K	0.997	49.4	34	43.4	C13_dimethyl_Nterm (+34), C13_D2_dimethyl_K (+34), C13_D2_dimethyl_K (+34)	1202.83	4	-0.00047	-0.39	103	112	Pp3c18_5520V3.1,Pp3c22_17810V3.1,Pp3c19_14000V3.1	3	525
Tryp	PTA55_RL_MG132_Tx_Tryp	PTA55_RL_MG132_Tx_Tryp_2013-02-15_velos_2511 (PTA55_RL_MG132_Tx_Tryp_F004019)	Pp3c18_5520V3.1	2 1.3.1.83 - Geranylgeranyl diphosphate reductase / Geranylgeranyl reductase (1 of 3)	0.993	0.00013	56863.9	1	2	2	2: Scan 1551 [C:\MASCOT_DATA_REP\Max Power\PTA55\2013-02-15_velos_2511.raw]	ARGSKKIEGR	A	K	0.997	37.3	33.9	30.9	C13_dimethyl_Nterm (+34), C13_D2_dimethyl_K (+34), C13_D2_dimethyl_K (+34)	1202.83	3	-0.0012	-1	103	112	Pp3c18_5520V3.1,Pp3c22_17810V3.1,Pp3c19_14000V3.1	3	525
Tryp	PTA55_RL_MG132_Tx_Tryp	PTA55_RL_MG132_Tx_Tryp_2013-02-15_velos_2511 (PTA55_RL_MG132_Tx_Tryp_F004019)	Pp3c22_17810V3.1	2 1.3.1.83 - Geranylgeranyl diphosphate reductase / Geranylgeranyl reductase (1 of 3)	0.993	0.00013	56098.9	1	2	2	1: Scan 1549 [C:\MASCOT_DATA_REP\Max Power\PTA55\2013-02-15_velos_2511.raw]	ARGSKKIEGR	A	K	0.997	49.4	34	43.4	C13_dimethyl_Nterm (+34), C13_D2_dimethyl_K (+34), C13_D2_dimethyl_K (+34)	1202.83	4	-0.00047	-0.39	97	106	Pp3c18_5520V3.1,Pp3c22_17810V3.1,Pp3c19_14000V3.1	3	519
Tryp	PTA55_RL_MG132_Tx_Tryp	PTA55_RL_MG132_Tx_Tryp_2013-02-15_velos_2511 (PTA55_RL_MG132_Tx_Tryp_F004019)	Pp3c22_17810V3.1	2 1.3.1.83 - Geranylgeranyl diphosphate reductase / Geranylgeranyl reductase (1 of 3)	0.993	0.00013	56098.9	1	2	2	2: Scan 1551 [C:\MASCOT_DATA_REP\Max Power\PTA55\2013-02-15_velos_2511.raw]	ARGSKKIEGR	A	K	0.997	37.3	33.9	30.9	C13_dimethyl_Nterm (+34), C13_D2_dimethyl_K (+34), C13_D2_dimethyl_K (+34)	1202.83	3	-0.0012	-1	97	106	Pp3c18_5520V3.1,Pp3c22_17810V3.1,Pp3c19_14000V3.1	3	519
Tryp	PTA55_RL_MG132_Tx_Tryp	PTA55_RL_MG132_Tx_Tryp_2013-02-15_velos_2511 (PTA55_RL_MG132_Tx_Tryp_F004019)	Pp3c19_14000V3.1	2 1.3.1.83 - Geranylgeranyl diphosphate reductase / Geranylgeranyl reductase (1 of 3)	0.993	0.00013	56367.6	1	2	2	1: Scan 1549 [C:\MASCOT_DATA_REP\Max Power\PTA55\2013-02-15_velos_2511.raw]	ARGSKKIEGR	A	K	0.997	49.4	34	43.4	C13_dimethyl_Nterm (+34), C13_D2_dimethyl_K (+34), C13_D2_dimethyl_K (+34)	1202.83	4	-0.00047	-0.39	101	110	Pp3c18_5520V3.1,Pp3c22_17810V3.1,Pp3c19_14000V3.1	3	523
Tryp	PTA55_RL_MG132_Tx_Tryp	PTA55_RL_MG132_Tx_Tryp_2013-02-15_velos_2511 (PTA55_RL_MG132_Tx_Tryp_F004019)	Pp3c19_14000V3.1	2 1.3.1.83 - Geranylgeranyl diphosphate reductase / Geranylgeranyl reductase (1 of 3)	0.993	0.00013	56367.6	1	2	2	2: Scan 1551 [C:\MASCOT_DATA_REP\Max Power\PTA55\2013-02-15_velos_2511.raw]	ARGSKKIEGR	A	K	0.997	37.3	33.9	30.9	C13_dimethyl_Nterm (+34), C13_D2_dimethyl_K (+34), C13_D2_dimethyl_K (+34)	1202.83	3	-0.0012	-1	101	110	Pp3c18_5520V3.1,Pp3c22_17810V3.1,Pp3c19_14000V3.1	3	523
GluC	PTA55_RL_MG132_Tx_GluC	PTA55_RL_MG132_Tx_GluC_2013-02-15_velos_2515.raw.-1 (PTA55_RL_MG132_Tx_GluC_F004018)	Pp3c18_5520V3.1	2 1.3.1.83 - Geranylgeranyl diphosphate reductase / Geranylgeranyl reductase (1 of 3)	1	3.59e-05	56863.9	1	1	1	10536: Scan 20570 [C:\MASCOT_DATA_REP\Max Power\PTA55\2013-02-15_velos_2515.raw]	VDAVIGADGANSRVAKDIDAGE	E	Y	0.997	54.9	46.2	24.9	C13_D2_dimethyl_K (+34)	2176.12	3	-0.0014	-0.65	262	283	Pp3c18_5520V3.1	1	525
Tryp	PTA79_Tx_Tryp	PTA79_Tx_Tryp_2013-05-19_velos_3474 (PTA79_Tx_Tryp_F004007)	Pp3c22_13920V3.1	2 PTHR11615//PTHR11615:SF159 - NITRATE, FROMATE, IRON DEHYDROGENASE // SUBFAMILY NOT NAMED (1 of 7)	0.988	3.11e-05	20480.4	1	1	1	5941: Scan 15197 [C:\MASCOT_DATA_REP\Max Power\PTA79\2013-05-19_velos_3474.raw]	MNGATVQPSYKEAGPVR	-	Y	0.996	51.8	45.6	35.3	Acetyl (+42), Oxidation (+16), C13_D2_dimethyl_K (+34)	1895.96	2	-0.0017	-0.89	1	17	Pp3c22_13920V3.1	1	191
Chymo	PTA79_SDS_Chymo	PTA79_SDS_Chymo_2013-05-19_velos_3478 (PTA79_SDS_Chymo_F004006)	Pp3c22_13920V3.1	2 PTHR11615//PTHR11615:SF159 - NITRATE, FROMATE, IRON DEHYDROGENASE // SUBFAMILY NOT NAMED (1 of 7)	0.994	3.01e-05	20480.4	1	1	1	10952: Scan 20998 [C:\MASCOT_DATA_REP\Max Power\PTA79\2013-05-19_velos_3478.raw]	MNGATVQPSYKEAGPVRY	-	H	0.997	110	47.1	107	Acetyl (+42), Oxidation (+16), C13_D2_dimethyl_K (+34)	2059.03	2	0.0051	2.5	1	18	Pp3c22_13920V3.1	1	191
GluC	PTA55_RL_MG132_Tx_GluC	PTA55_RL_MG132_Tx_GluC_2013-02-15_velos_2515.raw.-1 (PTA55_RL_MG132_Tx_GluC_F004018)	Pp3c22_13920V3.1	2 PTHR11615//PTHR11615:SF159 - NITRATE, FROMATE, IRON DEHYDROGENASE // SUBFAMILY NOT NAMED (1 of 7)	0.987	3.59e-05	20480.4	1	1	1	5864: Scan 14549 [C:\MASCOT_DATA_REP\Max Power\PTA55\2013-02-15_velos_2515.raw]	MNGATVQPSYKE	-	A	0.994	51.7	44.5	48.1	Acetyl (+42), Oxidation (+16), C13_D2_dimethyl_K (+34)	1415.68	2	0.00066	0.46	1	12	Pp3c22_13920V3.1	1	191
Tryp	PTA79_SDS_Tryp	PTA79_SDS_Tryp_2013-05-19_velos_3477 (PTA79_SDS_Tryp_F004003)	Pp3c22_13920V3.1	2 PTHR11615//PTHR11615:SF159 - NITRATE, FROMATE, IRON DEHYDROGENASE // SUBFAMILY NOT NAMED (1 of 7)	0.994	7.73e-05	20480.4	1	2	2	6315: Scan 16106 [C:\MASCOT_DATA_REP\Max Power\PTA79\2013-05-19_velos_3477.raw]	MNGATVQPSYKEAGPVR	-	Y	0.997	67.9	45.4	51.8	Acetyl (+42), Oxidation (+16), Asn_deam_Asp (+1), C13_D2_dimethyl_K (+34)	1896.95	2	-0.0007	-0.37	1	17	Pp3c22_13920V3.1	1	191
Tryp	PTA79_SDS_Tryp	PTA79_SDS_Tryp_2013-05-19_velos_3477 (PTA79_SDS_Tryp_F004003)	Pp3c22_13920V3.1	2 PTHR11615//PTHR11615:SF159 - NITRATE, FROMATE, IRON DEHYDROGENASE // SUBFAMILY NOT NAMED (1 of 7)	0.994	7.73e-05	20480.4	1	2	2	5230: Scan 14706 [C:\MASCOT_DATA_REP\Max Power\PTA79\2013-05-19_velos_3477.raw]	MNGATVQPSYKEAGPVR	-	Y	0.997	59.9	45.6	59.9	Acetyl (+42), Oxidation (+16), C13_D2_dimethyl_K (+34)	1895.96	3	-0.0018	-0.95	1	17	Pp3c22_13920V3.1	1	191
Chymo	PTA79_Tx_Chymo	PTA79_Tx_Chymo__2013-05-19_velos_3475 (PTA79_Tx_Chymo_F004010)	Pp3c22_13920V3.1	2 PTHR11615//PTHR11615:SF159 - NITRATE, FROMATE, IRON DEHYDROGENASE // SUBFAMILY NOT NAMED (1 of 7)	0.994	3.42e-05	20480.4	1	1	1	9565: Scan 20123 [C:\MASCOT_DATA_REP\Max Power\PTA79\2013-05-19_velos_3475.raw]	MNGATVQPSYKEAGPVRY	-	H	0.997	97.5	47.1	94.5	Acetyl (+42), Oxidation (+16), C13_D2_dimethyl_K (+34)	2059.03	2	0.0011	0.54	1	18	Pp3c22_13920V3.1	1	191
Tryp	PTA55_RL_MG132_Tris_Tryp	PTA55_RL_MG132_Tris_Tryp_2013-02-15_velos_2513 (PTA55_RL_MG132_Tris_Tryp_F004016)	Pp3c18_21650V3.1	2_3_4_5_6_7_8_9 1.1.1.200 - Aldose-6-phosphate reductase (NADPH) / NADP-dependent D-sorbitol-6-phosphate dehydrogenase (1 of 1)	0.993	2.48e-05	34804.4	1	1	1	1738: Scan 7515 [C:\MASCOT_DATA_REP\Max Power\PTA55\2013-02-15_velos_2513.raw]	NTVVIPKSNKVER	R	L	0.997	47.3	39.1	37.6	C13_D2_dimethyl_K (+34), C13_D2_dimethyl_K (+34)	1550.98	3	-0.0014	-0.93	258	270	Pp3c18_21650V3.1	1	313
Tryp	PTA79_SDS_Tryp	PTA79_SDS_Tryp_2013-05-19_velos_3477 (PTA79_SDS_Tryp_F004003)	Pp3c2_16510V3.1	2 no annotation	0.997	3.87e-05	21764.4	1	1	1	8556: Scan 18963 [C:\MASCOT_DATA_REP\Max Power\PTA79\2013-05-19_velos_3477.raw]	VALKDLVASR	N	D	0.997	80.4	36	57.8	C13_dimethyl_Nterm (+34), C13_D2_dimethyl_K (+34)	1138.77	3	-0.0013	-1.1	64	73	Pp3c2_16510V3.1	1	212
Tryp	PTA79_Tris_Tryp	PTA79_Tris_Tryp_2013-05-19_velos_3471 (PTA79_Tris_Tryp_F004005)	Pp3c2_16510V3.1	2 no annotation	0.992	2.83e-05	21764.4	1	1	1	2773: Scan 11406 [C:\MASCOT_DATA_REP\Max Power\PTA79\2013-05-19_velos_3471.raw]	SGNATGGLQAGNLR	I	R	0.997	140	44	114	C13_dimethyl_Nterm (+34)	1348.73	2	0.0016	1.2	150	163	Pp3c2_16510V3.1	1	212
Chymo	PTA79_P_Tris_Chymo	PTA79_P_Tris_Chymo_2013-04-26_velos_3249 (PTA79_P_Tris_Chymo_F004004)	Pp3c5_22540V3.1	2 K01006 - pyruvate, orthophosphate dikinase (ppdK) (1 of 1)	1	3.85e-05	106060	1	1	1	13414: Scan 29234 [C:\MASCOT_DATA_REP\Max Power\PTA79\2013-04-26_velos_3249.raw]	SLASPPTQTTQRVF	Q	T	0.997	61.2	47.4	47.8	Acetyl (+42)	1573.81	2	-6.9e-05	-0.044	88	101	Pp3c5_22540V3.1	1	973
Tryp	PTA79_P_Tris_Tryp	PTA79_P_Tris_Tryp_2013-04-26_velos_3248 (PTA79_P_Tris_Tryp_F004002)	Pp3c5_22540V3.1	2 K01006 - pyruvate, orthophosphate dikinase (ppdK) (1 of 1)	1	0.000247	106060	2	2	2	2263: Scan 28581 [C:\MASCOT_DATA_REP\Max Power\PTA79\2013-04-26_velos_3248.raw]	QVALDKLLPYQR	R	S	0.997	70.5	42.8	56.6	Gln->pyro-Glu (-17), C13_D2_dimethyl_K (+34)	1459.86	2	-0.00035	-0.24	686	697	Pp3c5_22540V3.1	1	973
Tryp	PTA79_P_Tris_Tryp	PTA79_P_Tris_Tryp_2013-04-26_velos_3248 (PTA79_P_Tris_Tryp_F004002)	Pp3c5_22540V3.1	2 K01006 - pyruvate, orthophosphate dikinase (ppdK) (1 of 1)	1	0.000247	106060	2	2	2	800: Scan 20449 [C:\MASCOT_DATA_REP\Max Power\PTA79\2013-04-26_velos_3248.raw]	NAIGKDFPTDPVEQLR	R	L	0.997	69.1	45.4	59.9	C13_D2_dimethyl_K (+34)	1832.98	3	-0.00097	-0.53	287	302	Pp3c5_22540V3.1	1	973
Tryp	PTA75_SDS_Tryp	PTA75_SDS_Tryp__2013-04-02_velos_2978 (PTA75_SDS_Tryp_F004009)	Pp3c5_22540V3.1	2 K01006 - pyruvate, orthophosphate dikinase (ppdK) (1 of 1)	1	0.000101	106060	3	3	3	14042: Scan 28130 [C:\MASCOT_DATA_REP\Max Power\PTA75\2013-04-02_velos_2978.raw]	NPSTGEKKLYGEYLINAQGEDVVAGIR	R	T	0.997	46.8	46.7	43.1	C13_D2_dimethyl_K (+34), C13_D2_dimethyl_K (+34)	2988.62	4	-0.0016	-0.53	357	383	Pp3c5_22540V3.1	1	973
Tryp	PTA75_SDS_Tryp	PTA75_SDS_Tryp__2013-04-02_velos_2978 (PTA75_SDS_Tryp_F004009)	Pp3c5_22540V3.1	2 K01006 - pyruvate, orthophosphate dikinase (ppdK) (1 of 1)	1	0.000101	106060	3	3	3	6973: Scan 18712 [C:\MASCOT_DATA_REP\Max Power\PTA75\2013-04-02_velos_2978.raw]	NETSPEDVGGMHAAAGILTAR	R	G	0.997	72.9	44.3	72.9	Oxidation (+16)	2111.99	3	-0.0014	-0.65	526	546	Pp3c5_22540V3.1	1	973
Tryp	PTA75_SDS_Tryp	PTA75_SDS_Tryp__2013-04-02_velos_2978 (PTA75_SDS_Tryp_F004009)	Pp3c5_22540V3.1	2 K01006 - pyruvate, orthophosphate dikinase (ppdK) (1 of 1)	1	0.000101	106060	3	3	3	1402: Scan 9885 [C:\MASCOT_DATA_REP\Max Power\PTA75\2013-04-02_velos_2978.raw]	SLASPPTQTTQR	Q	V	0.991	55.1	43.9	33.4	C13_dimethyl_Nterm (+34)	1319.72	2	-0.0015	-1.2	88	99	Pp3c5_22540V3.1	1	973
Tryp	PTA79_Tx_Tryp	PTA79_Tx_Tryp_2013-05-19_velos_3474 (PTA79_Tx_Tryp_F004007)	Pp3c5_22540V3.1	2 K01006 - pyruvate, orthophosphate dikinase (ppdK) (1 of 1)	1	6.21e-05	106060	2	2	2	13640: Scan 25190 [C:\MASCOT_DATA_REP\Max Power\PTA79\2013-05-19_velos_3474.raw]	NAIGKDFPTDPVEQLR	R	L	0.997	75.1	45.4	63.7	C13_D2_dimethyl_K (+34)	1832.99	3	0.001	0.57	287	302	Pp3c5_22540V3.1	1	973
Tryp	PTA79_Tx_Tryp	PTA79_Tx_Tryp_2013-05-19_velos_3474 (PTA79_Tx_Tryp_F004007)	Pp3c5_22540V3.1	2 K01006 - pyruvate, orthophosphate dikinase (ppdK) (1 of 1)	1	6.21e-05	106060	2	2	2	1279: Scan 8953 [C:\MASCOT_DATA_REP\Max Power\PTA79\2013-05-19_velos_3474.raw]	SLASPPTQTTQR	Q	V	0.992	52.2	43.9	30.3	C13_dimethyl_Nterm (+34)	1319.72	2	-0.0023	-1.8	88	99	Pp3c5_22540V3.1	1	973
Tryp	PTA55_RL_MG132_Tris_Tryp	PTA55_RL_MG132_Tris_Tryp_2013-02-15_velos_2513 (PTA55_RL_MG132_Tris_Tryp_F004016)	Pp3c5_22540V3.1	2 K01006 - pyruvate, orthophosphate dikinase (ppdK) (1 of 1)	1	0.000372	106060	13	13	15	6079: Scan 12975 [C:\MASCOT_DATA_REP\Max Power\PTA55\2013-02-15_velos_2513.raw]	PSKPLLVSVR	D	S	0.997	52.9	36.4	28.6	C13_D2_dimethyl_K (+34)	1128.74	3	-0.00046	-0.41	182	191	Pp3c5_22540V3.1	1	973
Tryp	PTA55_RL_MG132_Tris_Tryp	PTA55_RL_MG132_Tris_Tryp_2013-02-15_velos_2513 (PTA55_RL_MG132_Tris_Tryp_F004016)	Pp3c5_22540V3.1	2 K01006 - pyruvate, orthophosphate dikinase (ppdK) (1 of 1)	1	0.000372	106060	13	13	15	8468: Scan 15945 [C:\MASCOT_DATA_REP\Max Power\PTA55\2013-02-15_velos_2513.raw]	ANADTPEDALAAR	M	K	0.997	56.6	43	44.4		1313.62	2	-0.0004	-0.31	635	647	Pp3c5_22540V3.1	1	973
Tryp	PTA55_RL_MG132_Tris_Tryp	PTA55_RL_MG132_Tris_Tryp_2013-02-15_velos_2513 (PTA55_RL_MG132_Tris_Tryp_F004016)	Pp3c5_22540V3.1	2 K01006 - pyruvate, orthophosphate dikinase (ppdK) (1 of 1)	1	0.000372	106060	13	13	15	4395: Scan 10862 [C:\MASCOT_DATA_REP\Max Power\PTA55\2013-02-15_velos_2513.raw]	SQSLASPPTQTTQR	R	V	0.997	75.1	44.9	52.9	C13_dimethyl_Nterm (+34)	1534.82	2	-0.00054	-0.35	86	99	Pp3c5_22540V3.1	1	973
Tryp	PTA55_RL_MG132_Tris_Tryp	PTA55_RL_MG132_Tris_Tryp_2013-02-15_velos_2513 (PTA55_RL_MG132_Tris_Tryp_F004016)	Pp3c5_22540V3.1	2 K01006 - pyruvate, orthophosphate dikinase (ppdK) (1 of 1)	1	0.000372	106060	13	13	15	13496: Scan 22211 [C:\MASCOT_DATA_REP\Max Power\PTA55\2013-02-15_velos_2513.raw]	SLASPPTQTTQRVFTFGKGR	Q	G	0.997	85.2	44	81.7	C13_dimethyl_Nterm (+34), C13_D2_dimethyl_K (+34)	2246.28	4	0.0029	1.3	88	107	Pp3c5_22540V3.1	1	973
Tryp	PTA55_RL_MG132_Tris_Tryp	PTA55_RL_MG132_Tris_Tryp_2013-02-15_velos_2513 (PTA55_RL_MG132_Tris_Tryp_F004016)	Pp3c5_22540V3.1	2 K01006 - pyruvate, orthophosphate dikinase (ppdK) (1 of 1)	1	0.000372	106060	13	13	15	7198: Scan 14375 [C:\MASCOT_DATA_REP\Max Power\PTA55\2013-02-15_velos_2513.raw]	LAAAQAATKL	R	-	0.997	60.1	39.8	55.9	C13_D2_dimethyl_K (+34)	990.63	2	-1.8e-06	-0.0018	963	972	Pp3c5_22540V3.1	1	973
Tryp	PTA55_RL_MG132_Tris_Tryp	PTA55_RL_MG132_Tris_Tryp_2013-02-15_velos_2513 (PTA55_RL_MG132_Tris_Tryp_F004016)	Pp3c5_22540V3.1	2 K01006 - pyruvate, orthophosphate dikinase (ppdK) (1 of 1)	1	0.000372	106060	13	13	15	3778: Scan 10081 [C:\MASCOT_DATA_REP\Max Power\PTA55\2013-02-15_velos_2513.raw]	SLASPPTQTTQR	Q	V	0.997	63.9	43.8	39.5	C13_dimethyl_Nterm (+34)	1319.72	2	-0.002	-1.5	88	99	Pp3c5_22540V3.1	1	973
Tryp	PTA55_RL_MG132_Tris_Tryp	PTA55_RL_MG132_Tris_Tryp_2013-02-15_velos_2513 (PTA55_RL_MG132_Tris_Tryp_F004016)	Pp3c5_22540V3.1	2 K01006 - pyruvate, orthophosphate dikinase (ppdK) (1 of 1)	1	0.000372	106060	13	13	15	25842: Scan 37851 [C:\MASCOT_DATA_REP\Max Power\PTA55\2013-02-15_velos_2513.raw]	QVALDKLLPYQR	R	S	0.997	61.6	42.5	43.8	Gln->pyro-Glu (-17), C13_D2_dimethyl_K (+34)	1459.86	2	-0.0022	-1.5	686	697	Pp3c5_22540V3.1	1	973
Tryp	PTA55_RL_MG132_Tris_Tryp	PTA55_RL_MG132_Tris_Tryp_2013-02-15_velos_2513 (PTA55_RL_MG132_Tris_Tryp_F004016)	Pp3c5_22540V3.1	2 K01006 - pyruvate, orthophosphate dikinase (ppdK) (1 of 1)	1	0.000372	106060	13	13	15	15118: Scan 24230 [C:\MASCOT_DATA_REP\Max Power\PTA55\2013-02-15_velos_2513.raw]	IAVDMVNEGLIDKPTAVNR	K	V	0.997	96	45.8	83.5	Oxidation (+16), C13_D2_dimethyl_K (+34)	2104.14	3	-0.0037	-1.8	446	464	Pp3c5_22540V3.1	1	973
Tryp	PTA55_RL_MG132_Tris_Tryp	PTA55_RL_MG132_Tris_Tryp_2013-02-15_velos_2513 (PTA55_RL_MG132_Tris_Tryp_F004016)	Pp3c5_22540V3.1	2 K01006 - pyruvate, orthophosphate dikinase (ppdK) (1 of 1)	1	0.000372	106060	13	13	15	2288: Scan 8215 [C:\MASCOT_DATA_REP\Max Power\PTA55\2013-02-15_velos_2513.raw]	LASPPTQTTQR	S	V	0.993	51.3	42.9	19.7	C13_dimethyl_Nterm (+34)	1232.69	2	-0.0013	-1	89	99	Pp3c5_22540V3.1	1	973
Tryp	PTA55_RL_MG132_Tris_Tryp	PTA55_RL_MG132_Tris_Tryp_2013-02-15_velos_2513 (PTA55_RL_MG132_Tris_Tryp_F004016)	Pp3c5_22540V3.1	2 K01006 - pyruvate, orthophosphate dikinase (ppdK) (1 of 1)	1	0.000372	106060	13	13	15	19831: Scan 30244 [C:\MASCOT_DATA_REP\Max Power\PTA55\2013-02-15_velos_2513.raw]	NPSTGEKKLYGEYLINAQGEDVVAGIR	R	T	0.997	71.6	46.3	65.7	C13_D2_dimethyl_K (+34), C13_D2_dimethyl_K (+34)	2988.63	4	0.014	4.7	357	383	Pp3c5_22540V3.1	1	973
Tryp	PTA55_RL_MG132_Tris_Tryp	PTA55_RL_MG132_Tris_Tryp_2013-02-15_velos_2513 (PTA55_RL_MG132_Tris_Tryp_F004016)	Pp3c5_22540V3.1	2 K01006 - pyruvate, orthophosphate dikinase (ppdK) (1 of 1)	1	0.000372	106060	13	13	15	11910: Scan 20240 [C:\MASCOT_DATA_REP\Max Power\PTA55\2013-02-15_velos_2513.raw]	NETSPEDVGGMHAAAGILTAR	R	G	0.997	95.1	44.3	95.1	Oxidation (+16)	2111.99	3	-0.0015	-0.7	526	546	Pp3c5_22540V3.1	1	973
Tryp	PTA55_RL_MG132_Tris_Tryp	PTA55_RL_MG132_Tris_Tryp_2013-02-15_velos_2513 (PTA55_RL_MG132_Tris_Tryp_F004016)	Pp3c5_22540V3.1	2 K01006 - pyruvate, orthophosphate dikinase (ppdK) (1 of 1)	1	0.000372	106060	13	13	15	7133: Scan 14294 [C:\MASCOT_DATA_REP\Max Power\PTA55\2013-02-15_velos_2513.raw]	VNEGLIDKPTAVNR	M	V	0.997	44.1	43.5	42.8	C13_D2_dimethyl_K (+34)	1558.89	3	-0.0016	-1	451	464	Pp3c5_22540V3.1	1	973
Tryp	PTA55_RL_MG132_Tris_Tryp	PTA55_RL_MG132_Tris_Tryp_2013-02-15_velos_2513 (PTA55_RL_MG132_Tris_Tryp_F004016)	Pp3c5_22540V3.1	2 K01006 - pyruvate, orthophosphate dikinase (ppdK) (1 of 1)	1	0.000372	106060	13	13	15	4341: Scan 10792 [C:\MASCOT_DATA_REP\Max Power\PTA55\2013-02-15_velos_2513.raw]	SQSLASPPTQTTQR	R	V	0.997	73.1	44.9	51.8	C13_dimethyl_Nterm (+34)	1534.81	2	-0.002	-1.3	86	99	Pp3c5_22540V3.1	1	973
Tryp	PTA55_RL_MG132_Tris_Tryp	PTA55_RL_MG132_Tris_Tryp_2013-02-15_velos_2513 (PTA55_RL_MG132_Tris_Tryp_F004016)	Pp3c5_22540V3.1	2 K01006 - pyruvate, orthophosphate dikinase (ppdK) (1 of 1)	1	0.000372	106060	13	13	15	3512: Scan 9756 [C:\MASCOT_DATA_REP\Max Power\PTA55\2013-02-15_velos_2513.raw]	SLASPPTQTTQR	Q	V	0.979	49.2	44	30.2	C13_dimethyl_Nterm (+34)	1319.72	2	-0.0025	-1.9	88	99	Pp3c5_22540V3.1	1	973
Tryp	PTA55_RL_MG132_Tris_Tryp	PTA55_RL_MG132_Tris_Tryp_2013-02-15_velos_2513 (PTA55_RL_MG132_Tris_Tryp_F004016)	Pp3c5_22540V3.1	2 K01006 - pyruvate, orthophosphate dikinase (ppdK) (1 of 1)	1	0.000372	106060	13	13	15	4387: Scan 10851 [C:\MASCOT_DATA_REP\Max Power\PTA55\2013-02-15_velos_2513.raw]	QSLASPPTQTTQR	S	V	0.99	49.2	44.6	26.2	C13_dimethyl_Nterm (+34)	1447.78	2	-0.00044	-0.3	87	99	Pp3c5_22540V3.1	1	973
Tryp	PTA57_C13D2old_Tryp	PTA57_C13D2old_Tryp_2013-01-08_velos_2111 (PTA57_C13D2old_Tryp_F004015)	Pp3c5_22540V3.1	2 K01006 - pyruvate, orthophosphate dikinase (ppdK) (1 of 1)	0.942	0.000545	106060	1	1	1	1442: Scan 22508 [C:\MASCOT_DATA_REP\Max Power\PTA57\2013-01-08_velos_2111.raw]	QVALDKLLPYQR	R	S	0.958	45	42.6	22.1	Gln->pyro-Glu (-17), C13_D2_dimethyl_K (+34)	1459.86	2	-0.0011	-0.72	686	697	Pp3c5_22540V3.1	1	973
Chymo	PTA79_Tris_Chymo	PTA79_Tris_Chymo_2013-05-19_velos_3472 (PTA79_Tris_Chymo_F004008)	Pp3c5_22540V3.1	2 K01006 - pyruvate, orthophosphate dikinase (ppdK) (1 of 1)	0.998	2.56e-05	106060	1	1	1	12245: Scan 23057 [C:\MASCOT_DATA_REP\Max Power\PTA79\2013-05-19_velos_3472.raw]	SLASPPTQTTQRVF	Q	T	0.992	48.8	46.6	15.6	C13_dimethyl_Nterm (+34)	1565.86	2	-0.0027	-1.7	88	101	Pp3c5_22540V3.1	1	973
Tryp	PTA55_RL_MG132_Tx_Tryp	PTA55_RL_MG132_Tx_Tryp_2013-02-15_velos_2511 (PTA55_RL_MG132_Tx_Tryp_F004019)	Pp3c5_22540V3.1	2 K01006 - pyruvate, orthophosphate dikinase (ppdK) (1 of 1)	1	0.00013	106060	2	2	2	974: Scan 9323 [C:\MASCOT_DATA_REP\Max Power\PTA55\2013-02-15_velos_2511.raw]	SLASPPTQTTQR	Q	V	0.987	54.7	44	33.7	C13_dimethyl_Nterm (+34)	1319.72	2	-0.003	-2.3	88	99	Pp3c5_22540V3.1	1	973
Tryp	PTA55_RL_MG132_Tx_Tryp	PTA55_RL_MG132_Tx_Tryp_2013-02-15_velos_2511 (PTA55_RL_MG132_Tx_Tryp_F004019)	Pp3c5_22540V3.1	2 K01006 - pyruvate, orthophosphate dikinase (ppdK) (1 of 1)	1	0.00013	106060	2	2	2	2237: Scan 12808 [C:\MASCOT_DATA_REP\Max Power\PTA55\2013-02-15_velos_2511.raw]	LAAAQAATKL	R	-	0.997	65.6	39.7	61.9	C13_D2_dimethyl_K (+34)	990.63	2	0.00054	0.54	963	972	Pp3c5_22540V3.1	1	973
GluC	PTA55_RL_MG132_Tris_GluC	PTA55_RL_MG132_Tris_GluC_2013-02-15_velos_2517 (PTA55_RL_MG132_Tris_GluC_F004017)	Pp3c5_22540V3.1	2 K01006 - pyruvate, orthophosphate dikinase (ppdK) (1 of 1)	1	5.43e-05	106060	2	2	2	11792: Scan 20365 [C:\MASCOT_DATA_REP\Max Power\PTA55\2013-02-15_velos_2517.raw]	DVVAGIRTPE	E	D	0.989	46	43	33.1		1055.56	2	-0.0007	-0.66	377	386	Pp3c5_22540V3.1	1	973
GluC	PTA55_RL_MG132_Tris_GluC	PTA55_RL_MG132_Tris_GluC_2013-02-15_velos_2517 (PTA55_RL_MG132_Tris_GluC_F004017)	Pp3c5_22540V3.1	2 K01006 - pyruvate, orthophosphate dikinase (ppdK) (1 of 1)	1	5.43e-05	106060	2	2	2	12860: Scan 21679 [C:\MASCOT_DATA_REP\Max Power\PTA55\2013-02-15_velos_2517.raw]	SLASPPTQTTQRVFTFGKGRGE	Q	G	0.997	74.2	45.4	69.6	C13_dimethyl_Nterm (+34), C13_D2_dimethyl_K (+34)	2432.35	4	0.0043	1.8	88	109	Pp3c5_22540V3.1	1	973
Tryp	PTA57_C13D2_Tryp	PTA57_C13D2_Tryp_2013-01-08_velos_2109 (PTA57_C13D2_Tryp_F004014)	Pp3c5_22540V3.1	2 K01006 - pyruvate, orthophosphate dikinase (ppdK) (1 of 1)	1	0.000275	106060	2	2	3	785: Scan 6093 [C:\MASCOT_DATA_REP\Max Power\PTA57\2013-01-08_velos_2109.raw]	SLASPPTQTTQR	Q	V	0.986	52	43.8	30.3	C13_dimethyl_Nterm (+34)	1319.72	2	-0.0017	-1.3	88	99	Pp3c5_22540V3.1	1	973
Tryp	PTA57_C13D2_Tryp	PTA57_C13D2_Tryp_2013-01-08_velos_2109 (PTA57_C13D2_Tryp_F004014)	Pp3c5_22540V3.1	2 K01006 - pyruvate, orthophosphate dikinase (ppdK) (1 of 1)	1	0.000275	106060	2	2	3	8224: Scan 26211 [C:\MASCOT_DATA_REP\Max Power\PTA57\2013-01-08_velos_2109.raw]	QVALDKLLPYQR	R	S	0.996	48.4	42.6	27.3	Gln->pyro-Glu (-17), C13_D2_dimethyl_K (+34)	1459.86	2	0.00041	0.28	686	697	Pp3c5_22540V3.1	1	973
Tryp	PTA57_C13D2_Tryp	PTA57_C13D2_Tryp_2013-01-08_velos_2109 (PTA57_C13D2_Tryp_F004014)	Pp3c5_22540V3.1	2 K01006 - pyruvate, orthophosphate dikinase (ppdK) (1 of 1)	1	0.000275	106060	2	2	3	885: Scan 6352 [C:\MASCOT_DATA_REP\Max Power\PTA57\2013-01-08_velos_2109.raw]	SLASPPTQTTQR	Q	V	0.997	63.9	43.8	37.7	C13_dimethyl_Nterm (+34)	1319.72	2	-0.0017	-1.3	88	99	Pp3c5_22540V3.1	1	973
Tryp	PTA79_Tris_Tryp	PTA79_Tris_Tryp_2013-05-19_velos_3471 (PTA79_Tris_Tryp_F004005)	Pp3c5_22540V3.1	2 K01006 - pyruvate, orthophosphate dikinase (ppdK) (1 of 1)	1	0.000141	106060	4	4	5	13763: Scan 25761 [C:\MASCOT_DATA_REP\Max Power\PTA79\2013-05-19_velos_3471.raw]	NAIGKDFPTDPVEQLR	R	L	0.997	94.2	45.4	82.8	C13_D2_dimethyl_K (+34)	1832.99	3	0.0028	1.5	287	302	Pp3c5_22540V3.1	1	973
Tryp	PTA79_Tris_Tryp	PTA79_Tris_Tryp_2013-05-19_velos_3471 (PTA79_Tris_Tryp_F004005)	Pp3c5_22540V3.1	2 K01006 - pyruvate, orthophosphate dikinase (ppdK) (1 of 1)	1	0.000141	106060	4	4	5	810: Scan 8794 [C:\MASCOT_DATA_REP\Max Power\PTA79\2013-05-19_velos_3471.raw]	SLASPPTQTTQR	Q	V	0.997	77.1	44	53.7	C13_dimethyl_Nterm (+34)	1319.72	2	-0.0039	-2.9	88	99	Pp3c5_22540V3.1	1	973
Tryp	PTA79_Tris_Tryp	PTA79_Tris_Tryp_2013-05-19_velos_3471 (PTA79_Tris_Tryp_F004005)	Pp3c5_22540V3.1	2 K01006 - pyruvate, orthophosphate dikinase (ppdK) (1 of 1)	1	0.000141	106060	4	4	5	8698: Scan 18982 [C:\MASCOT_DATA_REP\Max Power\PTA79\2013-05-19_velos_3471.raw]	NETSPEDVGGMHAAAGILTAR	R	G	0.997	79	44.4	77.7	Oxidation (+16)	2111.99	3	0.00089	0.42	526	546	Pp3c5_22540V3.1	1	973
Tryp	PTA79_Tris_Tryp	PTA79_Tris_Tryp_2013-05-19_velos_3471 (PTA79_Tris_Tryp_F004005)	Pp3c5_22540V3.1	2 K01006 - pyruvate, orthophosphate dikinase (ppdK) (1 of 1)	1	0.000141	106060	4	4	5	16599: Scan 29622 [C:\MASCOT_DATA_REP\Max Power\PTA79\2013-05-19_velos_3471.raw]	NPSTGEKKLYGEYLINAQGEDVVAGIR	R	T	0.997	61.1	46.8	55.7	C13_D2_dimethyl_K (+34), C13_D2_dimethyl_K (+34)	2988.61	4	-0.0085	-2.8	357	383	Pp3c5_22540V3.1	1	973
Tryp	PTA79_Tris_Tryp	PTA79_Tris_Tryp_2013-05-19_velos_3471 (PTA79_Tris_Tryp_F004005)	Pp3c5_22540V3.1	2 K01006 - pyruvate, orthophosphate dikinase (ppdK) (1 of 1)	1	0.000141	106060	4	4	5	16595: Scan 29617 [C:\MASCOT_DATA_REP\Max Power\PTA79\2013-05-19_velos_3471.raw]	NPSTGEKKLYGEYLINAQGEDVVAGIR	R	T	0.997	65.4	46.7	61.8	C13_D2_dimethyl_K (+34), C13_D2_dimethyl_K (+34)	2988.62	4	-0.0023	-0.76	357	383	Pp3c5_22540V3.1	1	973
Chymo	PTA79_SDS_Chymo	PTA79_SDS_Chymo_2013-05-19_velos_3478 (PTA79_SDS_Chymo_F004006)	Pp3c5_22540V3.1	2 K01006 - pyruvate, orthophosphate dikinase (ppdK) (1 of 1)	0.992	3.01e-05	106060	1	1	1	11817: Scan 22118 [C:\MASCOT_DATA_REP\Max Power\PTA79\2013-05-19_velos_3478.raw]	SLASPPTQTTQRVF	Q	T	0.996	48.6	46.7	25.8	C13_dimethyl_Nterm (+34)	1565.86	2	-0.00024	-0.15	88	101	Pp3c5_22540V3.1	1	973
Tryp	PTA46_DMSO_ Tris_HCD_Tryp	PTA46_DMSO_ Tris_Tryp_Tryp_2012-09-26_velos_0818 (PTA46_DMSO_ Tris_HCD_Tryp_F004116)	Pp3c5_22540V3.1	2 K01006 - pyruvate, orthophosphate dikinase (ppdK) (1 of 1)	0.996	6.41e-05	106060	1	1	1	5262: Scan 8861 [C:\MASCOT_DATA_REP\Max Power\PTA46\2012-09-26_velos_0818.raw]	NAIGKDFPTDPVEQLR	R	L	0.997	47.7	45.7	47.7	D2_dimethyl_K (+32)	1830.98	3	-0.0015	-0.8	287	302	Pp3c5_22540V3.1	1	973
GluC	PTA79_P_Tris_GluC	PTA79_P_Tris_GluC_2013-04-26_velos_3251 (PTA79_P_Tris_GluC_F004013)	Pp3c5_22540V3.1	2 K01006 - pyruvate, orthophosphate dikinase (ppdK) (1 of 1)	1	3.48e-05	106060	1	1	1	8946: Scan 21704 [C:\MASCOT_DATA_REP\Max Power\PTA79\2013-04-26_velos_3251.raw]	SLASPPTQTTQRVFTFGKGRGE	Q	G	0.997	73.6	45.5	66.9	C13_dimethyl_Nterm (+34), C13_D2_dimethyl_K (+34)	2432.35	4	0.00043	0.18	88	109	Pp3c5_22540V3.1	1	973
Tryp	PTA79_SDS_Tryp	PTA79_SDS_Tryp_2013-05-19_velos_3477 (PTA79_SDS_Tryp_F004003)	Pp3c5_22540V3.1	2 K01006 - pyruvate, orthophosphate dikinase (ppdK) (1 of 1)	1	0.000155	106060	4	4	4	8037: Scan 18308 [C:\MASCOT_DATA_REP\Max Power\PTA79\2013-05-19_velos_3477.raw]	NETSPEDVGGMHAAAGILTAR	R	G	0.997	51.8	44.4	51.8	Oxidation (+16)	2111.99	3	0.00059	0.28	526	546	Pp3c5_22540V3.1	1	973
Tryp	PTA79_SDS_Tryp	PTA79_SDS_Tryp_2013-05-19_velos_3477 (PTA79_SDS_Tryp_F004003)	Pp3c5_22540V3.1	2 K01006 - pyruvate, orthophosphate dikinase (ppdK) (1 of 1)	1	0.000155	106060	4	4	4	12944: Scan 24673 [C:\MASCOT_DATA_REP\Max Power\PTA79\2013-05-19_velos_3477.raw]	NAIGKDFPTDPVEQLR	R	L	0.997	84.2	45.4	74	C13_D2_dimethyl_K (+34)	1832.99	3	0.0014	0.75	287	302	Pp3c5_22540V3.1	1	973
Tryp	PTA79_SDS_Tryp	PTA79_SDS_Tryp_2013-05-19_velos_3477 (PTA79_SDS_Tryp_F004003)	Pp3c5_22540V3.1	2 K01006 - pyruvate, orthophosphate dikinase (ppdK) (1 of 1)	1	0.000155	106060	4	4	4	644: Scan 8511 [C:\MASCOT_DATA_REP\Max Power\PTA79\2013-05-19_velos_3477.raw]	SLASPPTQTTQR	Q	V	0.993	45.3	43.9	26.8	C13_dimethyl_Nterm (+34)	1319.72	2	-0.0012	-0.91	88	99	Pp3c5_22540V3.1	1	973
Tryp	PTA79_SDS_Tryp	PTA79_SDS_Tryp_2013-05-19_velos_3477 (PTA79_SDS_Tryp_F004003)	Pp3c5_22540V3.1	2 K01006 - pyruvate, orthophosphate dikinase (ppdK) (1 of 1)	1	0.000155	106060	4	4	4	20391: Scan 34766 [C:\MASCOT_DATA_REP\Max Power\PTA79\2013-05-19_velos_3477.raw]	QVALDKLLPYQR	R	S	0.993	44.6	42.6	16.4	Gln->pyro-Glu (-17), C13_D2_dimethyl_K (+34)	1459.86	2	0.0011	0.76	686	697	Pp3c5_22540V3.1	1	973
Chymo	PTA79_SDS_Chymo	PTA79_SDS_Chymo_2013-05-19_velos_3478 (PTA79_SDS_Chymo_F004006)	Pp3c26_10400V3.1	2 PTHR10693:SF20 - AT27578P (1 of 2)	0.994	3.01e-05	50858.1	1	1	1	18340: Scan 30640 [C:\MASCOT_DATA_REP\Max Power\PTA79\2013-05-19_velos_3478.raw]	ANHSANAPAQIPAAAHVVGNAF	M	V	0.997	48	46.8	47.2	Acetyl (+42)	2169.07	3	0.00073	0.33	2	23	Pp3c26_10400V3.1	1	484
Tryp	PTA79_SDS_Tryp	PTA79_SDS_Tryp_2013-05-19_velos_3477 (PTA79_SDS_Tryp_F004003)	Pp3c8_4960V3.1	2_3 2.3.3.8 - ATP citrate synthase / Citric cleavage enzyme (1 of 4)	0.978	3.87e-05	66188.5	1	1	1	11997: Scan 23448 [C:\MASCOT_DATA_REP\Max Power\PTA79\2013-05-19_velos_3477.raw]	ATGQLFSR	M	T	0.99	50.3	42.6	17.9	Acetyl (+42)	920.47	2	0.00023	0.25	2	9	Pp3c8_4960V3.1,Pp3c12_19430V3.1	2	611
Tryp	PTA79_SDS_Tryp	PTA79_SDS_Tryp_2013-05-19_velos_3477 (PTA79_SDS_Tryp_F004003)	Pp3c12_19430V3.1	2_3_4_5 2.3.3.8 - ATP citrate synthase / Citric cleavage enzyme (1 of 4)	0.978	3.87e-05	66289.5	1	1	1	11997: Scan 23448 [C:\MASCOT_DATA_REP\Max Power\PTA79\2013-05-19_velos_3477.raw]	ATGQLFSR	M	T	0.99	50.3	42.6	17.9	Acetyl (+42)	920.47	2	0.00023	0.25	2	9	Pp3c8_4960V3.1,Pp3c12_19430V3.1	2	611
Tryp	PTA57_C13D2_Tryp	PTA57_C13D2_Tryp_2013-01-08_velos_2109 (PTA57_C13D2_Tryp_F004014)	Pp3c8_4960V3.1	2_3 2.3.3.8 - ATP citrate synthase / Citric cleavage enzyme (1 of 4)	0.98	9.18e-05	66188.5	1	1	1	4992: Scan 17277 [C:\MASCOT_DATA_REP\Max Power\PTA57\2013-01-08_velos_2109.raw]	ATGQLFSR	M	T	0.99	56.2	42.7	17.5	Acetyl (+42)	920.47	2	-0.00073	-0.79	2	9	Pp3c8_4960V3.1,Pp3c12_19430V3.1	2	611
Tryp	PTA57_C13D2_Tryp	PTA57_C13D2_Tryp_2013-01-08_velos_2109 (PTA57_C13D2_Tryp_F004014)	Pp3c12_19430V3.1	2_3_4_5 2.3.3.8 - ATP citrate synthase / Citric cleavage enzyme (1 of 4)	0.98	9.18e-05	66289.5	1	1	1	4992: Scan 17277 [C:\MASCOT_DATA_REP\Max Power\PTA57\2013-01-08_velos_2109.raw]	ATGQLFSR	M	T	0.99	56.2	42.7	17.5	Acetyl (+42)	920.47	2	-0.00073	-0.79	2	9	Pp3c8_4960V3.1,Pp3c12_19430V3.1	2	611
Tryp	PTA79_Tris_Tryp	PTA79_Tris_Tryp_2013-05-19_velos_3471 (PTA79_Tris_Tryp_F004005)	Pp3c8_4960V3.1	2_3 2.3.3.8 - ATP citrate synthase / Citric cleavage enzyme (1 of 4)	0.971	2.83e-05	66188.5	1	1	1	12821: Scan 24468 [C:\MASCOT_DATA_REP\Max Power\PTA79\2013-05-19_velos_3471.raw]	ATGQLFSR	M	T	0.99	50.2	42.9	16.7	Acetyl (+42)	920.47	2	0.0014	1.5	2	9	Pp3c8_4960V3.1	1	611
Tryp	PTA57_D2_Tryp	PTA57_D2_Tryp_2013-01-08_velos_2108 (PTA57_D2_Tryp_F004118)	Pp3c8_4960V3.1	2_3 2.3.3.8 - ATP citrate synthase / Citric cleavage enzyme (1 of 4)	0.988	5.08e-05	66188.5	1	1	1	7193: Scan 18197 [C:\MASCOT_DATA_REP\Max Power\PTA57\2013-01-08_velos_2108.raw]	ATGQLFSR	M	T	0.99	61	43.5	18.4	Acetyl (+42)	920.47	2	-0.00085	-0.92	2	9	Pp3c8_4960V3.1,Pp3c12_19430V3.1	2	611
Tryp	PTA57_D2_Tryp	PTA57_D2_Tryp_2013-01-08_velos_2108 (PTA57_D2_Tryp_F004118)	Pp3c12_19430V3.1	2_3_4_5 2.3.3.8 - ATP citrate synthase / Citric cleavage enzyme (1 of 4)	0.988	5.08e-05	66289.5	1	1	1	7193: Scan 18197 [C:\MASCOT_DATA_REP\Max Power\PTA57\2013-01-08_velos_2108.raw]	ATGQLFSR	M	T	0.99	61	43.5	18.4	Acetyl (+42)	920.47	2	-0.00085	-0.92	2	9	Pp3c8_4960V3.1,Pp3c12_19430V3.1	2	611
Tryp	PTA55_RL_MG132_Tris_Tryp	PTA55_RL_MG132_Tris_Tryp_2013-02-15_velos_2513 (PTA55_RL_MG132_Tris_Tryp_F004016)	Pp3c8_4960V3.1	2_3 2.3.3.8 - ATP citrate synthase / Citric cleavage enzyme (1 of 4)	1	4.96e-05	66188.5	2	2	2	8472: Scan 15950 [C:\MASCOT_DATA_REP\Max Power\PTA55\2013-02-15_velos_2513.raw]	VELLQKYAR	R	T	0.997	54	40.2	40.5	C13_D2_dimethyl_K (+34)	1152.71	3	-0.00048	-0.41	500	508	Pp3c8_4960V3.1	1	611
Tryp	PTA55_RL_MG132_Tris_Tryp	PTA55_RL_MG132_Tris_Tryp_2013-02-15_velos_2513 (PTA55_RL_MG132_Tris_Tryp_F004016)	Pp3c8_4960V3.1	2_3 2.3.3.8 - ATP citrate synthase / Citric cleavage enzyme (1 of 4)	1	4.96e-05	66188.5	2	2	2	16185: Scan 25571 [C:\MASCOT_DATA_REP\Max Power\PTA55\2013-02-15_velos_2513.raw]	ATGQLFSR	M	T	0.99	60.7	42.7	19.1	Acetyl (+42)	920.47	2	3.1e-05	0.034	2	9	Pp3c8_4960V3.1	1	611
Tryp	PTA46_EPO_ Tris_HCD_Tryp	PTA46_EPO_ Tris_Tryp_2012-09-26_velos_0820 (PTA46_EPO_ Tris_HCD_Tryp_F004117)	Pp3c12_19430V3.1	2_3_4_5 2.3.3.8 - ATP citrate synthase / Citric cleavage enzyme (1 of 4)	0.996	6.67e-05	66289.5	1	1	1	11746: Scan 17780 [C:\MASCOT_DATA_REP\Max Power\PTA46\2012-09-26_velos_0820.raw]	AGKDLVSSLVSGLLTIGPR	R	F	0.997	55	41.5	47	D2_dimethyl_K (+32)	1914.15	3	0.0015	0.79	429	447	Pp3c12_19430V3.1,Pp3c8_4960V3.1	2	611
Tryp	PTA46_EPO_ Tris_HCD_Tryp	PTA46_EPO_ Tris_Tryp_2012-09-26_velos_0820 (PTA46_EPO_ Tris_HCD_Tryp_F004117)	Pp3c8_4960V3.1	2_3 2.3.3.8 - ATP citrate synthase / Citric cleavage enzyme (1 of 4)	0.996	6.67e-05	66188.5	1	1	1	11746: Scan 17780 [C:\MASCOT_DATA_REP\Max Power\PTA46\2012-09-26_velos_0820.raw]	AGKDLVSSLVSGLLTIGPR	R	F	0.997	55	41.5	47	D2_dimethyl_K (+32)	1914.15	3	0.0015	0.79	429	447	Pp3c12_19430V3.1,Pp3c8_4960V3.1	2	611
Tryp	PTA57_C13D2old_Tryp	PTA57_C13D2old_Tryp_2013-01-08_velos_2111 (PTA57_C13D2old_Tryp_F004015)	Pp3c8_4960V3.1	2_3 2.3.3.8 - ATP citrate synthase / Citric cleavage enzyme (1 of 4)	0.986	0.000545	66188.5	1	1	1	941: Scan 14831 [C:\MASCOT_DATA_REP\Max Power\PTA57\2013-01-08_velos_2111.raw]	ATGQLFSR	M	T	0.99	54.6	42.7	17.3	Acetyl (+42)	920.47	2	-0.0011	-1.2	2	9	Pp3c8_4960V3.1,Pp3c12_19430V3.1	2	611
Tryp	PTA57_C13D2old_Tryp	PTA57_C13D2old_Tryp_2013-01-08_velos_2111 (PTA57_C13D2old_Tryp_F004015)	Pp3c12_19430V3.1	2_3_4_5 2.3.3.8 - ATP citrate synthase / Citric cleavage enzyme (1 of 4)	0.986	0.000545	66289.5	1	1	1	941: Scan 14831 [C:\MASCOT_DATA_REP\Max Power\PTA57\2013-01-08_velos_2111.raw]	ATGQLFSR	M	T	0.99	54.6	42.7	17.3	Acetyl (+42)	920.47	2	-0.0011	-1.2	2	9	Pp3c8_4960V3.1,Pp3c12_19430V3.1	2	611
Tryp	PTA55_RL_MG132_Tx_Tryp	PTA55_RL_MG132_Tx_Tryp_2013-02-15_velos_2511 (PTA55_RL_MG132_Tx_Tryp_F004019)	Pp3c8_4960V3.1	2_3 2.3.3.8 - ATP citrate synthase / Citric cleavage enzyme (1 of 4)	0.975	6.48e-05	66188.5	1	1	1	5997: Scan 21508 [C:\MASCOT_DATA_REP\Max Power\PTA55\2013-02-15_velos_2511.raw]	ATGQLFSR	M	T	0.99	56.2	42.5	17.9	Acetyl (+42)	920.47	2	0.00083	0.9	2	9	Pp3c8_4960V3.1,Pp3c12_19430V3.1	2	611
Tryp	PTA55_RL_MG132_Tx_Tryp	PTA55_RL_MG132_Tx_Tryp_2013-02-15_velos_2511 (PTA55_RL_MG132_Tx_Tryp_F004019)	Pp3c12_19430V3.1	2_3_4_5 2.3.3.8 - ATP citrate synthase / Citric cleavage enzyme (1 of 4)	0.975	6.48e-05	66289.5	1	1	1	5997: Scan 21508 [C:\MASCOT_DATA_REP\Max Power\PTA55\2013-02-15_velos_2511.raw]	ATGQLFSR	M	T	0.99	56.2	42.5	17.9	Acetyl (+42)	920.47	2	0.00083	0.9	2	9	Pp3c8_4960V3.1,Pp3c12_19430V3.1	2	611
Tryp	PTA79_Tx_Tryp	PTA79_Tx_Tryp_2013-05-19_velos_3474 (PTA79_Tx_Tryp_F004007)	Pp3c12_19430V3.1	2_3_4_5 2.3.3.8 - ATP citrate synthase / Citric cleavage enzyme (1 of 4)	0.972	3.11e-05	66289.5	1	1	1	12726: Scan 23993 [C:\MASCOT_DATA_REP\Max Power\PTA79\2013-05-19_velos_3474.raw]	ATGQLFSR	M	T	0.99	50	43	16.6	Acetyl (+42)	920.47	2	0.0011	1.2	2	9	Pp3c12_19430V3.1,Pp3c8_4960V3.1	2	611
Tryp	PTA79_Tx_Tryp	PTA79_Tx_Tryp_2013-05-19_velos_3474 (PTA79_Tx_Tryp_F004007)	Pp3c8_4960V3.1	2_3 2.3.3.8 - ATP citrate synthase / Citric cleavage enzyme (1 of 4)	0.972	3.11e-05	66188.5	1	1	1	12726: Scan 23993 [C:\MASCOT_DATA_REP\Max Power\PTA79\2013-05-19_velos_3474.raw]	ATGQLFSR	M	T	0.99	50	43	16.6	Acetyl (+42)	920.47	2	0.0011	1.2	2	9	Pp3c12_19430V3.1,Pp3c8_4960V3.1	2	611
Tryp	PTA79_SDS_Tryp	PTA79_SDS_Tryp_2013-05-19_velos_3477 (PTA79_SDS_Tryp_F004003)	Pp3c20_22810V3.1	2 K00031 - isocitrate dehydrogenase (IDH1, IDH2, icd) (1 of 2)	1	3.87e-05	54184.9	1	1	1	13206: Scan 25018 [C:\MASCOT_DATA_REP\Max Power\PTA79\2013-05-19_velos_3477.raw]	NVLDGTVFR	R	E	0.997	53.9	43.2	41.6		1019.54	2	0.00072	0.7	175	183	Pp3c20_22810V3.1	1	490
Tryp	PTA79_Tris_Tryp	PTA79_Tris_Tryp_2013-05-19_velos_3471 (PTA79_Tris_Tryp_F004005)	Pp3c20_22810V3.3	K00031 - isocitrate dehydrogenase (IDH1, IDH2, icd) (1 of 2)	0.99	2.83e-05	44545.3	1	1	1	14057: Scan 26168 [C:\MASCOT_DATA_REP\Max Power\PTA79\2013-05-19_velos_3471.raw]	NVLDGTVFR	R	E	0.997	51.4	43.2	37		1019.54	2	0.0008	0.78	84	92	Pp3c20_22810V3.3,Pp3c20_22810V3.1	2	399
Tryp	PTA79_Tris_Tryp	PTA79_Tris_Tryp_2013-05-19_velos_3471 (PTA79_Tris_Tryp_F004005)	Pp3c20_22810V3.1	2 K00031 - isocitrate dehydrogenase (IDH1, IDH2, icd) (1 of 2)	0.99	2.83e-05	54184.9	1	1	1	14057: Scan 26168 [C:\MASCOT_DATA_REP\Max Power\PTA79\2013-05-19_velos_3471.raw]	NVLDGTVFR	R	E	0.997	51.4	43.2	37		1019.54	2	0.0008	0.78	175	183	Pp3c20_22810V3.3,Pp3c20_22810V3.1	2	490
Tryp	PTA57_C13D2_Tryp	PTA57_C13D2_Tryp_2013-01-08_velos_2109 (PTA57_C13D2_Tryp_F004014)	Pp3c20_22810V3.1	2 K00031 - isocitrate dehydrogenase (IDH1, IDH2, icd) (1 of 2)	0.993	9.18e-05	54184.9	1	1	1	5554: Scan 18615 [C:\MASCOT_DATA_REP\Max Power\PTA57\2013-01-08_velos_2109.raw]	NVLDGTVFR	R	E	0.996	52.5	43.2	38.5		1019.54	2	0.00042	0.41	175	183	Pp3c20_22810V3.1,Pp3c20_22810V3.3	2	490
Tryp	PTA57_C13D2_Tryp	PTA57_C13D2_Tryp_2013-01-08_velos_2109 (PTA57_C13D2_Tryp_F004014)	Pp3c20_22810V3.3	K00031 - isocitrate dehydrogenase (IDH1, IDH2, icd) (1 of 2)	0.993	9.18e-05	44545.3	1	1	1	5554: Scan 18615 [C:\MASCOT_DATA_REP\Max Power\PTA57\2013-01-08_velos_2109.raw]	NVLDGTVFR	R	E	0.996	52.5	43.2	38.5		1019.54	2	0.00042	0.41	84	92	Pp3c20_22810V3.1,Pp3c20_22810V3.3	2	399
Tryp	PTA79_SDS_Tryp	PTA79_SDS_Tryp_2013-05-19_velos_3477 (PTA79_SDS_Tryp_F004003)	Pp3c22_4940V3.1	2 K03531 - cell division protein FtsZ (ftsZ) (1 of 5)	1	7.73e-05	46646	2	2	2	9078: Scan 19630 [C:\MASCOT_DATA_REP\Max Power\PTA79\2013-05-19_velos_3477.raw]	QDAPSNALEKPWKQPTPTSSR	R	F	0.997	71.1	46.3	70.8	Gln->pyro-Glu (-17), C13_D2_dimethyl_K (+34), C13_D2_dimethyl_K (+34)	2388.27	3	-0.0006	-0.25	413	433	Pp3c22_4940V3.1	1	445
Tryp	PTA79_SDS_Tryp	PTA79_SDS_Tryp_2013-05-19_velos_3477 (PTA79_SDS_Tryp_F004003)	Pp3c22_4940V3.1	2 K03531 - cell division protein FtsZ (ftsZ) (1 of 5)	1	7.73e-05	46646	2	2	2	1855: Scan 10320 [C:\MASCOT_DATA_REP\Max Power\PTA79\2013-05-19_velos_3477.raw]	SMSGAKIKVIGVGGGGNNAVNR	A	M	0.997	60.1	42.8	58	C13_dimethyl_Nterm (+34), Oxidation (+16), C13_D2_dimethyl_K (+34), C13_D2_dimethyl_K (+34)	2203.29	4	-0.003	-1.3	87	108	Pp3c22_4940V3.1	1	445
Tryp	PTA57_C13D2_Tryp	PTA57_C13D2_Tryp_2013-01-08_velos_2109 (PTA57_C13D2_Tryp_F004014)	Pp3c22_4940V3.1	2 K03531 - cell division protein FtsZ (ftsZ) (1 of 5)	1	0.000184	46646	2	2	2	1724: Scan 9259 [C:\MASCOT_DATA_REP\Max Power\PTA57\2013-01-08_velos_2109.raw]	IKVIGVGGGGNNAVNR	K	M	0.997	72	40.4	58.2	C13_dimethyl_Nterm (+34), C13_D2_dimethyl_K (+34)	1591.98	3	-0.0017	-1	93	108	Pp3c22_4940V3.1	1	445
Tryp	PTA57_C13D2_Tryp	PTA57_C13D2_Tryp_2013-01-08_velos_2109 (PTA57_C13D2_Tryp_F004014)	Pp3c22_4940V3.1	2 K03531 - cell division protein FtsZ (ftsZ) (1 of 5)	1	0.000184	46646	2	2	2	10411: Scan 39351 [C:\MASCOT_DATA_REP\Max Power\PTA57\2013-01-08_velos_2109.raw]	QGVQGISDIITTPGLVNVDFADVR	R	A	0.997	98.7	46.7	83.1	Gln->pyro-Glu (-17)	2496.28	3	-0.0028	-1.1	271	294	Pp3c22_4940V3.1	1	445
Tryp	PTA75_SDS_Tryp	PTA75_SDS_Tryp__2013-04-02_velos_2978 (PTA75_SDS_Tryp_F004009)	Pp3c22_4940V3.1	2 K03531 - cell division protein FtsZ (ftsZ) (1 of 5)	1	6.71e-05	46646	2	2	2	7827: Scan 19913 [C:\MASCOT_DATA_REP\Max Power\PTA75\2013-04-02_velos_2978.raw]	QDAPSNALEKPWKQPTPTSSR	R	F	0.997	112	46.2	112	Gln->pyro-Glu (-17), C13_D2_dimethyl_K (+34), C13_D2_dimethyl_K (+34)	2388.27	3	0.00024	0.1	413	433	Pp3c22_4940V3.1	1	445
Tryp	PTA75_SDS_Tryp	PTA75_SDS_Tryp__2013-04-02_velos_2978 (PTA75_SDS_Tryp_F004009)	Pp3c22_4940V3.1	2 K03531 - cell division protein FtsZ (ftsZ) (1 of 5)	1	6.71e-05	46646	2	2	2	2353: Scan 11713 [C:\MASCOT_DATA_REP\Max Power\PTA75\2013-04-02_velos_2978.raw]	SMSGAKIKVIGVGGGGNNAVNR	A	M	0.997	65.6	42.8	64.8	C13_dimethyl_Nterm (+34), Oxidation (+16), C13_D2_dimethyl_K (+34), C13_D2_dimethyl_K (+34)	2203.29	4	-0.0014	-0.66	87	108	Pp3c22_4940V3.1	1	445
Tryp	PTA79_Tris_Tryp	PTA79_Tris_Tryp_2013-05-19_velos_3471 (PTA79_Tris_Tryp_F004005)	Pp3c22_4940V3.1	2 K03531 - cell division protein FtsZ (ftsZ) (1 of 5)	1	8.49e-05	46646	2	2	3	2309: Scan 10802 [C:\MASCOT_DATA_REP\Max Power\PTA79\2013-05-19_velos_3471.raw]	SMSGAKIKVIGVGGGGNNAVNR	A	M	0.997	68.1	42.8	63.4	C13_dimethyl_Nterm (+34), Oxidation (+16), C13_D2_dimethyl_K (+34), C13_D2_dimethyl_K (+34)	2203.29	4	-0.00069	-0.31	87	108	Pp3c22_4940V3.1	1	445
Tryp	PTA79_Tris_Tryp	PTA79_Tris_Tryp_2013-05-19_velos_3471 (PTA79_Tris_Tryp_F004005)	Pp3c22_4940V3.1	2 K03531 - cell division protein FtsZ (ftsZ) (1 of 5)	1	8.49e-05	46646	2	2	3	2324: Scan 10821 [C:\MASCOT_DATA_REP\Max Power\PTA79\2013-05-19_velos_3471.raw]	SMSGAKIKVIGVGGGGNNAVNR	A	M	0.997	43.4	43.1	43.4	C13_dimethyl_Nterm (+34), Oxidation (+16), C13_D2_dimethyl_K (+34), C13_D2_dimethyl_K (+34)	2203.29	4	-0.0078	-3.5	87	108	Pp3c22_4940V3.1	1	445
Tryp	PTA79_Tris_Tryp	PTA79_Tris_Tryp_2013-05-19_velos_3471 (PTA79_Tris_Tryp_F004005)	Pp3c22_4940V3.1	2 K03531 - cell division protein FtsZ (ftsZ) (1 of 5)	1	8.49e-05	46646	2	2	3	34880: Scan 56015 [C:\MASCOT_DATA_REP\Max Power\PTA79\2013-05-19_velos_3471.raw]	QGVQGISDIITTPGLVNVDFADVR	R	A	0.997	116	46.7	110	Gln->pyro-Glu (-17)	2496.29	3	-0.00027	-0.11	271	294	Pp3c22_4940V3.1	1	445
Tryp	PTA79_Tx_Tryp	PTA79_Tx_Tryp_2013-05-19_velos_3474 (PTA79_Tx_Tryp_F004007)	Pp3c22_4940V3.1	2 K03531 - cell division protein FtsZ (ftsZ) (1 of 5)	1	3.11e-05	46646	1	1	1	31724: Scan 52599 [C:\MASCOT_DATA_REP\Max Power\PTA79\2013-05-19_velos_3474.raw]	QGVQGISDIITTPGLVNVDFADVR	R	A	0.997	59.7	46.7	56.2	Gln->pyro-Glu (-17)	2496.29	3	0.0015	0.61	271	294	Pp3c22_4940V3.1	1	445
Chymo	PTA79_SDS_Chymo	PTA79_SDS_Chymo_2013-05-19_velos_3478 (PTA79_SDS_Chymo_F004006)	Pp3c15_12980V3.1	2 1.13.11.31 - Arachidonate 12-lipoxygenase / 12-lipoxygenase (1 of 6)	1	0.000181	105265	5	6	6	1250: Scan 8654 [C:\MASCOT_DATA_REP\Max Power\PTA79\2013-05-19_velos_3478.raw]	DKADFNKNPEKY	K	Y	0.997	47.2	44.3	42.7	C13_dimethyl_Nterm (+34), C13_D2_dimethyl_K (+34), C13_D2_dimethyl_K (+34), C13_D2_dimethyl_K (+34)	1603.95	4	-0.0011	-0.69	823	834	Pp3c15_12980V3.1	1	939
Chymo	PTA79_SDS_Chymo	PTA79_SDS_Chymo_2013-05-19_velos_3478 (PTA79_SDS_Chymo_F004006)	Pp3c15_12980V3.1	2 1.13.11.31 - Arachidonate 12-lipoxygenase / 12-lipoxygenase (1 of 6)	1	0.000181	105265	5	6	6	7732: Scan 16912 [C:\MASCOT_DATA_REP\Max Power\PTA79\2013-05-19_velos_3478.raw]	AVPDPDSPHGVRL	M	V	0.997	67.4	47.1	56.2	C13_dimethyl_Nterm (+34)	1392.76	3	-0.0015	-1.1	691	703	Pp3c15_12980V3.1	1	939
Chymo	PTA79_SDS_Chymo	PTA79_SDS_Chymo_2013-05-19_velos_3478 (PTA79_SDS_Chymo_F004006)	Pp3c15_12980V3.1	2 1.13.11.31 - Arachidonate 12-lipoxygenase / 12-lipoxygenase (1 of 6)	1	0.000181	105265	5	6	6	12460: Scan 22955 [C:\MASCOT_DATA_REP\Max Power\PTA79\2013-05-19_velos_3478.raw]	NDLGNIEQNEKF	Y	E	0.997	70.3	47.5	53.9	C13_D2_dimethyl_K (+34)	1453.73	2	9.8e-05	0.068	267	278	Pp3c15_12980V3.1	1	939
Chymo	PTA79_SDS_Chymo	PTA79_SDS_Chymo_2013-05-19_velos_3478 (PTA79_SDS_Chymo_F004006)	Pp3c15_12980V3.1	2 1.13.11.31 - Arachidonate 12-lipoxygenase / 12-lipoxygenase (1 of 6)	1	0.000181	105265	5	6	6	11804: Scan 22101 [C:\MASCOT_DATA_REP\Max Power\PTA79\2013-05-19_velos_3478.raw]	VAKINAQQNSATY	F	A	0.997	53.7	47.5	53.7	Acetyl (+42), C13_D2_dimethyl_K (+34)	1482.79	2	-0.00011	-0.073	514	526	Pp3c15_12980V3.1	1	939
Chymo	PTA79_SDS_Chymo	PTA79_SDS_Chymo_2013-05-19_velos_3478 (PTA79_SDS_Chymo_F004006)	Pp3c15_12980V3.1	2 1.13.11.31 - Arachidonate 12-lipoxygenase / 12-lipoxygenase (1 of 6)	1	0.000181	105265	5	6	6	2198: Scan 9892 [C:\MASCOT_DATA_REP\Max Power\PTA79\2013-05-19_velos_3478.raw]	VAKINAQQNSATY	F	A	0.997	69.5	47.3	57.4	C13_D2_dimethyl_K (+34)	1440.78	2	-0.001	-0.69	514	526	Pp3c15_12980V3.1	1	939
Chymo	PTA79_SDS_Chymo	PTA79_SDS_Chymo_2013-05-19_velos_3478 (PTA79_SDS_Chymo_F004006)	Pp3c15_12980V3.1	2 1.13.11.31 - Arachidonate 12-lipoxygenase / 12-lipoxygenase (1 of 6)	1	0.000181	105265	5	6	6	1982: Scan 9611 [C:\MASCOT_DATA_REP\Max Power\PTA79\2013-05-19_velos_3478.raw]	STSTRGPSGDNVQY	T	T	0.996	49.1	47.1	28.3	C13_dimethyl_Nterm (+34)	1501.72	2	-0.00046	-0.31	72	85	Pp3c15_12980V3.1	1	939
GluC	PTA55_RL_MG132_Tx_GluC	PTA55_RL_MG132_Tx_GluC_2013-02-15_velos_2515.raw.-1 (PTA55_RL_MG132_Tx_GluC_F004018)	Pp3c15_12980V3.1	2 1.13.11.31 - Arachidonate 12-lipoxygenase / 12-lipoxygenase (1 of 6)	1	7.17e-05	105265	2	2	2	5024: Scan 13449 [C:\MASCOT_DATA_REP\Max Power\PTA55\2013-02-15_velos_2515.raw]	ETPASLKALRE	D	Q	0.997	44.8	39.9	40.5	C13_dimethyl_Nterm (+34), C13_D2_dimethyl_K (+34)	1281.79	3	0.00018	0.14	230	240	Pp3c15_12980V3.1	1	939
GluC	PTA55_RL_MG132_Tx_GluC	PTA55_RL_MG132_Tx_GluC_2013-02-15_velos_2515.raw.-1 (PTA55_RL_MG132_Tx_GluC_F004018)	Pp3c15_12980V3.1	2 1.13.11.31 - Arachidonate 12-lipoxygenase / 12-lipoxygenase (1 of 6)	1	7.17e-05	105265	2	2	2	11231: Scan 21471 [C:\MASCOT_DATA_REP\Max Power\PTA55\2013-02-15_velos_2515.raw]	AVPDPDSPHGVRLVVE	M	D	0.997	59.9	44.8	58.3	C13_dimethyl_Nterm (+34)	1719.94	3	0.00061	0.36	691	706	Pp3c15_12980V3.1	1	939
Tryp	PTA57_D2_Tryp	PTA57_D2_Tryp_2013-01-08_velos_2108 (PTA57_D2_Tryp_F004118)	Pp3c15_12980V3.1	2 1.13.11.31 - Arachidonate 12-lipoxygenase / 12-lipoxygenase (1 of 6)	0.974	0	105265	0	0	0	8257: Scan 20044 [C:\MASCOT_DATA_REP\Max Power\PTA57\2013-01-08_velos_2108.raw]	MSDFLADGFR	K	S	0.997	71.4	40.2	50.8	Oxidation (+16)	1173.51	2	0.00074	0.63	336	345	Pp3c15_12980V3.1	1	939
Tryp	PTA57_D2_Tryp	PTA57_D2_Tryp_2013-01-08_velos_2108 (PTA57_D2_Tryp_F004118)	Pp3c15_12980V3.1	2 1.13.11.31 - Arachidonate 12-lipoxygenase / 12-lipoxygenase (1 of 6)	0.974	0	105265	0	0	0	5003: Scan 14560 [C:\MASCOT_DATA_REP\Max Power\PTA57\2013-01-08_velos_2108.raw]	LLQADDTSWR	Q	S	0.99	53.6	44	33.4		1203.59	2	-0.0011	-0.93	427	436	Pp3c15_12980V3.1	1	939
Chymo	PTA79_Tx_Chymo	PTA79_Tx_Chymo__2013-05-19_velos_3475 (PTA79_Tx_Chymo_F004010)	Pp3c15_12980V3.1	2 1.13.11.31 - Arachidonate 12-lipoxygenase / 12-lipoxygenase (1 of 6)	1	0.000205	105265	6	6	6	6460: Scan 16167 [C:\MASCOT_DATA_REP\Max Power\PTA79\2013-05-19_velos_3475.raw]	AVPDPDSPHGVRL	M	V	0.997	55.5	46.9	46.8	C13_dimethyl_Nterm (+34)	1392.76	3	-0.0017	-1.2	691	703	Pp3c15_12980V3.1	1	939
Chymo	PTA79_Tx_Chymo	PTA79_Tx_Chymo__2013-05-19_velos_3475 (PTA79_Tx_Chymo_F004010)	Pp3c15_12980V3.1	2 1.13.11.31 - Arachidonate 12-lipoxygenase / 12-lipoxygenase (1 of 6)	1	0.000205	105265	6	6	6	1445: Scan 9518 [C:\MASCOT_DATA_REP\Max Power\PTA79\2013-05-19_velos_3475.raw]	VAKINAQQNSATY	F	A	0.997	77.1	47.3	66.7	C13_D2_dimethyl_K (+34)	1440.78	2	-0.0011	-0.79	514	526	Pp3c15_12980V3.1	1	939
Chymo	PTA79_Tx_Chymo	PTA79_Tx_Chymo__2013-05-19_velos_3475 (PTA79_Tx_Chymo_F004010)	Pp3c15_12980V3.1	2 1.13.11.31 - Arachidonate 12-lipoxygenase / 12-lipoxygenase (1 of 6)	1	0.000205	105265	6	6	6	1762: Scan 9996 [C:\MASCOT_DATA_REP\Max Power\PTA79\2013-05-19_velos_3475.raw]	ATSTSTRGPSGDNVQY	T	T	0.994	58.7	47	45.6	C13_dimethyl_Nterm (+34)	1673.81	2	0.0045	2.7	70	85	Pp3c15_12980V3.1	1	939
Chymo	PTA79_Tx_Chymo	PTA79_Tx_Chymo__2013-05-19_velos_3475 (PTA79_Tx_Chymo_F004010)	Pp3c15_12980V3.1	2 1.13.11.31 - Arachidonate 12-lipoxygenase / 12-lipoxygenase (1 of 6)	1	0.000205	105265	6	6	6	7039: Scan 16910 [C:\MASCOT_DATA_REP\Max Power\PTA79\2013-05-19_velos_3475.raw]	DTVEEIKKL	F	Y	0.997	49.4	42.1	26.7	C13_D2_dimethyl_K (+34), C13_D2_dimethyl_K (+34)	1141.72	3	-0.00065	-0.57	366	374	Pp3c15_12980V3.1	1	939
Chymo	PTA79_Tx_Chymo	PTA79_Tx_Chymo__2013-05-19_velos_3475 (PTA79_Tx_Chymo_F004010)	Pp3c15_12980V3.1	2 1.13.11.31 - Arachidonate 12-lipoxygenase / 12-lipoxygenase (1 of 6)	1	0.000205	105265	6	6	6	10985: Scan 21975 [C:\MASCOT_DATA_REP\Max Power\PTA79\2013-05-19_velos_3475.raw]	NDLGNIEQNEKF	Y	E	0.997	64.6	47.3	50.2	C13_D2_dimethyl_K (+34)	1453.73	2	0.0015	1	267	278	Pp3c15_12980V3.1	1	939
Chymo	PTA79_Tx_Chymo	PTA79_Tx_Chymo__2013-05-19_velos_3475 (PTA79_Tx_Chymo_F004010)	Pp3c15_12980V3.1	2 1.13.11.31 - Arachidonate 12-lipoxygenase / 12-lipoxygenase (1 of 6)	1	0.000205	105265	6	6	6	2822: Scan 11474 [C:\MASCOT_DATA_REP\Max Power\PTA79\2013-05-19_velos_3475.raw]	QLLRPHSKPGVT	Y	S	0.997	54.5	44.6	41.4	Gln->pyro-Glu (-17), C13_D2_dimethyl_K (+34)	1348.8	3	-0.0015	-1.1	917	928	Pp3c15_12980V3.1	1	939
Tryp	PTA75_SDS_Tryp	PTA75_SDS_Tryp__2013-04-02_velos_2978 (PTA75_SDS_Tryp_F004009)	Pp3c15_12980V3.1	2 1.13.11.31 - Arachidonate 12-lipoxygenase / 12-lipoxygenase (1 of 6)	1	0.000101	105265	2	3	3	7237: Scan 19106 [C:\MASCOT_DATA_REP\Max Power\PTA75\2013-04-02_velos_2978.raw]	VADIQDDTSEIVGGKR	R	V	0.997	95.5	44.5	87.5	C13_dimethyl_Nterm (+34), C13_D2_dimethyl_K (+34)	1769.99	3	0.01	5.8	104	119	Pp3c15_12980V3.1	1	939
Tryp	PTA75_SDS_Tryp	PTA75_SDS_Tryp__2013-04-02_velos_2978 (PTA75_SDS_Tryp_F004009)	Pp3c15_12980V3.1	2 1.13.11.31 - Arachidonate 12-lipoxygenase / 12-lipoxygenase (1 of 6)	1	0.000101	105265	2	3	3	11977: Scan 25406 [C:\MASCOT_DATA_REP\Max Power\PTA75\2013-04-02_velos_2978.raw]	TAYLPDETPASLKALR	N	E	0.997	113	42.8	111	C13_dimethyl_Nterm (+34), C13_D2_dimethyl_K (+34)	1813.06	3	0.0011	0.63	224	239	Pp3c15_12980V3.1	1	939
Tryp	PTA75_SDS_Tryp	PTA75_SDS_Tryp__2013-04-02_velos_2978 (PTA75_SDS_Tryp_F004009)	Pp3c15_12980V3.1	2 1.13.11.31 - Arachidonate 12-lipoxygenase / 12-lipoxygenase (1 of 6)	1	0.000101	105265	2	3	3	6864: Scan 18563 [C:\MASCOT_DATA_REP\Max Power\PTA75\2013-04-02_velos_2978.raw]	VADIQDDTSEIVGGKR	R	V	0.997	83.3	45.3	83.3	C13_D2_dimethyl_K (+34)	1735.91	3	-0.006	-3.5	104	119	Pp3c15_12980V3.1	1	939
Tryp	PTA79_Tx_Tryp	PTA79_Tx_Tryp_2013-05-19_velos_3474 (PTA79_Tx_Tryp_F004007)	Pp3c15_12980V3.1	2 1.13.11.31 - Arachidonate 12-lipoxygenase / 12-lipoxygenase (1 of 6)	1	6.21e-05	105265	2	2	2	16049: Scan 28345 [C:\MASCOT_DATA_REP\Max Power\PTA79\2013-05-19_velos_3474.raw]	PTSAITKDHIEGSLEGLSVEEAVTSNR	D	L	0.997	55.9	47.1	50.7	C13_D2_dimethyl_K (+34)	2873.49	4	0.0064	2.2	474	500	Pp3c15_12980V3.1	1	939
Tryp	PTA79_Tx_Tryp	PTA79_Tx_Tryp_2013-05-19_velos_3474 (PTA79_Tx_Tryp_F004007)	Pp3c15_12980V3.1	2 1.13.11.31 - Arachidonate 12-lipoxygenase / 12-lipoxygenase (1 of 6)	1	6.21e-05	105265	2	2	2	18117: Scan 31032 [C:\MASCOT_DATA_REP\Max Power\PTA79\2013-05-19_velos_3474.raw]	VADIQDDTSEIVGGKR	R	V	0.997	126	45.6	109	Acetyl (+42), C13_D2_dimethyl_K (+34)	1777.93	2	0.00083	0.47	104	119	Pp3c15_12980V3.1	1	939
Tryp	PTA79_Tx_Tryp	PTA79_Tx_Tryp_2013-05-19_velos_3474 (PTA79_Tx_Tryp_F004007)	Pp3c15_12980V3.1	2 1.13.11.31 - Arachidonate 12-lipoxygenase / 12-lipoxygenase (1 of 6)	1	6.21e-05	105265	2	2	2	811: Scan 8216 [C:\MASCOT_DATA_REP\Max Power\PTA79\2013-05-19_velos_3474.raw]	AVPDPDSPHGVR	M	L	0.997	83.2	44.1	68.2	C13_dimethyl_Nterm (+34)	1279.67	3	-0.00086	-0.67	691	702	Pp3c15_12980V3.1	1	939
Tryp	PTA79_Tx_Tryp	PTA79_Tx_Tryp_2013-05-19_velos_3474 (PTA79_Tx_Tryp_F004007)	Pp3c15_12980V3.1	2 1.13.11.31 - Arachidonate 12-lipoxygenase / 12-lipoxygenase (1 of 6)	1	6.21e-05	105265	2	2	2	8592: Scan 18593 [C:\MASCOT_DATA_REP\Max Power\PTA79\2013-05-19_velos_3474.raw]	VADIQDDTSEIVGGKR	R	V	0.997	94.7	45.3	92.4	C13_D2_dimethyl_K (+34)	1735.92	3	0.0023	1.3	104	119	Pp3c15_12980V3.1	1	939
Tryp	PTA79_Tx_Tryp	PTA79_Tx_Tryp_2013-05-19_velos_3474 (PTA79_Tx_Tryp_F004007)	Pp3c15_12980V3.1	2 1.13.11.31 - Arachidonate 12-lipoxygenase / 12-lipoxygenase (1 of 6)	1	6.21e-05	105265	2	2	2	2410: Scan 10541 [C:\MASCOT_DATA_REP\Max Power\PTA79\2013-05-19_velos_3474.raw]	QLGKLSSFGEKR	K	K	0.997	53.6	38.2	36.1	C13_dimethyl_Nterm (+34), C13_D2_dimethyl_K (+34), C13_D2_dimethyl_K (+34)	1450.94	4	0.00027	0.18	56	67	Pp3c15_12980V3.1	1	939
Tryp	PTA79_Tx_Tryp	PTA79_Tx_Tryp_2013-05-19_velos_3474 (PTA79_Tx_Tryp_F004007)	Pp3c15_12980V3.1	2 1.13.11.31 - Arachidonate 12-lipoxygenase / 12-lipoxygenase (1 of 6)	1	6.21e-05	105265	2	2	2	8624: Scan 18632 [C:\MASCOT_DATA_REP\Max Power\PTA79\2013-05-19_velos_3474.raw]	VADIQDDTSEIVGGKR	R	V	0.997	142	45.3	129	C13_D2_dimethyl_K (+34)	1735.91	2	-0.0019	-1.1	104	119	Pp3c15_12980V3.1	1	939
Tryp	PTA79_Tx_Tryp	PTA79_Tx_Tryp_2013-05-19_velos_3474 (PTA79_Tx_Tryp_F004007)	Pp3c15_12980V3.1	2 1.13.11.31 - Arachidonate 12-lipoxygenase / 12-lipoxygenase (1 of 6)	1	6.21e-05	105265	2	2	2	6294: Scan 15638 [C:\MASCOT_DATA_REP\Max Power\PTA79\2013-05-19_velos_3474.raw]	KTKGDFYIPR	R	D	0.997	43.3	41.7	34.3	Acetyl (+42), C13_D2_dimethyl_K (+34), C13_D2_dimethyl_K (+34)	1333.8	3	0.00042	0.31	318	327	Pp3c15_12980V3.1	1	939
Tryp	PTA79_Tx_Tryp	PTA79_Tx_Tryp_2013-05-19_velos_3474 (PTA79_Tx_Tryp_F004007)	Pp3c15_12980V3.1	2 1.13.11.31 - Arachidonate 12-lipoxygenase / 12-lipoxygenase (1 of 6)	1	6.21e-05	105265	2	2	2	8549: Scan 18541 [C:\MASCOT_DATA_REP\Max Power\PTA79\2013-05-19_velos_3474.raw]	DIQDDTSEIVGGKR	A	V	0.997	77.2	44.7	63.9	C13_dimethyl_Nterm (+34), C13_D2_dimethyl_K (+34)	1599.87	3	-0.00097	-0.6	106	119	Pp3c15_12980V3.1	1	939
Tryp	PTA79_Tx_Tryp	PTA79_Tx_Tryp_2013-05-19_velos_3474 (PTA79_Tx_Tryp_F004007)	Pp3c15_12980V3.1	2 1.13.11.31 - Arachidonate 12-lipoxygenase / 12-lipoxygenase (1 of 6)	1	6.21e-05	105265	2	2	2	9087: Scan 19205 [C:\MASCOT_DATA_REP\Max Power\PTA79\2013-05-19_velos_3474.raw]	VADIQDDTSEIVGGKR	R	V	0.997	85	44.7	79	C13_dimethyl_Nterm (+34), C13_D2_dimethyl_K (+34)	1769.98	3	-0.0022	-1.2	104	119	Pp3c15_12980V3.1	1	939
Tryp	PTA79_Tx_Tryp	PTA79_Tx_Tryp_2013-05-19_velos_3474 (PTA79_Tx_Tryp_F004007)	Pp3c15_12980V3.1	2 1.13.11.31 - Arachidonate 12-lipoxygenase / 12-lipoxygenase (1 of 6)	1	6.21e-05	105265	2	2	2	3128: Scan 11557 [C:\MASCOT_DATA_REP\Max Power\PTA79\2013-05-19_velos_3474.raw]	ETPASLKALR	D	E	0.997	65.4	37.8	44.3	C13_dimethyl_Nterm (+34), C13_D2_dimethyl_K (+34)	1152.75	3	0.0006	0.52	230	239	Pp3c15_12980V3.1	1	939
Tryp	PTA79_Tx_Tryp	PTA79_Tx_Tryp_2013-05-19_velos_3474 (PTA79_Tx_Tryp_F004007)	Pp3c15_12980V3.1	2 1.13.11.31 - Arachidonate 12-lipoxygenase / 12-lipoxygenase (1 of 6)	1	6.21e-05	105265	2	2	2	9184: Scan 19332 [C:\MASCOT_DATA_REP\Max Power\PTA79\2013-05-19_velos_3474.raw]	EQELINLR	R	G	0.99	45	42.9	15.2		1013.55	2	0.0011	1	240	247	Pp3c15_12980V3.1	1	939
Tryp	PTA55_RL_MG132_Tris_Tryp	PTA55_RL_MG132_Tris_Tryp_2013-02-15_velos_2513 (PTA55_RL_MG132_Tris_Tryp_F004016)	Pp3c15_12980V3.1	2 1.13.11.31 - Arachidonate 12-lipoxygenase / 12-lipoxygenase (1 of 6)	0.877	0	105265	0	0	0	3012: Scan 9141 [C:\MASCOT_DATA_REP\Max Power\PTA55\2013-02-15_velos_2513.raw]	SSKVTGFVTR	V	K	0.997	79.6	39.5	66.3	C13_dimethyl_Nterm (+34), C13_D2_dimethyl_K (+34)	1148.72	3	0.0003	0.26	352	361	Pp3c15_12980V3.1	1	939
Tryp	PTA55_RL_MG132_Tris_Tryp	PTA55_RL_MG132_Tris_Tryp_2013-02-15_velos_2513 (PTA55_RL_MG132_Tris_Tryp_F004016)	Pp3c15_12980V3.1	2 1.13.11.31 - Arachidonate 12-lipoxygenase / 12-lipoxygenase (1 of 6)	0.877	0	105265	0	0	0	19543: Scan 29891 [C:\MASCOT_DATA_REP\Max Power\PTA55\2013-02-15_velos_2513.raw]	PTSAITKDHIEGSLEGLSVEEAVTSNR	D	L	0.997	53.1	47.1	49.8	C13_D2_dimethyl_K (+34)	2873.48	4	-0.0058	-2	474	500	Pp3c15_12980V3.1	1	939
Tryp	PTA55_RL_MG132_Tris_Tryp	PTA55_RL_MG132_Tris_Tryp_2013-02-15_velos_2513 (PTA55_RL_MG132_Tris_Tryp_F004016)	Pp3c15_12980V3.1	2 1.13.11.31 - Arachidonate 12-lipoxygenase / 12-lipoxygenase (1 of 6)	0.877	0	105265	0	0	0	19540: Scan 29884 [C:\MASCOT_DATA_REP\Max Power\PTA55\2013-02-15_velos_2513.raw]	PTSAITKDHIEGSLEGLSVEEAVTSNR	D	L	0.997	47.9	47.1	47.9	C13_D2_dimethyl_K (+34)	2873.47	4	-0.01	-3.6	474	500	Pp3c15_12980V3.1	1	939
Tryp	PTA55_RL_MG132_Tris_Tryp	PTA55_RL_MG132_Tris_Tryp_2013-02-15_velos_2513 (PTA55_RL_MG132_Tris_Tryp_F004016)	Pp3c15_12980V3.1	2 1.13.11.31 - Arachidonate 12-lipoxygenase / 12-lipoxygenase (1 of 6)	0.877	0	105265	0	0	0	26100: Scan 38180 [C:\MASCOT_DATA_REP\Max Power\PTA55\2013-02-15_velos_2513.raw]	PAEFGDPTSAITKDHIEGSLEGLSVEEAVTSNR	D	L	0.997	68.7	47.4	65.7	C13_D2_dimethyl_K (+34)	3489.73	4	-0.0039	-1.1	468	500	Pp3c15_12980V3.1	1	939
Tryp	PTA55_RL_MG132_Tris_Tryp	PTA55_RL_MG132_Tris_Tryp_2013-02-15_velos_2513 (PTA55_RL_MG132_Tris_Tryp_F004016)	Pp3c15_12980V3.1	2 1.13.11.31 - Arachidonate 12-lipoxygenase / 12-lipoxygenase (1 of 6)	0.877	0	105265	0	0	0	11789: Scan 20092 [C:\MASCOT_DATA_REP\Max Power\PTA55\2013-02-15_velos_2513.raw]	VADIQDDTSEIVGGKR	R	V	0.997	117	45.3	114	C13_D2_dimethyl_K (+34)	1735.92	3	0.0013	0.72	104	119	Pp3c15_12980V3.1	1	939
Tryp	PTA55_RL_MG132_Tris_Tryp	PTA55_RL_MG132_Tris_Tryp_2013-02-15_velos_2513 (PTA55_RL_MG132_Tris_Tryp_F004016)	Pp3c15_12980V3.1	2 1.13.11.31 - Arachidonate 12-lipoxygenase / 12-lipoxygenase (1 of 6)	0.877	0	105265	0	0	0	11771: Scan 20070 [C:\MASCOT_DATA_REP\Max Power\PTA55\2013-02-15_velos_2513.raw]	DIQDDTSEIVGGKR	A	V	0.997	81	44.8	69	C13_dimethyl_Nterm (+34), C13_D2_dimethyl_K (+34)	1599.87	3	-0.00016	-0.097	106	119	Pp3c15_12980V3.1	1	939
Tryp	PTA55_RL_MG132_Tris_Tryp	PTA55_RL_MG132_Tris_Tryp_2013-02-15_velos_2513 (PTA55_RL_MG132_Tris_Tryp_F004016)	Pp3c15_12980V3.1	2 1.13.11.31 - Arachidonate 12-lipoxygenase / 12-lipoxygenase (1 of 6)	0.877	0	105265	0	0	0	2437: Scan 8398 [C:\MASCOT_DATA_REP\Max Power\PTA55\2013-02-15_velos_2513.raw]	INAQQNSATYATR	K	T	0.997	122	44.2	99.7		1436.7	2	-0.0011	-0.78	517	529	Pp3c15_12980V3.1	1	939
Tryp	PTA55_RL_MG132_Tris_Tryp	PTA55_RL_MG132_Tris_Tryp_2013-02-15_velos_2513 (PTA55_RL_MG132_Tris_Tryp_F004016)	Pp3c15_12980V3.1	2 1.13.11.31 - Arachidonate 12-lipoxygenase / 12-lipoxygenase (1 of 6)	0.877	0	105265	0	0	0	25494: Scan 37422 [C:\MASCOT_DATA_REP\Max Power\PTA55\2013-02-15_velos_2513.raw]	IFFQNTAYLPDETPASLKALR	R	E	0.997	54.1	45.9	45.9	C13_D2_dimethyl_K (+34)	2428.32	3	0.00013	0.054	219	239	Pp3c15_12980V3.1	1	939
Tryp	PTA55_RL_MG132_Tris_Tryp	PTA55_RL_MG132_Tris_Tryp_2013-02-15_velos_2513 (PTA55_RL_MG132_Tris_Tryp_F004016)	Pp3c15_12980V3.1	2 1.13.11.31 - Arachidonate 12-lipoxygenase / 12-lipoxygenase (1 of 6)	0.877	0	105265	0	0	0	4241: Scan 10665 [C:\MASCOT_DATA_REP\Max Power\PTA55\2013-02-15_velos_2513.raw]	VNEADAVMR	S	A	0.997	57.5	42.8	36.7		1003.48	2	-0.00066	-0.66	889	897	Pp3c15_12980V3.1	1	939
Tryp	PTA55_RL_MG132_Tris_Tryp	PTA55_RL_MG132_Tris_Tryp_2013-02-15_velos_2513 (PTA55_RL_MG132_Tris_Tryp_F004016)	Pp3c15_12980V3.1	2 1.13.11.31 - Arachidonate 12-lipoxygenase / 12-lipoxygenase (1 of 6)	0.877	0	105265	0	0	0	2022: Scan 7875 [C:\MASCOT_DATA_REP\Max Power\PTA55\2013-02-15_velos_2513.raw]	DTSEIVGGKR	D	V	0.997	60.8	41.4	42.7	C13_dimethyl_Nterm (+34), C13_D2_dimethyl_K (+34)	1128.68	3	0.00031	0.28	110	119	Pp3c15_12980V3.1	1	939
Tryp	PTA55_RL_MG132_Tris_Tryp	PTA55_RL_MG132_Tris_Tryp_2013-02-15_velos_2513 (PTA55_RL_MG132_Tris_Tryp_F004016)	Pp3c15_12980V3.1	2 1.13.11.31 - Arachidonate 12-lipoxygenase / 12-lipoxygenase (1 of 6)	0.877	0	105265	0	0	0	11951: Scan 20292 [C:\MASCOT_DATA_REP\Max Power\PTA55\2013-02-15_velos_2513.raw]	VTVQLVSKDVD	R	P	0.987	47	42.7	35.7	C13_D2_dimethyl_K (+34)	1235.72	2	0.00062	0.5	120	130	Pp3c15_12980V3.1	1	939
Tryp	PTA55_RL_MG132_Tris_Tryp	PTA55_RL_MG132_Tris_Tryp_2013-02-15_velos_2513 (PTA55_RL_MG132_Tris_Tryp_F004016)	Pp3c15_12980V3.1	2 1.13.11.31 - Arachidonate 12-lipoxygenase / 12-lipoxygenase (1 of 6)	0.877	0	105265	0	0	0	7253: Scan 14441 [C:\MASCOT_DATA_REP\Max Power\PTA55\2013-02-15_velos_2513.raw]	NTTVEAKKFPGMVYETR	R	K	0.997	48.5	45.5	33.7	C13_D2_dimethyl_K (+34), C13_D2_dimethyl_K (+34), Oxidation (+16)	2054.11	3	-0.0048	-2.3	301	317	Pp3c15_12980V3.1	1	939
Tryp	PTA55_RL_MG132_Tris_Tryp	PTA55_RL_MG132_Tris_Tryp_2013-02-15_velos_2513 (PTA55_RL_MG132_Tris_Tryp_F004016)	Pp3c15_12980V3.1	2 1.13.11.31 - Arachidonate 12-lipoxygenase / 12-lipoxygenase (1 of 6)	0.877	0	105265	0	0	0	11776: Scan 20076 [C:\MASCOT_DATA_REP\Max Power\PTA55\2013-02-15_velos_2513.raw]	DIQDDTSEIVGGKR	A	V	0.997	64.3	44.6	58.5	C13_dimethyl_Nterm (+34), C13_D2_dimethyl_K (+34)	1599.87	3	-3.6e-05	-0.022	106	119	Pp3c15_12980V3.1	1	939
Tryp	PTA55_RL_MG132_Tris_Tryp	PTA55_RL_MG132_Tris_Tryp_2013-02-15_velos_2513 (PTA55_RL_MG132_Tris_Tryp_F004016)	Pp3c15_12980V3.1	2 1.13.11.31 - Arachidonate 12-lipoxygenase / 12-lipoxygenase (1 of 6)	0.877	0	105265	0	0	0	12834: Scan 21393 [C:\MASCOT_DATA_REP\Max Power\PTA55\2013-02-15_velos_2513.raw]	QLGKLSSFGEKR	K	K	0.997	59.9	41	38.9	Gln->pyro-Glu (-17), C13_D2_dimethyl_K (+34), C13_D2_dimethyl_K (+34)	1399.85	3	0.0015	1.1	56	67	Pp3c15_12980V3.1	1	939
Tryp	PTA55_RL_MG132_Tris_Tryp	PTA55_RL_MG132_Tris_Tryp_2013-02-15_velos_2513 (PTA55_RL_MG132_Tris_Tryp_F004016)	Pp3c15_12980V3.1	2 1.13.11.31 - Arachidonate 12-lipoxygenase / 12-lipoxygenase (1 of 6)	0.877	0	105265	0	0	0	12473: Scan 20942 [C:\MASCOT_DATA_REP\Max Power\PTA55\2013-02-15_velos_2513.raw]	LLQADDTSWR	Q	S	0.997	73.7	43.8	59.9		1203.59	2	0.0015	1.3	427	436	Pp3c15_12980V3.1	1	939
Tryp	PTA55_RL_MG132_Tris_Tryp	PTA55_RL_MG132_Tris_Tryp_2013-02-15_velos_2513 (PTA55_RL_MG132_Tris_Tryp_F004016)	Pp3c15_12980V3.1	2 1.13.11.31 - Arachidonate 12-lipoxygenase / 12-lipoxygenase (1 of 6)	0.877	0	105265	0	0	0	3122: Scan 9278 [C:\MASCOT_DATA_REP\Max Power\PTA55\2013-02-15_velos_2513.raw]	AVPDPDSPHGVR	M	L	0.997	57.8	44.1	45.5	C13_dimethyl_Nterm (+34)	1279.67	3	-0.00068	-0.53	691	702	Pp3c15_12980V3.1	1	939
GluC	PTA55_RL_MG132_Tris_GluC	PTA55_RL_MG132_Tris_GluC_2013-02-15_velos_2517 (PTA55_RL_MG132_Tris_GluC_F004017)	Pp3c15_12980V3.1	2 1.13.11.31 - Arachidonate 12-lipoxygenase / 12-lipoxygenase (1 of 6)	1	0.000109	105265	4	4	4	3087: Scan 9557 [C:\MASCOT_DATA_REP\Max Power\PTA55\2013-02-15_velos_2517.raw]	RQIGDRIYD	E	Y	0.989	44.2	43.7	35.4		1134.58	2	-0.00024	-0.21	254	262	Pp3c15_12980V3.1	1	939
GluC	PTA55_RL_MG132_Tris_GluC	PTA55_RL_MG132_Tris_GluC_2013-02-15_velos_2517 (PTA55_RL_MG132_Tris_GluC_F004017)	Pp3c15_12980V3.1	2 1.13.11.31 - Arachidonate 12-lipoxygenase / 12-lipoxygenase (1 of 6)	1	0.000109	105265	4	4	4	13689: Scan 22710 [C:\MASCOT_DATA_REP\Max Power\PTA55\2013-02-15_velos_2517.raw]	AVPDPDSPHGVRLVVE	M	D	0.997	101	44.9	98	C13_dimethyl_Nterm (+34)	1719.94	3	0.0013	0.74	691	706	Pp3c15_12980V3.1	1	939
GluC	PTA55_RL_MG132_Tris_GluC	PTA55_RL_MG132_Tris_GluC_2013-02-15_velos_2517 (PTA55_RL_MG132_Tris_GluC_F004017)	Pp3c15_12980V3.1	2 1.13.11.31 - Arachidonate 12-lipoxygenase / 12-lipoxygenase (1 of 6)	1	0.000109	105265	4	4	4	8091: Scan 15791 [C:\MASCOT_DATA_REP\Max Power\PTA55\2013-02-15_velos_2517.raw]	PDSPHGVRLVVE	D	D	0.997	65.7	44.1	42.5		1303.69	3	0.00095	0.73	695	706	Pp3c15_12980V3.1	1	939
GluC	PTA55_RL_MG132_Tris_GluC	PTA55_RL_MG132_Tris_GluC_2013-02-15_velos_2517 (PTA55_RL_MG132_Tris_GluC_F004017)	Pp3c15_12980V3.1	2 1.13.11.31 - Arachidonate 12-lipoxygenase / 12-lipoxygenase (1 of 6)	1	0.000109	105265	4	4	4	8582: Scan 16405 [C:\MASCOT_DATA_REP\Max Power\PTA55\2013-02-15_velos_2517.raw]	LINLRGDGTGE	E	R	0.997	61.2	43.8	40.9		1143.59	2	-0.00044	-0.39	243	253	Pp3c15_12980V3.1	1	939
Tryp	PTA55_RL_MG132_Tx_Tryp	PTA55_RL_MG132_Tx_Tryp_2013-02-15_velos_2511 (PTA55_RL_MG132_Tx_Tryp_F004019)	Pp3c15_12980V3.1	2 1.13.11.31 - Arachidonate 12-lipoxygenase / 12-lipoxygenase (1 of 6)	0.993	6.48e-05	105265	1	1	1	4294: Scan 17396 [C:\MASCOT_DATA_REP\Max Power\PTA55\2013-02-15_velos_2511.raw]	VTVQLVSKDVD	R	P	0.997	51.7	42.7	40.5	C13_D2_dimethyl_K (+34)	1235.72	2	0.00046	0.37	120	130	Pp3c15_12980V3.1	1	939
Tryp	PTA55_RL_MG132_Tx_Tryp	PTA55_RL_MG132_Tx_Tryp_2013-02-15_velos_2511 (PTA55_RL_MG132_Tx_Tryp_F004019)	Pp3c15_12980V3.1	2 1.13.11.31 - Arachidonate 12-lipoxygenase / 12-lipoxygenase (1 of 6)	0.993	6.48e-05	105265	1	1	1	3553: Scan 15780 [C:\MASCOT_DATA_REP\Max Power\PTA55\2013-02-15_velos_2511.raw]	EQELINLRGDGTGER	R	Q	0.997	46.2	44.9	42.2		1685.83	3	-0.0006	-0.35	240	254	Pp3c15_12980V3.1	1	939
Tryp	PTA55_RL_MG132_Tx_Tryp	PTA55_RL_MG132_Tx_Tryp_2013-02-15_velos_2511 (PTA55_RL_MG132_Tx_Tryp_F004019)	Pp3c15_12980V3.1	2 1.13.11.31 - Arachidonate 12-lipoxygenase / 12-lipoxygenase (1 of 6)	0.993	6.48e-05	105265	1	1	1	4240: Scan 17292 [C:\MASCOT_DATA_REP\Max Power\PTA55\2013-02-15_velos_2511.raw]	VADIQDDTSEIVGGKR	R	V	0.997	97.8	45.3	91.8	C13_D2_dimethyl_K (+34)	1735.92	3	0.00026	0.15	104	119	Pp3c15_12980V3.1	1	939
Tryp	PTA55_RL_MG132_Tx_Tryp	PTA55_RL_MG132_Tx_Tryp_2013-02-15_velos_2511 (PTA55_RL_MG132_Tx_Tryp_F004019)	Pp3c15_12980V3.1	2 1.13.11.31 - Arachidonate 12-lipoxygenase / 12-lipoxygenase (1 of 6)	0.993	6.48e-05	105265	1	1	1	792: Scan 8674 [C:\MASCOT_DATA_REP\Max Power\PTA55\2013-02-15_velos_2511.raw]	AVPDPDSPHGVR	M	L	0.997	57.1	44.3	45.6	C13_dimethyl_Nterm (+34)	1279.67	3	0.0001	0.081	691	702	Pp3c15_12980V3.1	1	939
Chymo	PTA79_Tris_Chymo	PTA79_Tris_Chymo_2013-05-19_velos_3472 (PTA79_Tris_Chymo_F004008)	Pp3c15_12980V3.1	2 1.13.11.31 - Arachidonate 12-lipoxygenase / 12-lipoxygenase (1 of 6)	1	0.000103	105265	4	4	4	2931: Scan 11030 [C:\MASCOT_DATA_REP\Max Power\PTA79\2013-05-19_velos_3472.raw]	TATSTSTRGPSGDNVQY	K	T	0.997	80.6	46.9	69.9	C13_dimethyl_Nterm (+34)	1774.85	2	-0.0013	-0.73	69	85	Pp3c15_12980V3.1	1	939
Chymo	PTA79_Tris_Chymo	PTA79_Tris_Chymo_2013-05-19_velos_3472 (PTA79_Tris_Chymo_F004008)	Pp3c15_12980V3.1	2 1.13.11.31 - Arachidonate 12-lipoxygenase / 12-lipoxygenase (1 of 6)	1	0.000103	105265	4	4	4	2327: Scan 10272 [C:\MASCOT_DATA_REP\Max Power\PTA79\2013-05-19_velos_3472.raw]	INLRGDGTGERQIGDR	L	I	0.997	53.1	47.1	47.1	C13_dimethyl_Nterm (+34)	1789.96	4	-0.00043	-0.24	244	259	Pp3c15_12980V3.1	1	939
Chymo	PTA79_Tris_Chymo	PTA79_Tris_Chymo_2013-05-19_velos_3472 (PTA79_Tris_Chymo_F004008)	Pp3c15_12980V3.1	2 1.13.11.31 - Arachidonate 12-lipoxygenase / 12-lipoxygenase (1 of 6)	1	0.000103	105265	4	4	4	3584: Scan 11858 [C:\MASCOT_DATA_REP\Max Power\PTA79\2013-05-19_velos_3472.raw]	QLLRPHSKPGVT	Y	S	0.997	54.9	44.3	45.5	Gln->pyro-Glu (-17), C13_D2_dimethyl_K (+34)	1348.8	3	0.0008	0.59	917	928	Pp3c15_12980V3.1	1	939
Chymo	PTA79_Tris_Chymo	PTA79_Tris_Chymo_2013-05-19_velos_3472 (PTA79_Tris_Chymo_F004008)	Pp3c15_12980V3.1	2 1.13.11.31 - Arachidonate 12-lipoxygenase / 12-lipoxygenase (1 of 6)	1	0.000103	105265	4	4	4	14636: Scan 26232 [C:\MASCOT_DATA_REP\Max Power\PTA79\2013-05-19_velos_3472.raw]	DTVEEIKKLY	F	A	0.997	47.4	43.8	44.4	C13_D2_dimethyl_K (+34), C13_D2_dimethyl_K (+34)	1304.79	3	0.00033	0.25	366	375	Pp3c15_12980V3.1	1	939
Tryp	PTA75_SDS_Tryp	PTA75_SDS_Tryp__2013-04-02_velos_2978 (PTA75_SDS_Tryp_F004009)	Pp3c5_28870V3.2	K14416 - elongation factor 1 alpha-like protein (HBS1) (1 of 1)	0.993	3.36e-05	73745.5	1	1	1	19684: Scan 36046 [C:\MASCOT_DATA_REP\Max Power\PTA75\2013-04-02_velos_2978.raw]	QPARVDQLVSLLDPKKGTVLR	R	Q	0.997	67.9	39.9	65.5	Gln->pyro-Glu (-17), C13_D2_dimethyl_K (+34), C13_D2_dimethyl_K (+34)	2383.46	4	0.00053	0.22	605	625	Pp3c5_28870V3.2,Pp3c5_28870V3.1	2	683
Tryp	PTA75_SDS_Tryp	PTA75_SDS_Tryp__2013-04-02_velos_2978 (PTA75_SDS_Tryp_F004009)	Pp3c5_28870V3.1	3 K14416 - elongation factor 1 alpha-like protein (HBS1) (1 of 1)	0.993	3.36e-05	79985.7	1	1	1	19684: Scan 36046 [C:\MASCOT_DATA_REP\Max Power\PTA75\2013-04-02_velos_2978.raw]	QPARVDQLVSLLDPKKGTVLR	R	Q	0.997	67.9	39.9	65.5	Gln->pyro-Glu (-17), C13_D2_dimethyl_K (+34), C13_D2_dimethyl_K (+34)	2383.46	4	0.00053	0.22	663	683	Pp3c5_28870V3.2,Pp3c5_28870V3.1	2	741
Tryp	PTA55_RL_MG132_Tx_Tryp	PTA55_RL_MG132_Tx_Tryp_2013-02-15_velos_2511 (PTA55_RL_MG132_Tx_Tryp_F004019)	Pp3c11_19220V3.1	2 PF04536 - TLP18.3, Psb32 and MOLO-1 founding proteins of phosphatase (TPM) (1 of 2)	1	0.00013	31957.2	2	2	2	11956: Scan 35664 [C:\MASCOT_DATA_REP\Max Power\PTA55\2013-02-15_velos_2511.raw]	SEFNVLNEGPPTENFVVDDANVLNR	A	V	0.997	94.5	46.7	73	C13_dimethyl_Nterm (+34)	2822.39	3	0.00078	0.28	100	124	Pp3c11_19220V3.1	1	301
Tryp	PTA55_RL_MG132_Tx_Tryp	PTA55_RL_MG132_Tx_Tryp_2013-02-15_velos_2511 (PTA55_RL_MG132_Tx_Tryp_F004019)	Pp3c11_19220V3.1	2 PF04536 - TLP18.3, Psb32 and MOLO-1 founding proteins of phosphatase (TPM) (1 of 2)	1	0.00013	31957.2	2	2	2	5310: Scan 19827 [C:\MASCOT_DATA_REP\Max Power\PTA55\2013-02-15_velos_2511.raw]	AIDGLEDIGGPSFKENKR	A	E	0.997	50.8	43.6	45.1	C13_dimethyl_Nterm (+34), C13_D2_dimethyl_K (+34), C13_D2_dimethyl_K (+34)	2047.18	4	-0.00021	-0.1	240	257	Pp3c11_19220V3.1	1	301
Tryp	PTA55_RL_MG132_Tx_Tryp	PTA55_RL_MG132_Tx_Tryp_2013-02-15_velos_2511 (PTA55_RL_MG132_Tx_Tryp_F004019)	Pp3c11_19220V3.1	2 PF04536 - TLP18.3, Psb32 and MOLO-1 founding proteins of phosphatase (TPM) (1 of 2)	1	0.00013	31957.2	2	2	2	9839: Scan 31636 [C:\MASCOT_DATA_REP\Max Power\PTA55\2013-02-15_velos_2511.raw]	SEFNVLNEGPPTENFVVDDANVLNRVTKSDIKR	A	L	0.997	68.6	47.1	0	C13_dimethyl_Nterm (+34), C13_D2_dimethyl_K (+34), C13_D2_dimethyl_K (+34)	3818.07	5	0.0018	0.46	100	132	Pp3c11_19220V3.1	1	301
Tryp	PTA55_RL_MG132_Tx_Tryp	PTA55_RL_MG132_Tx_Tryp_2013-02-15_velos_2511 (PTA55_RL_MG132_Tx_Tryp_F004019)	Pp3c11_19220V3.1	2 PF04536 - TLP18.3, Psb32 and MOLO-1 founding proteins of phosphatase (TPM) (1 of 2)	1	0.00013	31957.2	2	2	2	10081: Scan 32128 [C:\MASCOT_DATA_REP\Max Power\PTA55\2013-02-15_velos_2511.raw]	SEFNVLNEGPPTENFVVDDANVLNRVTKSDIKR	A	L	0.997	79.4	47	0	C13_dimethyl_Nterm (+34), C13_D2_dimethyl_K (+34), C13_D2_dimethyl_K (+34)	3818.07	5	0.0025	0.66	100	132	Pp3c11_19220V3.1	1	301
Tryp	PTA55_RL_MG132_Tx_Tryp	PTA55_RL_MG132_Tx_Tryp_2013-02-15_velos_2511 (PTA55_RL_MG132_Tx_Tryp_F004019)	Pp3c11_19220V3.1	2 PF04536 - TLP18.3, Psb32 and MOLO-1 founding proteins of phosphatase (TPM) (1 of 2)	1	0.00013	31957.2	2	2	2	7374: Scan 25008 [C:\MASCOT_DATA_REP\Max Power\PTA55\2013-02-15_velos_2511.raw]	LVAAIDGLEDIGGPSFKENKR	R	E	0.997	92.3	44.6	89.9	C13_D2_dimethyl_K (+34), C13_D2_dimethyl_K (+34)	2296.3	4	-0.0021	-0.91	237	257	Pp3c11_19220V3.1	1	301
Tryp	PTA55_RL_MG132_Tx_Tryp	PTA55_RL_MG132_Tx_Tryp_2013-02-15_velos_2511 (PTA55_RL_MG132_Tx_Tryp_F004019)	Pp3c11_19220V3.1	2 PF04536 - TLP18.3, Psb32 and MOLO-1 founding proteins of phosphatase (TPM) (1 of 2)	1	0.00013	31957.2	2	2	2	1673: Scan 11224 [C:\MASCOT_DATA_REP\Max Power\PTA55\2013-02-15_velos_2511.raw]	AQYYAYVSKK	M	-	0.997	65.6	40.7	64.9	C13_dimethyl_Nterm (+34), C13_D2_dimethyl_K (+34), C13_D2_dimethyl_K (+34)	1321.81	3	-0.00097	-0.73	291	300	Pp3c11_19220V3.1	1	301
Tryp	PTA79_Tx_Tryp	PTA79_Tx_Tryp_2013-05-19_velos_3474 (PTA79_Tx_Tryp_F004007)	Pp3c11_19220V3.1	2 PF04536 - TLP18.3, Psb32 and MOLO-1 founding proteins of phosphatase (TPM) (1 of 2)	1	0.000249	31957.2	3	6	8	26051: Scan 41491 [C:\MASCOT_DATA_REP\Max Power\PTA79\2013-05-19_velos_3474.raw]	SEFNVLNEGPPTENFVVDDANVLNR	A	V	0.997	73.7	46.7	56.7	C13_dimethyl_Nterm (+34)	2822.39	4	-0.00025	-0.089	100	124	Pp3c11_19220V3.1	1	301
Tryp	PTA79_Tx_Tryp	PTA79_Tx_Tryp_2013-05-19_velos_3474 (PTA79_Tx_Tryp_F004007)	Pp3c11_19220V3.1	2 PF04536 - TLP18.3, Psb32 and MOLO-1 founding proteins of phosphatase (TPM) (1 of 2)	1	0.000249	31957.2	3	6	8	15896: Scan 28141 [C:\MASCOT_DATA_REP\Max Power\PTA79\2013-05-19_velos_3474.raw]	LVAAIDGLEDIGGPSFKENKR	R	E	0.997	52.8	44.7	51.9	C13_D2_dimethyl_K (+34), C13_D2_dimethyl_K (+34)	2296.3	4	-0.0051	-2.2	237	257	Pp3c11_19220V3.1	1	301
Tryp	PTA79_Tx_Tryp	PTA79_Tx_Tryp_2013-05-19_velos_3474 (PTA79_Tx_Tryp_F004007)	Pp3c11_19220V3.1	2 PF04536 - TLP18.3, Psb32 and MOLO-1 founding proteins of phosphatase (TPM) (1 of 2)	1	0.000249	31957.2	3	6	8	25965: Scan 41363 [C:\MASCOT_DATA_REP\Max Power\PTA79\2013-05-19_velos_3474.raw]	SEFNVLNEGPPTENFVVDDANVLNR	A	V	0.997	98.7	46.7	78.3	C13_dimethyl_Nterm (+34)	2822.39	3	0.0014	0.49	100	124	Pp3c11_19220V3.1	1	301
Tryp	PTA79_Tx_Tryp	PTA79_Tx_Tryp_2013-05-19_velos_3474 (PTA79_Tx_Tryp_F004007)	Pp3c11_19220V3.1	2 PF04536 - TLP18.3, Psb32 and MOLO-1 founding proteins of phosphatase (TPM) (1 of 2)	1	0.000249	31957.2	3	6	8	25993: Scan 41399 [C:\MASCOT_DATA_REP\Max Power\PTA79\2013-05-19_velos_3474.raw]	SEFNVLNEGPPTENFVVDDANVLNR	A	V	0.997	101	46.7	97.3	C13_dimethyl_Nterm (+34)	2822.4	2	0.0023	0.8	100	124	Pp3c11_19220V3.1	1	301
Tryp	PTA79_Tx_Tryp	PTA79_Tx_Tryp_2013-05-19_velos_3474 (PTA79_Tx_Tryp_F004007)	Pp3c11_19220V3.1	2 PF04536 - TLP18.3, Psb32 and MOLO-1 founding proteins of phosphatase (TPM) (1 of 2)	1	0.000249	31957.2	3	6	8	25578: Scan 40830 [C:\MASCOT_DATA_REP\Max Power\PTA79\2013-05-19_velos_3474.raw]	SEFNVLNEGPPTENFVVDDANVLNR	A	V	0.997	50.9	46.7	34.1	C13_dimethyl_Nterm (+34)	2822.39	3	0.0011	0.39	100	124	Pp3c11_19220V3.1	1	301
Tryp	PTA79_Tx_Tryp	PTA79_Tx_Tryp_2013-05-19_velos_3474 (PTA79_Tx_Tryp_F004007)	Pp3c11_19220V3.1	2 PF04536 - TLP18.3, Psb32 and MOLO-1 founding proteins of phosphatase (TPM) (1 of 2)	1	0.000249	31957.2	3	6	8	18312: Scan 31285 [C:\MASCOT_DATA_REP\Max Power\PTA79\2013-05-19_velos_3474.raw]	NEGPPTENFVVDDANVLNR	L	V	0.997	151	45.6	149	C13_dimethyl_Nterm (+34)	2133.05	2	-0.0029	-1.4	106	124	Pp3c11_19220V3.1	1	301
Tryp	PTA79_Tx_Tryp	PTA79_Tx_Tryp_2013-05-19_velos_3474 (PTA79_Tx_Tryp_F004007)	Pp3c11_19220V3.1	2 PF04536 - TLP18.3, Psb32 and MOLO-1 founding proteins of phosphatase (TPM) (1 of 2)	1	0.000249	31957.2	3	6	8	25946: Scan 41339 [C:\MASCOT_DATA_REP\Max Power\PTA79\2013-05-19_velos_3474.raw]	SEFNVLNEGPPTENFVVDDANVLNR	A	V	0.997	52.1	46.7	36	C13_dimethyl_Nterm (+34)	2822.39	3	0.00012	0.044	100	124	Pp3c11_19220V3.1	1	301
Tryp	PTA79_Tx_Tryp	PTA79_Tx_Tryp_2013-05-19_velos_3474 (PTA79_Tx_Tryp_F004007)	Pp3c11_19220V3.1	2 PF04536 - TLP18.3, Psb32 and MOLO-1 founding proteins of phosphatase (TPM) (1 of 2)	1	0.000249	31957.2	3	6	8	28197: Scan 44665 [C:\MASCOT_DATA_REP\Max Power\PTA79\2013-05-19_velos_3474.raw]	LVAAIDGLEDIGGPSFKENKR	R	E	0.997	83.4	44.9	59	Acetyl (+42), C13_D2_dimethyl_K (+34), C13_D2_dimethyl_K (+34)	2338.32	3	-0.00027	-0.12	237	257	Pp3c11_19220V3.1	1	301
Tryp	PTA75_SDS_Tryp	PTA75_SDS_Tryp__2013-04-02_velos_2978 (PTA75_SDS_Tryp_F004009)	Pp3c22_16800V3.2	3 PF03195 - Protein of unknown function DUF260 (DUF260) (1 of 34)	0.993	3.36e-05	24617.8	1	1	1	20036: Scan 36562 [C:\MASCOT_DATA_REP\Max Power\PTA75\2013-04-02_velos_2978.raw]	QVAQLQNDLAIAHSDLAR	R	Y	0.997	64.8	45.8	62.4	Gln->pyro-Glu (-17)	1945	3	0.0013	0.68	97	114	Pp3c22_16800V3.2,Pp3c22_16800V3.1,Pp3c22_16800V3.4	3	240
Tryp	PTA75_SDS_Tryp	PTA75_SDS_Tryp__2013-04-02_velos_2978 (PTA75_SDS_Tryp_F004009)	Pp3c22_16800V3.1	PF03195 - Protein of unknown function DUF260 (DUF260) (1 of 34)	0.993	3.36e-05	24145.2	1	1	1	20036: Scan 36562 [C:\MASCOT_DATA_REP\Max Power\PTA75\2013-04-02_velos_2978.raw]	QVAQLQNDLAIAHSDLAR	R	Y	0.997	64.8	45.8	62.4	Gln->pyro-Glu (-17)	1945	3	0.0013	0.68	93	110	Pp3c22_16800V3.2,Pp3c22_16800V3.1,Pp3c22_16800V3.4	3	236
Tryp	PTA75_SDS_Tryp	PTA75_SDS_Tryp__2013-04-02_velos_2978 (PTA75_SDS_Tryp_F004009)	Pp3c22_16800V3.4	PF03195 - Protein of unknown function DUF260 (DUF260) (1 of 34)	0.993	3.36e-05	28888.4	1	1	1	20036: Scan 36562 [C:\MASCOT_DATA_REP\Max Power\PTA75\2013-04-02_velos_2978.raw]	QVAQLQNDLAIAHSDLAR	R	Y	0.997	64.8	45.8	62.4	Gln->pyro-Glu (-17)	1945	3	0.0013	0.68	93	110	Pp3c22_16800V3.2,Pp3c22_16800V3.1,Pp3c22_16800V3.4	3	272
Tryp	PTA75_SDS_Tryp	PTA75_SDS_Tryp__2013-04-02_velos_2978 (PTA75_SDS_Tryp_F004009)	Pp3c17_18030V3.5	KOG2146 - Splicing coactivator SRm160/300, subunit SRm160 (contains PWI domain) (1 of 4)	1	3.36e-05	94700.6	1	1	1	3323: Scan 13452 [C:\MASCOT_DATA_REP\Max Power\PTA75\2013-04-02_velos_2978.raw]	VSPAGGSVSQKEGTQLIGAKTR	A	K	0.997	65.3	41.7	58.3	C13_dimethyl_Nterm (+34), C13_D2_dimethyl_K (+34), C13_D2_dimethyl_K (+34)	2272.36	4	-0.00041	-0.18	288	309	Pp3c17_18030V3.5,Pp3c17_18030V3.2,Pp3c17_18030V3.1	3	885
Tryp	PTA75_SDS_Tryp	PTA75_SDS_Tryp__2013-04-02_velos_2978 (PTA75_SDS_Tryp_F004009)	Pp3c17_18030V3.2	3_4 KOG2146 - Splicing coactivator SRm160/300, subunit SRm160 (contains PWI domain) (1 of 4)	1	3.36e-05	90318.7	1	1	1	3323: Scan 13452 [C:\MASCOT_DATA_REP\Max Power\PTA75\2013-04-02_velos_2978.raw]	VSPAGGSVSQKEGTQLIGAKTR	A	K	0.997	65.3	41.7	58.3	C13_dimethyl_Nterm (+34), C13_D2_dimethyl_K (+34), C13_D2_dimethyl_K (+34)	2272.36	4	-0.00041	-0.18	248	269	Pp3c17_18030V3.5,Pp3c17_18030V3.2,Pp3c17_18030V3.1	3	845
Tryp	PTA75_SDS_Tryp	PTA75_SDS_Tryp__2013-04-02_velos_2978 (PTA75_SDS_Tryp_F004009)	Pp3c17_18030V3.1	KOG2146 - Splicing coactivator SRm160/300, subunit SRm160 (contains PWI domain) (1 of 4)	1	3.36e-05	95553.8	1	1	1	3323: Scan 13452 [C:\MASCOT_DATA_REP\Max Power\PTA75\2013-04-02_velos_2978.raw]	VSPAGGSVSQKEGTQLIGAKTR	A	K	0.997	65.3	41.7	58.3	C13_dimethyl_Nterm (+34), C13_D2_dimethyl_K (+34), C13_D2_dimethyl_K (+34)	2272.36	4	-0.00041	-0.18	272	293	Pp3c17_18030V3.5,Pp3c17_18030V3.2,Pp3c17_18030V3.1	3	893
GluC	PTA79_P_Tris_GluC	PTA79_P_Tris_GluC_2013-04-26_velos_3251 (PTA79_P_Tris_GluC_F004013)	Pp3c19_20070V3.1	2 PTHR23264:SF29 - PROTEIN HIGH CHLOROPHYLL FLUORESCENCE 101 (1 of 2)	0.995	3.48e-05	62434.1	1	1	1	11591: Scan 25218 [C:\MASCOT_DATA_REP\Max Power\PTA79\2013-04-26_velos_3251.raw]	SRSEPTVTNVQDSPASTGLSLE	M	T	0.997	107	46.3	101	C13_dimethyl_Nterm (+34)	2308.16	2	0.0011	0.46	78	99	Pp3c19_20070V3.1	1	585
GluC	PTA55_RL_MG132_Tris_GluC	PTA55_RL_MG132_Tris_GluC_2013-02-15_velos_2517 (PTA55_RL_MG132_Tris_GluC_F004017)	Pp3c19_20070V3.1	2 PTHR23264:SF29 - PROTEIN HIGH CHLOROPHYLL FLUORESCENCE 101 (1 of 2)	1	2.71e-05	62434.1	1	1	1	16447: Scan 26138 [C:\MASCOT_DATA_REP\Max Power\PTA55\2013-02-15_velos_2517.raw]	SRSEPTVTNVQDSPASTGLSLE	M	T	0.997	53.5	46.3	53.1	C13_dimethyl_Nterm (+34)	2308.16	3	0.0015	0.67	78	99	Pp3c19_20070V3.1	1	585
Chymo	PTA79_P_Tris_Chymo	PTA79_P_Tris_Chymo_2013-04-26_velos_3249 (PTA79_P_Tris_Chymo_F004004)	Pp3c19_20070V3.1	2 PTHR23264:SF29 - PROTEIN HIGH CHLOROPHYLL FLUORESCENCE 101 (1 of 2)	0.994	3.85e-05	62434.1	1	1	1	5761: Scan 18982 [C:\MASCOT_DATA_REP\Max Power\PTA79\2013-04-26_velos_3249.raw]	SRSEPTVTNVQDSPASTGL	M	S	0.997	84.7	47.1	67.9	C13_dimethyl_Nterm (+34)	1979	2	-0.0018	-0.92	78	96	Pp3c19_20070V3.1	1	585
Tryp	PTA55_RL_MG132_Tris_Tryp	PTA55_RL_MG132_Tris_Tryp_2013-02-15_velos_2513 (PTA55_RL_MG132_Tris_Tryp_F004016)	Pp3c5_2190V3.1	3 3.5.3.1 - Arginase / Canavanase (1 of 1)	0.993	2.48e-05	39020.1	1	1	1	3443: Scan 9671 [C:\MASCOT_DATA_REP\Max Power\PTA55\2013-02-15_velos_2513.raw]	ARSVVLTEEEGQQR	Y	V	0.997	67	45	63.9	C13_dimethyl_Nterm (+34)	1634.88	3	-0.0024	-1.5	35	48	Pp3c5_2190V3.1,Pp3c5_2190V3.2	2	356
Tryp	PTA55_RL_MG132_Tris_Tryp	PTA55_RL_MG132_Tris_Tryp_2013-02-15_velos_2513 (PTA55_RL_MG132_Tris_Tryp_F004016)	Pp3c5_2190V3.2	3.5.3.1 - Arginase / Canavanase (1 of 1)	0.993	2.48e-05	39973.2	1	1	1	3443: Scan 9671 [C:\MASCOT_DATA_REP\Max Power\PTA55\2013-02-15_velos_2513.raw]	ARSVVLTEEEGQQR	Y	V	0.997	67	45	63.9	C13_dimethyl_Nterm (+34)	1634.88	3	-0.0024	-1.5	35	48	Pp3c5_2190V3.1,Pp3c5_2190V3.2	2	363
GluC	PTA55_RL_MG132_Tris_GluC	PTA55_RL_MG132_Tris_GluC_2013-02-15_velos_2517 (PTA55_RL_MG132_Tris_GluC_F004017)	Pp3c5_2190V3.2	3.5.3.1 - Arginase / Canavanase (1 of 1)	1	2.71e-05	39973.2	1	1	1	5562: Scan 12658 [C:\MASCOT_DATA_REP\Max Power\PTA55\2013-02-15_velos_2517.raw]	ARSVVLTEEE	Y	G	0.997	56.5	43.4	34.4	C13_dimethyl_Nterm (+34)	1165.64	2	8e-05	0.069	35	44	Pp3c5_2190V3.2,Pp3c5_2190V3.1	2	363
GluC	PTA55_RL_MG132_Tris_GluC	PTA55_RL_MG132_Tris_GluC_2013-02-15_velos_2517 (PTA55_RL_MG132_Tris_GluC_F004017)	Pp3c5_2190V3.1	3 3.5.3.1 - Arginase / Canavanase (1 of 1)	1	2.71e-05	39020.1	1	1	1	5562: Scan 12658 [C:\MASCOT_DATA_REP\Max Power\PTA55\2013-02-15_velos_2517.raw]	ARSVVLTEEE	Y	G	0.997	56.5	43.4	34.4	C13_dimethyl_Nterm (+34)	1165.64	2	8e-05	0.069	35	44	Pp3c5_2190V3.2,Pp3c5_2190V3.1	2	356
Tryp	PTA79_SDS_Tryp	PTA79_SDS_Tryp_2013-05-19_velos_3477 (PTA79_SDS_Tryp_F004003)	Pp3c11_1240V3.2	PTHR23076//PTHR23076:SF69 - METALLOPROTEASE M41 FTSH // SUBFAMILY NOT NAMED (1 of 3)	0.994	3.87e-05	95414.2	1	1	1	11260: Scan 22484 [C:\MASCOT_DATA_REP\Max Power\PTA79\2013-05-19_velos_3477.raw]	DILDNALLR	P	P	0.997	63.9	42.2	17.8	C13_dimethyl_Nterm (+34), Asn_deam_Asp (+1)	1076.63	2	-0.0012	-1.1	520	528	Pp3c11_1240V3.2,Pp3c11_1240V3.4,Pp3c11_1240V3.1	3	872
Tryp	PTA79_SDS_Tryp	PTA79_SDS_Tryp_2013-05-19_velos_3477 (PTA79_SDS_Tryp_F004003)	Pp3c11_1240V3.4	PTHR23076//PTHR23076:SF69 - METALLOPROTEASE M41 FTSH // SUBFAMILY NOT NAMED (1 of 3)	0.994	3.87e-05	95670.4	1	1	1	11260: Scan 22484 [C:\MASCOT_DATA_REP\Max Power\PTA79\2013-05-19_velos_3477.raw]	DILDNALLR	P	P	0.997	63.9	42.2	17.8	C13_dimethyl_Nterm (+34), Asn_deam_Asp (+1)	1076.63	2	-0.0012	-1.1	522	530	Pp3c11_1240V3.2,Pp3c11_1240V3.4,Pp3c11_1240V3.1	3	874
Tryp	PTA79_SDS_Tryp	PTA79_SDS_Tryp_2013-05-19_velos_3477 (PTA79_SDS_Tryp_F004003)	Pp3c11_1240V3.1	3 PTHR23076//PTHR23076:SF69 - METALLOPROTEASE M41 FTSH // SUBFAMILY NOT NAMED (1 of 3)	0.994	3.87e-05	95542.3	1	1	1	11260: Scan 22484 [C:\MASCOT_DATA_REP\Max Power\PTA79\2013-05-19_velos_3477.raw]	DILDNALLR	P	P	0.997	63.9	42.2	17.8	C13_dimethyl_Nterm (+34), Asn_deam_Asp (+1)	1076.63	2	-0.0012	-1.1	521	529	Pp3c11_1240V3.2,Pp3c11_1240V3.4,Pp3c11_1240V3.1	3	873
Tryp	PTA75_SDS_Tryp	PTA75_SDS_Tryp__2013-04-02_velos_2978 (PTA75_SDS_Tryp_F004009)	Pp3c1_15290V3.1	2_3 PF04770 - ZF-HD protein dimerisation region (ZF-HD_dimer) (1 of 12)	1	0.000101	27655.8	2	2	3	11315: Scan 24502 [C:\MASCOT_DATA_REP\Max Power\PTA75\2013-04-02_velos_2978.raw]	MDEPLLLEAPSVKAKAKVIR	T	Y	0.997	46.6	39.3	46.6	Acetyl (+42), Oxidation (+16), C13_D2_dimethyl_K (+34), C13_D2_dimethyl_K (+34), C13_D2_dimethyl_K (+34)	2367.46	3	-0.0036	-1.5	42	61	Pp3c1_15290V3.1	1	254
Tryp	PTA75_SDS_Tryp	PTA75_SDS_Tryp__2013-04-02_velos_2978 (PTA75_SDS_Tryp_F004009)	Pp3c1_15290V3.1	2_3 PF04770 - ZF-HD protein dimerisation region (ZF-HD_dimer) (1 of 12)	1	0.000101	27655.8	2	2	3	13811: Scan 27843 [C:\MASCOT_DATA_REP\Max Power\PTA75\2013-04-02_velos_2978.raw]	NHAITTGGYVVDGCGEFMPGGEEGTVAALR	R	C	0.997	99.1	43.1	96.5	Carbamidomethyl (+57), Oxidation (+16)	3080.39	3	-0.0067	-2.2	68	97	Pp3c1_15290V3.1	1	254
Tryp	PTA75_SDS_Tryp	PTA75_SDS_Tryp__2013-04-02_velos_2978 (PTA75_SDS_Tryp_F004009)	Pp3c1_15290V3.1	2_3 PF04770 - ZF-HD protein dimerisation region (ZF-HD_dimer) (1 of 12)	1	0.000101	27655.8	2	2	3	13817: Scan 27850 [C:\MASCOT_DATA_REP\Max Power\PTA75\2013-04-02_velos_2978.raw]	NHAITTGGYVVDGCGEFMPGGEEGTVAALR	R	C	0.997	117	43.5	115	Carbamidomethyl (+57), Oxidation (+16)	3080.4	3	0.0023	0.76	68	97	Pp3c1_15290V3.1	1	254
Tryp	PTA79_P_Tris_Tryp	PTA79_P_Tris_Tryp_2013-04-26_velos_3248 (PTA79_P_Tris_Tryp_F004002)	Pp3c8_16740V3.1	2 KOG0123//KOG0145 - Polyadenylate-binding protein (RRM superfamily) // RNA-binding protein ELAV/HU (RRM superfamily) (1 of 2)	0.992	0.000124	44849.8	1	1	1	1652: Scan 25319 [C:\MASCOT_DATA_REP\Max Power\PTA79\2013-04-26_velos_3248.raw]	ASDLDKELDKQLY	R	G	0.995	45.7	44.8	36.1	Acetyl (+42), C13_D2_dimethyl_K (+34), C13_D2_dimethyl_K (+34)	1646.9	2	-0.00025	-0.15	68	80	Pp3c8_16740V3.1	1	419
Tryp	PTA75_SDS_Tryp	PTA75_SDS_Tryp__2013-04-02_velos_2978 (PTA75_SDS_Tryp_F004009)	Pp3c8_16740V3.1	2 KOG0123//KOG0145 - Polyadenylate-binding protein (RRM superfamily) // RNA-binding protein ELAV/HU (RRM superfamily) (1 of 2)	1	0.000168	44849.8	4	4	5	16050: Scan 30862 [C:\MASCOT_DATA_REP\Max Power\PTA75\2013-04-02_velos_2978.raw]	ASDLDKELDKQLY	R	G	0.982	49.3	44.8	47.1	Acetyl (+42), C13_D2_dimethyl_K (+34), C13_D2_dimethyl_K (+34)	1646.9	2	-8.8e-05	-0.054	68	80	Pp3c8_16740V3.1	1	419
Tryp	PTA75_SDS_Tryp	PTA75_SDS_Tryp__2013-04-02_velos_2978 (PTA75_SDS_Tryp_F004009)	Pp3c8_16740V3.1	2 KOG0123//KOG0145 - Polyadenylate-binding protein (RRM superfamily) // RNA-binding protein ELAV/HU (RRM superfamily) (1 of 2)	1	0.000168	44849.8	4	4	5	22878: Scan 41815 [C:\MASCOT_DATA_REP\Max Power\PTA75\2013-04-02_velos_2978.raw]	TVDVVEVIYDKISGR	G	S	0.997	117	42.7	0	C13_dimethyl_Nterm (+34), C13_D2_dimethyl_K (+34)	1760.04	3	0.0011	0.6	156	170	Pp3c8_16740V3.1	1	419
Tryp	PTA75_SDS_Tryp	PTA75_SDS_Tryp__2013-04-02_velos_2978 (PTA75_SDS_Tryp_F004009)	Pp3c8_16740V3.1	2 KOG0123//KOG0145 - Polyadenylate-binding protein (RRM superfamily) // RNA-binding protein ELAV/HU (RRM superfamily) (1 of 2)	1	0.000168	44849.8	4	4	5	14538: Scan 28786 [C:\MASCOT_DATA_REP\Max Power\PTA75\2013-04-02_velos_2978.raw]	QRDGPNKLFVGNLSWR	R	C	0.997	45.8	45.4	37.4	Gln->pyro-Glu (-17), C13_D2_dimethyl_K (+34)	1903.03	3	0.0018	0.94	329	344	Pp3c8_16740V3.1	1	419
Tryp	PTA75_SDS_Tryp	PTA75_SDS_Tryp__2013-04-02_velos_2978 (PTA75_SDS_Tryp_F004009)	Pp3c8_16740V3.1	2 KOG0123//KOG0145 - Polyadenylate-binding protein (RRM superfamily) // RNA-binding protein ELAV/HU (RRM superfamily) (1 of 2)	1	0.000168	44849.8	4	4	5	16054: Scan 30870 [C:\MASCOT_DATA_REP\Max Power\PTA75\2013-04-02_velos_2978.raw]	ASDLDKELDKQLY	R	G	0.996	64.3	44.8	56.3	Acetyl (+42), C13_D2_dimethyl_K (+34), C13_D2_dimethyl_K (+34)	1646.9	2	-0.00045	-0.27	68	80	Pp3c8_16740V3.1	1	419
Tryp	PTA75_SDS_Tryp	PTA75_SDS_Tryp__2013-04-02_velos_2978 (PTA75_SDS_Tryp_F004009)	Pp3c8_16740V3.1	2 KOG0123//KOG0145 - Polyadenylate-binding protein (RRM superfamily) // RNA-binding protein ELAV/HU (RRM superfamily) (1 of 2)	1	0.000168	44849.8	4	4	5	8129: Scan 20299 [C:\MASCOT_DATA_REP\Max Power\PTA75\2013-04-02_velos_2978.raw]	TVVDAKVVFDR	G	D	0.997	53.2	40.1	32.3	C13_dimethyl_Nterm (+34), C13_D2_dimethyl_K (+34)	1315.82	3	0.0014	1.1	252	262	Pp3c8_16740V3.1	1	419
Tryp	PTA79_Tx_Tryp	PTA79_Tx_Tryp_2013-05-19_velos_3474 (PTA79_Tx_Tryp_F004007)	Pp3c8_16740V3.1	2 KOG0123//KOG0145 - Polyadenylate-binding protein (RRM superfamily) // RNA-binding protein ELAV/HU (RRM superfamily) (1 of 2)	0.992	3.11e-05	44849.8	1	1	1	18834: Scan 31983 [C:\MASCOT_DATA_REP\Max Power\PTA79\2013-05-19_velos_3474.raw]	ASDLDKELDKQLY	R	G	0.997	77.3	44.7	66.4	Acetyl (+42), C13_D2_dimethyl_K (+34), C13_D2_dimethyl_K (+34)	1646.9	2	0.00025	0.15	68	80	Pp3c8_16740V3.1	1	419
Tryp	PTA79_SDS_Tryp	PTA79_SDS_Tryp_2013-05-19_velos_3477 (PTA79_SDS_Tryp_F004003)	Pp3c8_16740V3.1	2 KOG0123//KOG0145 - Polyadenylate-binding protein (RRM superfamily) // RNA-binding protein ELAV/HU (RRM superfamily) (1 of 2)	0.994	3.87e-05	44849.8	1	1	1	17887: Scan 31202 [C:\MASCOT_DATA_REP\Max Power\PTA79\2013-05-19_velos_3477.raw]	ASDLDKELDKQLY	R	G	0.997	55.9	44.6	51.8	Acetyl (+42), C13_D2_dimethyl_K (+34), C13_D2_dimethyl_K (+34)	1646.9	2	-0.0011	-0.65	68	80	Pp3c8_16740V3.1	1	419
Tryp	PTA55_RL_MG132_Tris_Tryp	PTA55_RL_MG132_Tris_Tryp_2013-02-15_velos_2513 (PTA55_RL_MG132_Tris_Tryp_F004016)	Pp3c8_2960V3.1	2_3 K06693 - 26S proteasome non-ATPase regulatory subunit 9 (PSMD9) (1 of 1)	0.999	2.48e-05	24714.2	1	1	1	3464: Scan 9697 [C:\MASCOT_DATA_REP\Max Power\PTA55\2013-02-15_velos_2513.raw]	LAQEGLTNEGR	R	G	0.997	93.8	43.9	68.2		1186.59	2	-0.0052	-4.4	184	194	Pp3c8_2960V3.1	1	230
Tryp	PTA79_Tris_Tryp	PTA79_Tris_Tryp_2013-05-19_velos_3471 (PTA79_Tris_Tryp_F004005)	Pp3c1_38250V3.1	2_3 PF07082 - Protein of unknown function (DUF1350) (DUF1350) (1 of 2)	0.999	2.83e-05	44477	1	1	1	15131: Scan 27623 [C:\MASCOT_DATA_REP\Max Power\PTA79\2013-05-19_velos_3471.raw]	AQVAPIVESSPATEFAR	L	A	0.997	65.7	45.2	49.5	C13_dimethyl_Nterm (+34)	1805.97	2	0.00056	0.31	243	259	Pp3c1_38250V3.1,Pp3c1_38250V3.4	2	417
Tryp	PTA79_Tris_Tryp	PTA79_Tris_Tryp_2013-05-19_velos_3471 (PTA79_Tris_Tryp_F004005)	Pp3c1_38250V3.4	PF07082 - Protein of unknown function (DUF1350) (DUF1350) (1 of 2)	0.999	2.83e-05	44564.1	1	1	1	15131: Scan 27623 [C:\MASCOT_DATA_REP\Max Power\PTA79\2013-05-19_velos_3471.raw]	AQVAPIVESSPATEFAR	L	A	0.997	65.7	45.2	49.5	C13_dimethyl_Nterm (+34)	1805.97	2	0.00056	0.31	244	260	Pp3c1_38250V3.1,Pp3c1_38250V3.4	2	418
Tryp	PTA79_Tx_Tryp	PTA79_Tx_Tryp_2013-05-19_velos_3474 (PTA79_Tx_Tryp_F004007)	Pp3c1_38250V3.4	PF07082 - Protein of unknown function (DUF1350) (DUF1350) (1 of 2)	0.972	3.11e-05	44564.1	1	1	1	7359: Scan 16999 [C:\MASCOT_DATA_REP\Max Power\PTA79\2013-05-19_velos_3474.raw]	NVALADLR	R	V	0.99	48.8	41.4	22.7		870.49	2	-0.00056	-0.64	397	404	Pp3c1_38250V3.4,Pp3c1_38250V3.1	2	418
Tryp	PTA79_Tx_Tryp	PTA79_Tx_Tryp_2013-05-19_velos_3474 (PTA79_Tx_Tryp_F004007)	Pp3c1_38250V3.1	2_3 PF07082 - Protein of unknown function (DUF1350) (DUF1350) (1 of 2)	0.972	3.11e-05	44477	1	1	1	7359: Scan 16999 [C:\MASCOT_DATA_REP\Max Power\PTA79\2013-05-19_velos_3474.raw]	NVALADLR	R	V	0.99	48.8	41.4	22.7		870.49	2	-0.00056	-0.64	396	403	Pp3c1_38250V3.4,Pp3c1_38250V3.1	2	417
Tryp	PTA55_RL_MG132_Tris_Tryp	PTA55_RL_MG132_Tris_Tryp_2013-02-15_velos_2513 (PTA55_RL_MG132_Tris_Tryp_F004016)	Pp3c1_38250V3.1	2_3 PF07082 - Protein of unknown function (DUF1350) (DUF1350) (1 of 2)	1	7.44e-05	44477	2	3	3	18450: Scan 28507 [C:\MASCOT_DATA_REP\Max Power\PTA55\2013-02-15_velos_2513.raw]	AQVAPIVESSPATEFAR	L	A	0.997	56.5	45.3	56.2	C13_dimethyl_Nterm (+34)	1805.98	3	0.002	1.1	243	259	Pp3c1_38250V3.1,Pp3c1_38250V3.4	2	417
Tryp	PTA55_RL_MG132_Tris_Tryp	PTA55_RL_MG132_Tris_Tryp_2013-02-15_velos_2513 (PTA55_RL_MG132_Tris_Tryp_F004016)	Pp3c1_38250V3.1	2_3 PF07082 - Protein of unknown function (DUF1350) (DUF1350) (1 of 2)	1	7.44e-05	44477	2	3	3	36713: Scan 51572 [C:\MASCOT_DATA_REP\Max Power\PTA55\2013-02-15_velos_2513.raw]	FTQDAIDETDVLEEILGPR	K	S	0.997	85.9	46.2	82.2	C13_dimethyl_Nterm (+34)	2194.12	3	-0.00048	-0.22	333	351	Pp3c1_38250V3.1,Pp3c1_38250V3.4	2	417
Tryp	PTA55_RL_MG132_Tris_Tryp	PTA55_RL_MG132_Tris_Tryp_2013-02-15_velos_2513 (PTA55_RL_MG132_Tris_Tryp_F004016)	Pp3c1_38250V3.1	2_3 PF07082 - Protein of unknown function (DUF1350) (DUF1350) (1 of 2)	1	7.44e-05	44477	2	3	3	18452: Scan 28509 [C:\MASCOT_DATA_REP\Max Power\PTA55\2013-02-15_velos_2513.raw]	AQVAPIVESSPATEFAR	L	A	0.997	103	45.2	86.8	C13_dimethyl_Nterm (+34)	1805.97	2	-0.00074	-0.41	243	259	Pp3c1_38250V3.1,Pp3c1_38250V3.4	2	417
Tryp	PTA55_RL_MG132_Tris_Tryp	PTA55_RL_MG132_Tris_Tryp_2013-02-15_velos_2513 (PTA55_RL_MG132_Tris_Tryp_F004016)	Pp3c1_38250V3.4	PF07082 - Protein of unknown function (DUF1350) (DUF1350) (1 of 2)	1	7.44e-05	44564.1	2	3	3	18452: Scan 28509 [C:\MASCOT_DATA_REP\Max Power\PTA55\2013-02-15_velos_2513.raw]	AQVAPIVESSPATEFAR	L	A	0.997	103	45.2	86.8	C13_dimethyl_Nterm (+34)	1805.97	2	-0.00074	-0.41	244	260	Pp3c1_38250V3.1,Pp3c1_38250V3.4	2	418
Tryp	PTA55_RL_MG132_Tris_Tryp	PTA55_RL_MG132_Tris_Tryp_2013-02-15_velos_2513 (PTA55_RL_MG132_Tris_Tryp_F004016)	Pp3c1_38250V3.4	PF07082 - Protein of unknown function (DUF1350) (DUF1350) (1 of 2)	1	7.44e-05	44564.1	2	3	3	36713: Scan 51572 [C:\MASCOT_DATA_REP\Max Power\PTA55\2013-02-15_velos_2513.raw]	FTQDAIDETDVLEEILGPR	K	S	0.997	85.9	46.2	82.2	C13_dimethyl_Nterm (+34)	2194.12	3	-0.00048	-0.22	334	352	Pp3c1_38250V3.1,Pp3c1_38250V3.4	2	418
Tryp	PTA55_RL_MG132_Tris_Tryp	PTA55_RL_MG132_Tris_Tryp_2013-02-15_velos_2513 (PTA55_RL_MG132_Tris_Tryp_F004016)	Pp3c1_38250V3.4	PF07082 - Protein of unknown function (DUF1350) (DUF1350) (1 of 2)	1	7.44e-05	44564.1	2	3	3	18450: Scan 28507 [C:\MASCOT_DATA_REP\Max Power\PTA55\2013-02-15_velos_2513.raw]	AQVAPIVESSPATEFAR	L	A	0.997	56.5	45.3	56.2	C13_dimethyl_Nterm (+34)	1805.98	3	0.002	1.1	244	260	Pp3c1_38250V3.1,Pp3c1_38250V3.4	2	418
Tryp	PTA79_SDS_Tryp	PTA79_SDS_Tryp_2013-05-19_velos_3477 (PTA79_SDS_Tryp_F004003)	Pp3c1_38250V3.1	2_3 PF07082 - Protein of unknown function (DUF1350) (DUF1350) (1 of 2)	0.978	3.87e-05	44477	1	1	1	6565: Scan 16428 [C:\MASCOT_DATA_REP\Max Power\PTA79\2013-05-19_velos_3477.raw]	NVALADLR	R	V	0.99	45.6	41.6	23.8		870.49	2	-0.001	-1.2	396	403	Pp3c1_38250V3.1,Pp3c1_38250V3.4	2	417
Tryp	PTA79_SDS_Tryp	PTA79_SDS_Tryp_2013-05-19_velos_3477 (PTA79_SDS_Tryp_F004003)	Pp3c1_38250V3.4	PF07082 - Protein of unknown function (DUF1350) (DUF1350) (1 of 2)	0.978	3.87e-05	44564.1	1	1	1	6565: Scan 16428 [C:\MASCOT_DATA_REP\Max Power\PTA79\2013-05-19_velos_3477.raw]	NVALADLR	R	V	0.99	45.6	41.6	23.8		870.49	2	-0.001	-1.2	397	404	Pp3c1_38250V3.1,Pp3c1_38250V3.4	2	418
Tryp	PTA55_RL_MG132_Tris_Tryp	PTA55_RL_MG132_Tris_Tryp_2013-02-15_velos_2513 (PTA55_RL_MG132_Tris_Tryp_F004016)	Pp3c14_21530V3.1	3 K01580 - glutamate decarboxylase (E4.1.1.15, gadB, gadA, GAD) (1 of 4)	1	4.96e-05	61460.2	2	2	2	6612: Scan 13643 [C:\MASCOT_DATA_REP\Max Power\PTA55\2013-02-15_velos_2513.raw]	TIDSMFASR	D	Y	0.993	51.6	43.1	34.8	C13_dimethyl_Nterm (+34), Oxidation (+16)	1076.54	2	0.00067	0.62	17	25	Pp3c14_21530V3.1	1	549
Tryp	PTA55_RL_MG132_Tris_Tryp	PTA55_RL_MG132_Tris_Tryp_2013-02-15_velos_2513 (PTA55_RL_MG132_Tris_Tryp_F004016)	Pp3c14_21530V3.1	3 K01580 - glutamate decarboxylase (E4.1.1.15, gadB, gadA, GAD) (1 of 4)	1	4.96e-05	61460.2	2	2	2	3609: Scan 9875 [C:\MASCOT_DATA_REP\Max Power\PTA55\2013-02-15_velos_2513.raw]	ETKGHDTIDSMFASR	K	Y	0.997	49.6	45.3	45.7	C13_dimethyl_Nterm (+34), C13_D2_dimethyl_K (+34), Oxidation (+16)	1777.89	3	-0.00037	-0.21	11	25	Pp3c14_21530V3.1	1	549
Tryp	PTA79_Tx_Tryp	PTA79_Tx_Tryp_2013-05-19_velos_3474 (PTA79_Tx_Tryp_F004007)	Pp3c8_13160V3.1	2 3.1.2.22 - Palmitoyl-protein hydrolase / Palmitoyl-protein thioesterase (1 of 2)	0.992	3.11e-05	42800.2	1	1	1	27044: Scan 42863 [C:\MASCOT_DATA_REP\Max Power\PTA79\2013-05-19_velos_3474.raw]	AGPLPFIVLHGLDDQCGNDGVTEFTKALR	A	D	0.997	59.2	47.3	55.8	C13_dimethyl_Nterm (+34), Carbamidomethyl (+57), C13_D2_dimethyl_K (+34)	3207.7	4	-0.0029	-0.9	73	101	Pp3c8_13160V3.1	1	385
GluC	PTA55_RL_MG132_Tx_GluC	PTA55_RL_MG132_Tx_GluC_2013-02-15_velos_2515.raw.-1 (PTA55_RL_MG132_Tx_GluC_F004018)	Pp3c8_13160V3.1	2 3.1.2.22 - Palmitoyl-protein hydrolase / Palmitoyl-protein thioesterase (1 of 2)	1	0.000108	42800.2	2	3	3	25133: Scan 41212 [C:\MASCOT_DATA_REP\Max Power\PTA55\2013-02-15_velos_2515.raw]	GPLPFIVLHGLDDQCGNDGVTE	A	F	0.997	57.8	46.1	57.8	C13_dimethyl_Nterm (+34), Carbamidomethyl (+57)	2386.17	3	0.00017	0.071	74	95	Pp3c8_13160V3.1	1	385
GluC	PTA55_RL_MG132_Tx_GluC	PTA55_RL_MG132_Tx_GluC_2013-02-15_velos_2515.raw.-1 (PTA55_RL_MG132_Tx_GluC_F004018)	Pp3c8_13160V3.1	2 3.1.2.22 - Palmitoyl-protein hydrolase / Palmitoyl-protein thioesterase (1 of 2)	1	0.000108	42800.2	2	3	3	25323: Scan 41674 [C:\MASCOT_DATA_REP\Max Power\PTA55\2013-02-15_velos_2515.raw]	AGPLPFIVLHGLDDQCGNDGVTE	A	F	0.997	61.2	46.1	61.2	C13_dimethyl_Nterm (+34), Carbamidomethyl (+57)	2457.21	3	0.00058	0.24	73	95	Pp3c8_13160V3.1	1	385
GluC	PTA55_RL_MG132_Tx_GluC	PTA55_RL_MG132_Tx_GluC_2013-02-15_velos_2515.raw.-1 (PTA55_RL_MG132_Tx_GluC_F004018)	Pp3c8_13160V3.1	2 3.1.2.22 - Palmitoyl-protein hydrolase / Palmitoyl-protein thioesterase (1 of 2)	1	0.000108	42800.2	2	3	3	25335: Scan 41698 [C:\MASCOT_DATA_REP\Max Power\PTA55\2013-02-15_velos_2515.raw]	AGPLPFIVLHGLDDQCGNDGVTE	A	F	0.99	47.4	46.1	47.4	C13_dimethyl_Nterm (+34), Carbamidomethyl (+57)	2457.21	2	0.00051	0.21	73	95	Pp3c8_13160V3.1	1	385
Tryp	PTA75_SDS_Tryp	PTA75_SDS_Tryp__2013-04-02_velos_2978 (PTA75_SDS_Tryp_F004009)	Pp3c8_13160V3.1	2 3.1.2.22 - Palmitoyl-protein hydrolase / Palmitoyl-protein thioesterase (1 of 2)	0.993	3.36e-05	42800.2	1	1	1	22402: Scan 40786 [C:\MASCOT_DATA_REP\Max Power\PTA75\2013-04-02_velos_2978.raw]	AGPLPFIVLHGLDDQCGNDGVTEFTKALR	A	D	0.997	75.6	47.3	74.2	C13_dimethyl_Nterm (+34), Carbamidomethyl (+57), C13_D2_dimethyl_K (+34)	3207.7	4	-0.00057	-0.18	73	101	Pp3c8_13160V3.1	1	385
Tryp	PTA79_Tris_Tryp	PTA79_Tris_Tryp_2013-05-19_velos_3471 (PTA79_Tris_Tryp_F004005)	Pp3c8_13160V3.1	2 3.1.2.22 - Palmitoyl-protein hydrolase / Palmitoyl-protein thioesterase (1 of 2)	0.992	2.83e-05	42800.2	1	1	1	28076: Scan 44806 [C:\MASCOT_DATA_REP\Max Power\PTA79\2013-05-19_velos_3471.raw]	AGPLPFIVLHGLDDQCGNDGVTEFTKALR	A	D	0.997	86.6	47.3	84.5	C13_dimethyl_Nterm (+34), Carbamidomethyl (+57), C13_D2_dimethyl_K (+34)	3207.7	4	-0.00061	-0.19	73	101	Pp3c8_13160V3.1	1	385
GluC	PTA55_RL_MG132_Tris_GluC	PTA55_RL_MG132_Tris_GluC_2013-02-15_velos_2517 (PTA55_RL_MG132_Tris_GluC_F004017)	Pp3c8_13160V3.1	2 3.1.2.22 - Palmitoyl-protein hydrolase / Palmitoyl-protein thioesterase (1 of 2)	1	8.14e-05	42800.2	1	2	3	31541: Scan 44966 [C:\MASCOT_DATA_REP\Max Power\PTA55\2013-02-15_velos_2517.raw]	AGPLPFIVLHGLDDQCGNDGVTE	A	F	0.997	85.7	46.1	85.4	C13_dimethyl_Nterm (+34), Carbamidomethyl (+57)	2457.2	2	-0.0025	-1	73	95	Pp3c8_13160V3.1	1	385
GluC	PTA55_RL_MG132_Tris_GluC	PTA55_RL_MG132_Tris_GluC_2013-02-15_velos_2517 (PTA55_RL_MG132_Tris_GluC_F004017)	Pp3c8_13160V3.1	2 3.1.2.22 - Palmitoyl-protein hydrolase / Palmitoyl-protein thioesterase (1 of 2)	1	8.14e-05	42800.2	1	2	3	32212: Scan 45860 [C:\MASCOT_DATA_REP\Max Power\PTA55\2013-02-15_velos_2517.raw]	AGPLPFIVLHGLDDQCGNDGVTE	A	F	0.997	58.9	46.1	58.9	C13_dimethyl_Nterm (+34), Carbamidomethyl (+57)	2457.2	3	-0.0036	-1.5	73	95	Pp3c8_13160V3.1	1	385
GluC	PTA55_RL_MG132_Tris_GluC	PTA55_RL_MG132_Tris_GluC_2013-02-15_velos_2517 (PTA55_RL_MG132_Tris_GluC_F004017)	Pp3c8_13160V3.1	2 3.1.2.22 - Palmitoyl-protein hydrolase / Palmitoyl-protein thioesterase (1 of 2)	1	8.14e-05	42800.2	1	2	3	31525: Scan 44944 [C:\MASCOT_DATA_REP\Max Power\PTA55\2013-02-15_velos_2517.raw]	AGPLPFIVLHGLDDQCGNDGVTE	A	F	0.997	61.9	46	61.9	C13_dimethyl_Nterm (+34), Carbamidomethyl (+57)	2457.2	3	-0.0042	-1.7	73	95	Pp3c8_13160V3.1	1	385
Tryp	PTA55_RL_MG132_Tx_Tryp	PTA55_RL_MG132_Tx_Tryp_2013-02-15_velos_2511 (PTA55_RL_MG132_Tx_Tryp_F004019)	Pp3c8_13160V3.1	2 3.1.2.22 - Palmitoyl-protein hydrolase / Palmitoyl-protein thioesterase (1 of 2)	0.993	6.48e-05	42800.2	1	1	1	12707: Scan 36869 [C:\MASCOT_DATA_REP\Max Power\PTA55\2013-02-15_velos_2511.raw]	AGPLPFIVLHGLDDQCGNDGVTEFTKALR	A	D	0.997	144	47.3	143	C13_dimethyl_Nterm (+34), Carbamidomethyl (+57), C13_D2_dimethyl_K (+34)	3207.7	4	0.00067	0.21	73	101	Pp3c8_13160V3.1	1	385
Tryp	PTA55_RL_MG132_Tris_Tryp	PTA55_RL_MG132_Tris_Tryp_2013-02-15_velos_2513 (PTA55_RL_MG132_Tris_Tryp_F004016)	Pp3c8_13160V3.1	2 3.1.2.22 - Palmitoyl-protein hydrolase / Palmitoyl-protein thioesterase (1 of 2)	0.993	4.96e-05	42800.2	1	1	2	31369: Scan 44754 [C:\MASCOT_DATA_REP\Max Power\PTA55\2013-02-15_velos_2513.raw]	AGPLPFIVLHGLDDQCGNDGVTEFTKALR	A	D	0.997	179	47.3	178	C13_dimethyl_Nterm (+34), Carbamidomethyl (+57), C13_D2_dimethyl_K (+34)	3207.71	4	0.0038	1.2	73	101	Pp3c8_13160V3.1	1	385
Tryp	PTA55_RL_MG132_Tris_Tryp	PTA55_RL_MG132_Tris_Tryp_2013-02-15_velos_2513 (PTA55_RL_MG132_Tris_Tryp_F004016)	Pp3c8_13160V3.1	2 3.1.2.22 - Palmitoyl-protein hydrolase / Palmitoyl-protein thioesterase (1 of 2)	0.993	4.96e-05	42800.2	1	1	2	31361: Scan 44744 [C:\MASCOT_DATA_REP\Max Power\PTA55\2013-02-15_velos_2513.raw]	AGPLPFIVLHGLDDQCGNDGVTEFTKALR	A	D	0.997	145	47.2	143	C13_dimethyl_Nterm (+34), Carbamidomethyl (+57), C13_D2_dimethyl_K (+34)	3207.71	4	0.0072	2.2	73	101	Pp3c8_13160V3.1	1	385
Tryp	PTA75_SDS_Tryp	PTA75_SDS_Tryp__2013-04-02_velos_2978 (PTA75_SDS_Tryp_F004009)	Pp3c12_16950V3.1	2 K14848 - ribosome assembly protein RRB1 (RRB1, GRWD1) (1 of 1)	0.993	3.36e-05	53611.6	1	1	1	15319: Scan 29850 [C:\MASCOT_DATA_REP\Max Power\PTA75\2013-04-02_velos_2978.raw]	QGSAISIKAHDADINVISWNR	R	V	0.997	97.3	46.3	87.8	Gln->pyro-Glu (-17), C13_D2_dimethyl_K (+34)	2311.22	3	0.0052	2.2	325	345	Pp3c12_16950V3.1,Pp3c12_16950V3.3	2	488
Tryp	PTA75_SDS_Tryp	PTA75_SDS_Tryp__2013-04-02_velos_2978 (PTA75_SDS_Tryp_F004009)	Pp3c12_16950V3.3	K14848 - ribosome assembly protein RRB1 (RRB1, GRWD1) (1 of 1)	0.993	3.36e-05	53982	1	1	1	15319: Scan 29850 [C:\MASCOT_DATA_REP\Max Power\PTA75\2013-04-02_velos_2978.raw]	QGSAISIKAHDADINVISWNR	R	V	0.997	97.3	46.3	87.8	Gln->pyro-Glu (-17), C13_D2_dimethyl_K (+34)	2311.22	3	0.0052	2.2	328	348	Pp3c12_16950V3.1,Pp3c12_16950V3.3	2	491
GluC	PTA55_RL_MG132_Tris_GluC	PTA55_RL_MG132_Tris_GluC_2013-02-15_velos_2517 (PTA55_RL_MG132_Tris_GluC_F004017)	Pp3c21_7560V3.1	no annotation	1	2.71e-05	187494	1	1	1	16607: Scan 26333 [C:\MASCOT_DATA_REP\Max Power\PTA55\2013-02-15_velos_2517.raw]	SIEAPLSVPHQIKVE	K	N	0.997	76.7	41	70.1	C13_dimethyl_Nterm (+34), C13_D2_dimethyl_K (+34)	1714.04	3	0.0057	3.3	677	691	Pp3c21_7560V3.1,Pp3c21_7560V3.2	2	1722
GluC	PTA55_RL_MG132_Tris_GluC	PTA55_RL_MG132_Tris_GluC_2013-02-15_velos_2517 (PTA55_RL_MG132_Tris_GluC_F004017)	Pp3c21_7560V3.2	3_4 no annotation	1	2.71e-05	183299	1	1	1	16607: Scan 26333 [C:\MASCOT_DATA_REP\Max Power\PTA55\2013-02-15_velos_2517.raw]	SIEAPLSVPHQIKVE	K	N	0.997	76.7	41	70.1	C13_dimethyl_Nterm (+34), C13_D2_dimethyl_K (+34)	1714.04	3	0.0057	3.3	641	655	Pp3c21_7560V3.1,Pp3c21_7560V3.2	2	1686
Tryp	PTA55_RL_MG132_Tris_Tryp	PTA55_RL_MG132_Tris_Tryp_2013-02-15_velos_2513 (PTA55_RL_MG132_Tris_Tryp_F004016)	Pp3c21_7560V3.2	3_4 no annotation	0.984	2.48e-05	183299	1	1	1	22868: Scan 34142 [C:\MASCOT_DATA_REP\Max Power\PTA55\2013-02-15_velos_2513.raw]	DVELPLSISR	K	N	0.973	54.2	42.3	39.3	C13_dimethyl_Nterm (+34)	1161.68	2	-0.0046	-4	715	724	Pp3c21_7560V3.2,Pp3c21_7560V3.1	2	1686
Tryp	PTA55_RL_MG132_Tris_Tryp	PTA55_RL_MG132_Tris_Tryp_2013-02-15_velos_2513 (PTA55_RL_MG132_Tris_Tryp_F004016)	Pp3c21_7560V3.1	no annotation	0.984	2.48e-05	187494	1	1	1	22868: Scan 34142 [C:\MASCOT_DATA_REP\Max Power\PTA55\2013-02-15_velos_2513.raw]	DVELPLSISR	K	N	0.973	54.2	42.3	39.3	C13_dimethyl_Nterm (+34)	1161.68	2	-0.0046	-4	751	760	Pp3c21_7560V3.2,Pp3c21_7560V3.1	2	1722
GluC	PTA55_RL_MG132_Tx_GluC	PTA55_RL_MG132_Tx_GluC_2013-02-15_velos_2515.raw.-1 (PTA55_RL_MG132_Tx_GluC_F004018)	Pp3c21_7560V3.1	no annotation	0.994	3.59e-05	187494	1	1	1	13741: Scan 24810 [C:\MASCOT_DATA_REP\Max Power\PTA55\2013-02-15_velos_2515.raw]	SIEAPLSVPHQIKVE	K	N	0.997	96.8	41.4	87.8	C13_dimethyl_Nterm (+34), C13_D2_dimethyl_K (+34)	1714.03	3	-8.6e-05	-0.05	677	691	Pp3c21_7560V3.1,Pp3c21_7560V3.2	2	1722
GluC	PTA55_RL_MG132_Tx_GluC	PTA55_RL_MG132_Tx_GluC_2013-02-15_velos_2515.raw.-1 (PTA55_RL_MG132_Tx_GluC_F004018)	Pp3c21_7560V3.2	3_4 no annotation	0.994	3.59e-05	183299	1	1	1	13741: Scan 24810 [C:\MASCOT_DATA_REP\Max Power\PTA55\2013-02-15_velos_2515.raw]	SIEAPLSVPHQIKVE	K	N	0.997	96.8	41.4	87.8	C13_dimethyl_Nterm (+34), C13_D2_dimethyl_K (+34)	1714.03	3	-8.6e-05	-0.05	641	655	Pp3c21_7560V3.1,Pp3c21_7560V3.2	2	1686
Tryp	PTA75_SDS_Tryp	PTA75_SDS_Tryp__2013-04-02_velos_2978 (PTA75_SDS_Tryp_F004009)	Pp3c21_7560V3.2	3_4 no annotation	0.996	3.36e-05	183299	1	1	1	16142: Scan 30988 [C:\MASCOT_DATA_REP\Max Power\PTA75\2013-04-02_velos_2978.raw]	DVELPLSISR	K	N	0.992	57.4	41.9	35.9	C13_dimethyl_Nterm (+34)	1161.68	2	0.0015	1.3	715	724	Pp3c21_7560V3.2,Pp3c21_7560V3.1	2	1686
Tryp	PTA75_SDS_Tryp	PTA75_SDS_Tryp__2013-04-02_velos_2978 (PTA75_SDS_Tryp_F004009)	Pp3c21_7560V3.1	no annotation	0.996	3.36e-05	187494	1	1	1	16142: Scan 30988 [C:\MASCOT_DATA_REP\Max Power\PTA75\2013-04-02_velos_2978.raw]	DVELPLSISR	K	N	0.992	57.4	41.9	35.9	C13_dimethyl_Nterm (+34)	1161.68	2	0.0015	1.3	751	760	Pp3c21_7560V3.2,Pp3c21_7560V3.1	2	1722
Tryp	PTA55_RL_MG132_Tris_Tryp	PTA55_RL_MG132_Tris_Tryp_2013-02-15_velos_2513 (PTA55_RL_MG132_Tris_Tryp_F004016)	Pp3c5_26400V3.1	2 2.1.1.148//4.1.3.27 - Thymidylate synthase (FAD) / Flavin dependent thymidylate synthase (1 of 3)	0.993	2.48e-05	68313.8	1	1	1	7214: Scan 14394 [C:\MASCOT_DATA_REP\Max Power\PTA55\2013-02-15_velos_2513.raw]	AAKTAVNATAIEDQESTPGR	Q	S	0.997	82	45.5	74.9	C13_dimethyl_Nterm (+34), C13_D2_dimethyl_K (+34)	2097.13	3	0.00092	0.44	70	89	Pp3c5_26400V3.1,Pp3c5_26400V3.3	2	616
Tryp	PTA55_RL_MG132_Tris_Tryp	PTA55_RL_MG132_Tris_Tryp_2013-02-15_velos_2513 (PTA55_RL_MG132_Tris_Tryp_F004016)	Pp3c5_26400V3.3	2.1.1.148//4.1.3.27 - Thymidylate synthase (FAD) / Flavin dependent thymidylate synthase (1 of 3)	0.993	2.48e-05	61620.4	1	1	1	7214: Scan 14394 [C:\MASCOT_DATA_REP\Max Power\PTA55\2013-02-15_velos_2513.raw]	AAKTAVNATAIEDQESTPGR	Q	S	0.997	82	45.5	74.9	C13_dimethyl_Nterm (+34), C13_D2_dimethyl_K (+34)	2097.13	3	0.00092	0.44	70	89	Pp3c5_26400V3.1,Pp3c5_26400V3.3	2	553
Tryp	PTA57_C13D2_Tryp	PTA57_C13D2_Tryp_2013-01-08_velos_2109 (PTA57_C13D2_Tryp_F004014)	Pp3c5_26400V3.3	2.1.1.148//4.1.3.27 - Thymidylate synthase (FAD) / Flavin dependent thymidylate synthase (1 of 3)	0.994	9.18e-05	61620.4	1	1	1	1723: Scan 9251 [C:\MASCOT_DATA_REP\Max Power\PTA57\2013-01-08_velos_2109.raw]	AAKTAVNATAIEDQESTPGR	Q	S	0.997	99	45.6	84.7	C13_dimethyl_Nterm (+34), C13_D2_dimethyl_K (+34)	2097.13	3	-0.001	-0.49	70	89	Pp3c5_26400V3.3,Pp3c5_26400V3.1	2	553
Tryp	PTA57_C13D2_Tryp	PTA57_C13D2_Tryp_2013-01-08_velos_2109 (PTA57_C13D2_Tryp_F004014)	Pp3c5_26400V3.1	2 2.1.1.148//4.1.3.27 - Thymidylate synthase (FAD) / Flavin dependent thymidylate synthase (1 of 3)	0.994	9.18e-05	68313.8	1	1	1	1723: Scan 9251 [C:\MASCOT_DATA_REP\Max Power\PTA57\2013-01-08_velos_2109.raw]	AAKTAVNATAIEDQESTPGR	Q	S	0.997	99	45.6	84.7	C13_dimethyl_Nterm (+34), C13_D2_dimethyl_K (+34)	2097.13	3	-0.001	-0.49	70	89	Pp3c5_26400V3.3,Pp3c5_26400V3.1	2	616
Tryp	PTA79_Tris_Tryp	PTA79_Tris_Tryp_2013-05-19_velos_3471 (PTA79_Tris_Tryp_F004005)	Pp3c5_26400V3.1	2 2.1.1.148//4.1.3.27 - Thymidylate synthase (FAD) / Flavin dependent thymidylate synthase (1 of 3)	0.992	2.83e-05	68313.8	1	1	1	4074: Scan 13045 [C:\MASCOT_DATA_REP\Max Power\PTA79\2013-05-19_velos_3471.raw]	AAKTAVNATAIEDQESTPGR	Q	S	0.997	60.3	45.6	60.3	C13_dimethyl_Nterm (+34), C13_D2_dimethyl_K (+34)	2097.13	3	-0.0017	-0.8	70	89	Pp3c5_26400V3.1,Pp3c5_26400V3.3	2	616
Tryp	PTA79_Tris_Tryp	PTA79_Tris_Tryp_2013-05-19_velos_3471 (PTA79_Tris_Tryp_F004005)	Pp3c5_26400V3.3	2.1.1.148//4.1.3.27 - Thymidylate synthase (FAD) / Flavin dependent thymidylate synthase (1 of 3)	0.992	2.83e-05	61620.4	1	1	1	4074: Scan 13045 [C:\MASCOT_DATA_REP\Max Power\PTA79\2013-05-19_velos_3471.raw]	AAKTAVNATAIEDQESTPGR	Q	S	0.997	60.3	45.6	60.3	C13_dimethyl_Nterm (+34), C13_D2_dimethyl_K (+34)	2097.13	3	-0.0017	-0.8	70	89	Pp3c5_26400V3.1,Pp3c5_26400V3.3	2	553
Tryp	PTA79_Tris_Tryp	PTA79_Tris_Tryp_2013-05-19_velos_3471 (PTA79_Tris_Tryp_F004005)	Pp3c9_24850V3.1	2 K16296 - serine carboxypeptidase-like clade I [EC:3.4.16.-] (SCPL-I) (1 of 1)	1	0.00017	55413.4	5	6	6	12206: Scan 23655 [C:\MASCOT_DATA_REP\Max Power\PTA79\2013-05-19_velos_3471.raw]	IAGTWLNNAEVR	R	A	0.997	101	44.5	78.3		1342.7	2	0.0011	0.8	364	375	Pp3c9_24850V3.1	1	504
Tryp	PTA79_Tris_Tryp	PTA79_Tris_Tryp_2013-05-19_velos_3471 (PTA79_Tris_Tryp_F004005)	Pp3c9_24850V3.1	2 K16296 - serine carboxypeptidase-like clade I [EC:3.4.16.-] (SCPL-I) (1 of 1)	1	0.00017	55413.4	5	6	6	17676: Scan 31042 [C:\MASCOT_DATA_REP\Max Power\PTA79\2013-05-19_velos_3471.raw]	SYAGIYVPTLSR	E	N	0.981	60.4	43.7	49.7	C13_dimethyl_Nterm (+34)	1359.77	2	0.0054	4	186	197	Pp3c9_24850V3.1	1	504
Tryp	PTA79_Tris_Tryp	PTA79_Tris_Tryp_2013-05-19_velos_3471 (PTA79_Tris_Tryp_F004005)	Pp3c9_24850V3.1	2 K16296 - serine carboxypeptidase-like clade I [EC:3.4.16.-] (SCPL-I) (1 of 1)	1	0.00017	55413.4	5	6	6	12195: Scan 23636 [C:\MASCOT_DATA_REP\Max Power\PTA79\2013-05-19_velos_3471.raw]	SVPGFSGDLPSR	E	H	0.997	69.4	44.1	37.9	C13_dimethyl_Nterm (+34)	1251.67	2	-0.0005	-0.4	37	48	Pp3c9_24850V3.1	1	504
Tryp	PTA79_Tris_Tryp	PTA79_Tris_Tryp_2013-05-19_velos_3471 (PTA79_Tris_Tryp_F004005)	Pp3c9_24850V3.1	2 K16296 - serine carboxypeptidase-like clade I [EC:3.4.16.-] (SCPL-I) (1 of 1)	1	0.00017	55413.4	5	6	6	15228: Scan 27765 [C:\MASCOT_DATA_REP\Max Power\PTA79\2013-05-19_velos_3471.raw]	PGFSGDLPSR	V	H	0.997	73	43.2	50		1031.51	2	0.0016	1.6	39	48	Pp3c9_24850V3.1	1	504
Tryp	PTA79_Tris_Tryp	PTA79_Tris_Tryp_2013-05-19_velos_3471 (PTA79_Tris_Tryp_F004005)	Pp3c9_24850V3.1	2 K16296 - serine carboxypeptidase-like clade I [EC:3.4.16.-] (SCPL-I) (1 of 1)	1	0.00017	55413.4	5	6	6	15190: Scan 27708 [C:\MASCOT_DATA_REP\Max Power\PTA79\2013-05-19_velos_3471.raw]	GAAVESVPGFSGDLPSR	N	H	0.997	54.3	45.2	42.9	C13_dimethyl_Nterm (+34)	1678.87	3	0.00015	0.092	32	48	Pp3c9_24850V3.1	1	504
Tryp	PTA79_Tris_Tryp	PTA79_Tris_Tryp_2013-05-19_velos_3471 (PTA79_Tris_Tryp_F004005)	Pp3c9_24850V3.1	2 K16296 - serine carboxypeptidase-like clade I [EC:3.4.16.-] (SCPL-I) (1 of 1)	1	0.00017	55413.4	5	6	6	15174: Scan 27682 [C:\MASCOT_DATA_REP\Max Power\PTA79\2013-05-19_velos_3471.raw]	GAAVESVPGFSGDLPSR	N	H	0.997	74.1	45.2	50.2	C13_dimethyl_Nterm (+34)	1678.88	2	0.0035	2.1	32	48	Pp3c9_24850V3.1	1	504
Chymo	PTA79_SDS_Chymo	PTA79_SDS_Chymo_2013-05-19_velos_3478 (PTA79_SDS_Chymo_F004006)	Pp3c9_24850V3.1	2 K16296 - serine carboxypeptidase-like clade I [EC:3.4.16.-] (SCPL-I) (1 of 1)	1	6.02e-05	55413.4	2	2	2	18947: Scan 31437 [C:\MASCOT_DATA_REP\Max Power\PTA79\2013-05-19_velos_3478.raw]	SLPKLTLNPY	D	A	0.996	47.8	41.5	37.3	C13_dimethyl_Nterm (+34), C13_D2_dimethyl_K (+34)	1212.78	2	0.0016	1.3	113	122	Pp3c9_24850V3.1	1	504
Chymo	PTA79_SDS_Chymo	PTA79_SDS_Chymo_2013-05-19_velos_3478 (PTA79_SDS_Chymo_F004006)	Pp3c9_24850V3.1	2 K16296 - serine carboxypeptidase-like clade I [EC:3.4.16.-] (SCPL-I) (1 of 1)	1	6.02e-05	55413.4	2	2	2	17447: Scan 29464 [C:\MASCOT_DATA_REP\Max Power\PTA79\2013-05-19_velos_3478.raw]	APNGAAVESVPGFSGDLPSRHF	G	A	0.997	50.8	46.8	47.7	C13_dimethyl_Nterm (+34)	2245.13	3	-0.0026	-1.2	29	50	Pp3c9_24850V3.1	1	504
Chymo	PTA79_P_Tris_Chymo	PTA79_P_Tris_Chymo_2013-04-26_velos_3249 (PTA79_P_Tris_Chymo_F004004)	Pp3c9_24850V3.1	2 K16296 - serine carboxypeptidase-like clade I [EC:3.4.16.-] (SCPL-I) (1 of 1)	1	0.000346	55413.4	5	7	9	13457: Scan 29288 [C:\MASCOT_DATA_REP\Max Power\PTA79\2013-04-26_velos_3249.raw]	APNGAAVESVPGFSGDLPSRHF	G	A	0.997	63.8	46.8	60.1	C13_dimethyl_Nterm (+34), Asn_deam_Asp (+1)	2246.12	3	0.003	1.3	29	50	Pp3c9_24850V3.1	1	504
Chymo	PTA79_P_Tris_Chymo	PTA79_P_Tris_Chymo_2013-04-26_velos_3249 (PTA79_P_Tris_Chymo_F004004)	Pp3c9_24850V3.1	2 K16296 - serine carboxypeptidase-like clade I [EC:3.4.16.-] (SCPL-I) (1 of 1)	1	0.000346	55413.4	5	7	9	14761: Scan 30970 [C:\MASCOT_DATA_REP\Max Power\PTA79\2013-04-26_velos_3249.raw]	SLPKLTLNPY	D	A	0.997	50.6	41.1	40.4	C13_dimethyl_Nterm (+34), C13_D2_dimethyl_K (+34)	1212.78	2	0.0007	0.58	113	122	Pp3c9_24850V3.1	1	504
Chymo	PTA79_P_Tris_Chymo	PTA79_P_Tris_Chymo_2013-04-26_velos_3249 (PTA79_P_Tris_Chymo_F004004)	Pp3c9_24850V3.1	2 K16296 - serine carboxypeptidase-like clade I [EC:3.4.16.-] (SCPL-I) (1 of 1)	1	0.000346	55413.4	5	7	9	12281: Scan 27711 [C:\MASCOT_DATA_REP\Max Power\PTA79\2013-04-26_velos_3249.raw]	GAAVESVPGFSGDLPSRHF	N	A	0.997	73.4	47.2	70.2	C13_dimethyl_Nterm (+34)	1963	3	-2.6e-05	-0.013	32	50	Pp3c9_24850V3.1	1	504
Chymo	PTA79_P_Tris_Chymo	PTA79_P_Tris_Chymo_2013-04-26_velos_3249 (PTA79_P_Tris_Chymo_F004004)	Pp3c9_24850V3.1	2 K16296 - serine carboxypeptidase-like clade I [EC:3.4.16.-] (SCPL-I) (1 of 1)	1	0.000346	55413.4	5	7	9	13422: Scan 29243 [C:\MASCOT_DATA_REP\Max Power\PTA79\2013-04-26_velos_3249.raw]	APNGAAVESVPGFSGDLPSRHF	G	A	0.997	60.7	46.8	58.1	C13_dimethyl_Nterm (+34), Asn_deam_Asp (+1)	2246.12	3	0.0031	1.4	29	50	Pp3c9_24850V3.1	1	504
Chymo	PTA79_P_Tris_Chymo	PTA79_P_Tris_Chymo_2013-04-26_velos_3249 (PTA79_P_Tris_Chymo_F004004)	Pp3c9_24850V3.1	2 K16296 - serine carboxypeptidase-like clade I [EC:3.4.16.-] (SCPL-I) (1 of 1)	1	0.000346	55413.4	5	7	9	12747: Scan 28339 [C:\MASCOT_DATA_REP\Max Power\PTA79\2013-04-26_velos_3249.raw]	APNGAAVESVPGFSGDLPSRHF	G	A	0.997	62.4	46.8	59.2	C13_dimethyl_Nterm (+34)	2245.14	3	0.0013	0.58	29	50	Pp3c9_24850V3.1	1	504
Chymo	PTA79_P_Tris_Chymo	PTA79_P_Tris_Chymo_2013-04-26_velos_3249 (PTA79_P_Tris_Chymo_F004004)	Pp3c9_24850V3.1	2 K16296 - serine carboxypeptidase-like clade I [EC:3.4.16.-] (SCPL-I) (1 of 1)	1	0.000346	55413.4	5	7	9	12308: Scan 27746 [C:\MASCOT_DATA_REP\Max Power\PTA79\2013-04-26_velos_3249.raw]	GAAVESVPGFSGDLPSRHF	N	A	0.997	66.9	47.2	47.2	C13_dimethyl_Nterm (+34)	1963	2	-0.0004	-0.2	32	50	Pp3c9_24850V3.1	1	504
Chymo	PTA79_P_Tris_Chymo	PTA79_P_Tris_Chymo_2013-04-26_velos_3249 (PTA79_P_Tris_Chymo_F004004)	Pp3c9_24850V3.1	2 K16296 - serine carboxypeptidase-like clade I [EC:3.4.16.-] (SCPL-I) (1 of 1)	1	0.000346	55413.4	5	7	9	10070: Scan 24805 [C:\MASCOT_DATA_REP\Max Power\PTA79\2013-04-26_velos_3249.raw]	SVPGFSGDLPSRHF	E	A	0.997	89.8	47.4	82.3	C13_dimethyl_Nterm (+34)	1535.79	3	0.00016	0.11	37	50	Pp3c9_24850V3.1	1	504
Chymo	PTA79_P_Tris_Chymo	PTA79_P_Tris_Chymo_2013-04-26_velos_3249 (PTA79_P_Tris_Chymo_F004004)	Pp3c9_24850V3.1	2 K16296 - serine carboxypeptidase-like clade I [EC:3.4.16.-] (SCPL-I) (1 of 1)	1	0.000346	55413.4	5	7	9	12659: Scan 28219 [C:\MASCOT_DATA_REP\Max Power\PTA79\2013-04-26_velos_3249.raw]	APNGAAVESVPGFSGDLPSRHF	G	A	0.997	63.1	46.8	53.7	C13_dimethyl_Nterm (+34)	2245.13	3	-0.0032	-1.4	29	50	Pp3c9_24850V3.1	1	504
Chymo	PTA79_P_Tris_Chymo	PTA79_P_Tris_Chymo_2013-04-26_velos_3249 (PTA79_P_Tris_Chymo_F004004)	Pp3c9_24850V3.1	2 K16296 - serine carboxypeptidase-like clade I [EC:3.4.16.-] (SCPL-I) (1 of 1)	1	0.000346	55413.4	5	7	9	12168: Scan 27572 [C:\MASCOT_DATA_REP\Max Power\PTA79\2013-04-26_velos_3249.raw]	AAVESVPGFSGDLPSRHF	G	A	0.997	54.7	47.3	51.6	C13_dimethyl_Nterm (+34)	1905.98	3	0.0022	1.1	33	50	Pp3c9_24850V3.1	1	504
Tryp	PTA75_SDS_Tryp	PTA75_SDS_Tryp__2013-04-02_velos_2978 (PTA75_SDS_Tryp_F004009)	Pp3c9_24850V3.1	2 K16296 - serine carboxypeptidase-like clade I [EC:3.4.16.-] (SCPL-I) (1 of 1)	0.993	3.36e-05	55413.4	1	1	1	12667: Scan 26322 [C:\MASCOT_DATA_REP\Max Power\PTA75\2013-04-02_velos_2978.raw]	GAAVESVPGFSGDLPSR	N	H	0.997	98.2	45.1	67.3	C13_dimethyl_Nterm (+34)	1678.87	2	0.0006	0.36	32	48	Pp3c9_24850V3.1	1	504
Tryp	PTA55_RL_MG132_Tris_Tryp	PTA55_RL_MG132_Tris_Tryp_2013-02-15_velos_2513 (PTA55_RL_MG132_Tris_Tryp_F004016)	Pp3c9_24850V3.1	2 K16296 - serine carboxypeptidase-like clade I [EC:3.4.16.-] (SCPL-I) (1 of 1)	1	7.44e-05	55413.4	3	3	3	2653: Scan 8681 [C:\MASCOT_DATA_REP\Max Power\PTA55\2013-02-15_velos_2513.raw]	DSENVPCTDDR	F	I	0.997	74.3	39.3	56.8	C13_dimethyl_Nterm (+34), Carbamidomethyl (+57)	1340.57	2	-0.0037	-2.8	353	363	Pp3c9_24850V3.1	1	504
Tryp	PTA55_RL_MG132_Tris_Tryp	PTA55_RL_MG132_Tris_Tryp_2013-02-15_velos_2513 (PTA55_RL_MG132_Tris_Tryp_F004016)	Pp3c9_24850V3.1	2 K16296 - serine carboxypeptidase-like clade I [EC:3.4.16.-] (SCPL-I) (1 of 1)	1	7.44e-05	55413.4	3	3	3	1285: Scan 6885 [C:\MASCOT_DATA_REP\Max Power\PTA55\2013-02-15_velos_2513.raw]	SENVPCTDDR	D	I	0.997	85.4	41	69	C13_dimethyl_Nterm (+34), Carbamidomethyl (+57)	1225.55	2	4.6e-05	0.038	354	363	Pp3c9_24850V3.1	1	504
Tryp	PTA55_RL_MG132_Tris_Tryp	PTA55_RL_MG132_Tris_Tryp_2013-02-15_velos_2513 (PTA55_RL_MG132_Tris_Tryp_F004016)	Pp3c9_24850V3.1	2 K16296 - serine carboxypeptidase-like clade I [EC:3.4.16.-] (SCPL-I) (1 of 1)	1	7.44e-05	55413.4	3	3	3	18602: Scan 28699 [C:\MASCOT_DATA_REP\Max Power\PTA55\2013-02-15_velos_2513.raw]	PGFSGDLPSR	V	H	0.997	89.8	43.2	56.9		1031.51	2	0.002	1.9	39	48	Pp3c9_24850V3.1	1	504
Tryp	PTA46_EPO_ Tris_HCD_Tryp	PTA46_EPO_ Tris_Tryp_2012-09-26_velos_0820 (PTA46_EPO_ Tris_HCD_Tryp_F004117)	Pp3c9_24850V3.1	2 K16296 - serine carboxypeptidase-like clade I [EC:3.4.16.-] (SCPL-I) (1 of 1)	0.999	6.67e-05	55413.4	1	1	1	4547: Scan 8605 [C:\MASCOT_DATA_REP\Max Power\PTA46\2012-09-26_velos_0820.raw]	GAAVESVPGFSGDLPSR	N	H	0.997	89.6	45.5	74.5	D2_dimethyl_Nterm (+32)	1676.86	2	-0.0036	-2.1	32	48	Pp3c9_24850V3.1	1	504
Tryp	PTA55_RL_MG132_Tx_Tryp	PTA55_RL_MG132_Tx_Tryp_2013-02-15_velos_2511 (PTA55_RL_MG132_Tx_Tryp_F004019)	Pp3c9_24850V3.1	2 K16296 - serine carboxypeptidase-like clade I [EC:3.4.16.-] (SCPL-I) (1 of 1)	1	0.00013	55413.4	2	2	2	7406: Scan 25064 [C:\MASCOT_DATA_REP\Max Power\PTA55\2013-02-15_velos_2511.raw]	SENVPCTDDRIAGTWLNNAEVR	D	A	0.997	71.3	45.9	56.2	C13_dimethyl_Nterm (+34), Carbamidomethyl (+57)	2550.23	3	-0.0006	-0.24	354	375	Pp3c9_24850V3.1	1	504
Tryp	PTA55_RL_MG132_Tx_Tryp	PTA55_RL_MG132_Tx_Tryp_2013-02-15_velos_2511 (PTA55_RL_MG132_Tx_Tryp_F004019)	Pp3c9_24850V3.1	2 K16296 - serine carboxypeptidase-like clade I [EC:3.4.16.-] (SCPL-I) (1 of 1)	1	0.00013	55413.4	2	2	2	8242: Scan 26991 [C:\MASCOT_DATA_REP\Max Power\PTA55\2013-02-15_velos_2511.raw]	DSENVPCTDDRIAGTWLNNAEVR	F	A	0.997	52.4	45.3	43	C13_dimethyl_Nterm (+34), Carbamidomethyl (+57)	2665.26	3	0.00083	0.31	353	375	Pp3c9_24850V3.1	1	504
GluC	PTA55_RL_MG132_Tris_GluC	PTA55_RL_MG132_Tris_GluC_2013-02-15_velos_2517 (PTA55_RL_MG132_Tris_GluC_F004017)	Pp3c9_24850V3.1	2 K16296 - serine carboxypeptidase-like clade I [EC:3.4.16.-] (SCPL-I) (1 of 1)	1	2.71e-05	55413.4	1	1	1	21165: Scan 31975 [C:\MASCOT_DATA_REP\Max Power\PTA55\2013-02-15_velos_2517.raw]	ENVPCTDDRIAGTWLNNAE	S	V	0.984	44.8	44.6	40.3	C13_dimethyl_Nterm (+34), Carbamidomethyl (+57)	2208.04	2	0.0021	0.95	355	373	Pp3c9_24850V3.1	1	504
Tryp	PTA57_C13D2_Tryp	PTA57_C13D2_Tryp_2013-01-08_velos_2109 (PTA57_C13D2_Tryp_F004014)	Pp3c9_24850V3.1	2 K16296 - serine carboxypeptidase-like clade I [EC:3.4.16.-] (SCPL-I) (1 of 1)	1	0.000459	55413.4	4	5	5	5928: Scan 19583 [C:\MASCOT_DATA_REP\Max Power\PTA57\2013-01-08_velos_2109.raw]	GAAVESVPGFSGDLPSR	N	H	0.997	109	45.1	90.2	C13_dimethyl_Nterm (+34)	1678.87	2	-4e-05	-0.024	32	48	Pp3c9_24850V3.1	1	504
Tryp	PTA57_C13D2_Tryp	PTA57_C13D2_Tryp_2013-01-08_velos_2109 (PTA57_C13D2_Tryp_F004014)	Pp3c9_24850V3.1	2 K16296 - serine carboxypeptidase-like clade I [EC:3.4.16.-] (SCPL-I) (1 of 1)	1	0.000459	55413.4	4	5	5	6176: Scan 20173 [C:\MASCOT_DATA_REP\Max Power\PTA57\2013-01-08_velos_2109.raw]	APNGAAVESVPGFSGDLPSR	G	H	0.997	71.9	45.7	56.5	C13_dimethyl_Nterm (+34)	1961.01	3	0.00058	0.3	29	48	Pp3c9_24850V3.1	1	504
Tryp	PTA57_C13D2_Tryp	PTA57_C13D2_Tryp_2013-01-08_velos_2109 (PTA57_C13D2_Tryp_F004014)	Pp3c9_24850V3.1	2 K16296 - serine carboxypeptidase-like clade I [EC:3.4.16.-] (SCPL-I) (1 of 1)	1	0.000459	55413.4	4	5	5	5933: Scan 19595 [C:\MASCOT_DATA_REP\Max Power\PTA57\2013-01-08_velos_2109.raw]	GAAVESVPGFSGDLPSR	N	H	0.997	61.5	45.1	58.5	C13_dimethyl_Nterm (+34)	1678.87	3	0.00099	0.59	32	48	Pp3c9_24850V3.1	1	504
Tryp	PTA57_C13D2_Tryp	PTA57_C13D2_Tryp_2013-01-08_velos_2109 (PTA57_C13D2_Tryp_F004014)	Pp3c9_24850V3.1	2 K16296 - serine carboxypeptidase-like clade I [EC:3.4.16.-] (SCPL-I) (1 of 1)	1	0.000459	55413.4	4	5	5	4820: Scan 16884 [C:\MASCOT_DATA_REP\Max Power\PTA57\2013-01-08_velos_2109.raw]	IAGTWLNNAEVR	R	A	0.994	76.8	44.7	66.6		1342.7	2	0.0039	2.9	364	375	Pp3c9_24850V3.1	1	504
Tryp	PTA57_C13D2_Tryp	PTA57_C13D2_Tryp_2013-01-08_velos_2109 (PTA57_C13D2_Tryp_F004014)	Pp3c9_24850V3.1	2 K16296 - serine carboxypeptidase-like clade I [EC:3.4.16.-] (SCPL-I) (1 of 1)	1	0.000459	55413.4	4	5	5	5943: Scan 19630 [C:\MASCOT_DATA_REP\Max Power\PTA57\2013-01-08_velos_2109.raw]	PGFSGDLPSR	V	H	0.997	70.8	43.3	49.6		1031.5	2	-0.00012	-0.12	39	48	Pp3c9_24850V3.1	1	504
Tryp	PTA57_D2_Tryp	PTA57_D2_Tryp_2013-01-08_velos_2108 (PTA57_D2_Tryp_F004118)	Pp3c9_24850V3.1	2 K16296 - serine carboxypeptidase-like clade I [EC:3.4.16.-] (SCPL-I) (1 of 1)	0.997	5.08e-05	55413.4	1	1	1	8669: Scan 20769 [C:\MASCOT_DATA_REP\Max Power\PTA57\2013-01-08_velos_2108.raw]	PGFSGDLPSR	V	H	0.997	89.9	43.4	58.6		1031.5	2	-0.0003	-0.29	39	48	Pp3c9_24850V3.1	1	504
Chymo	PTA79_Tx_Chymo	PTA79_Tx_Chymo__2013-05-19_velos_3475 (PTA79_Tx_Chymo_F004010)	Pp3c9_24850V3.1	2 K16296 - serine carboxypeptidase-like clade I [EC:3.4.16.-] (SCPL-I) (1 of 1)	1	0.000103	55413.4	3	3	3	15824: Scan 28284 [C:\MASCOT_DATA_REP\Max Power\PTA79\2013-05-19_velos_3475.raw]	APNGAAVESVPGFSGDLPSRHF	G	A	0.997	72.8	46.8	69.8	C13_dimethyl_Nterm (+34)	2245.13	3	-0.0011	-0.47	29	50	Pp3c9_24850V3.1	1	504
Chymo	PTA79_Tx_Chymo	PTA79_Tx_Chymo__2013-05-19_velos_3475 (PTA79_Tx_Chymo_F004010)	Pp3c9_24850V3.1	2 K16296 - serine carboxypeptidase-like clade I [EC:3.4.16.-] (SCPL-I) (1 of 1)	1	0.000103	55413.4	3	3	3	13001: Scan 24599 [C:\MASCOT_DATA_REP\Max Power\PTA79\2013-05-19_velos_3475.raw]	ENVPCTDDRIAGTW	S	L	0.997	66.7	46.4	53.9	C13_dimethyl_Nterm (+34), Carbamidomethyl (+57)	1666.78	2	0.00037	0.22	355	368	Pp3c9_24850V3.1	1	504
Chymo	PTA79_Tx_Chymo	PTA79_Tx_Chymo__2013-05-19_velos_3475 (PTA79_Tx_Chymo_F004010)	Pp3c9_24850V3.1	2 K16296 - serine carboxypeptidase-like clade I [EC:3.4.16.-] (SCPL-I) (1 of 1)	1	0.000103	55413.4	3	3	3	15336: Scan 27639 [C:\MASCOT_DATA_REP\Max Power\PTA79\2013-05-19_velos_3475.raw]	GAAVESVPGFSGDLPSRHF	N	A	0.997	59.7	47.2	59.2	C13_dimethyl_Nterm (+34)	1963	3	-0.001	-0.52	32	50	Pp3c9_24850V3.1	1	504
Tryp	PTA79_SDS_Tryp	PTA79_SDS_Tryp_2013-05-19_velos_3477 (PTA79_SDS_Tryp_F004003)	Pp3c9_24850V3.1	2 K16296 - serine carboxypeptidase-like clade I [EC:3.4.16.-] (SCPL-I) (1 of 1)	1	0.000116	55413.4	3	3	3	14277: Scan 26428 [C:\MASCOT_DATA_REP\Max Power\PTA79\2013-05-19_velos_3477.raw]	GAAVESVPGFSGDLPSR	N	H	0.997	122	45.1	98.1	C13_dimethyl_Nterm (+34)	1678.87	2	-0.00046	-0.27	32	48	Pp3c9_24850V3.1	1	504
Tryp	PTA79_SDS_Tryp	PTA79_SDS_Tryp_2013-05-19_velos_3477 (PTA79_SDS_Tryp_F004003)	Pp3c9_24850V3.1	2 K16296 - serine carboxypeptidase-like clade I [EC:3.4.16.-] (SCPL-I) (1 of 1)	1	0.000116	55413.4	3	3	3	11513: Scan 22820 [C:\MASCOT_DATA_REP\Max Power\PTA79\2013-05-19_velos_3477.raw]	IAGTWLNNAEVR	R	A	0.997	90.1	44.5	63.3		1342.7	2	0.00064	0.47	364	375	Pp3c9_24850V3.1	1	504
Tryp	PTA79_SDS_Tryp	PTA79_SDS_Tryp_2013-05-19_velos_3477 (PTA79_SDS_Tryp_F004003)	Pp3c9_24850V3.1	2 K16296 - serine carboxypeptidase-like clade I [EC:3.4.16.-] (SCPL-I) (1 of 1)	1	0.000116	55413.4	3	3	3	11466: Scan 22756 [C:\MASCOT_DATA_REP\Max Power\PTA79\2013-05-19_velos_3477.raw]	SVPGFSGDLPSR	E	H	0.997	50.1	44.1	23.3	C13_dimethyl_Nterm (+34)	1251.67	2	-0.0005	-0.4	37	48	Pp3c9_24850V3.1	1	504
Tryp	PTA79_P_Tris_Tryp	PTA79_P_Tris_Tryp_2013-04-26_velos_3248 (PTA79_P_Tris_Tryp_F004002)	Pp3c9_24850V3.1	2 K16296 - serine carboxypeptidase-like clade I [EC:3.4.16.-] (SCPL-I) (1 of 1)	1	0.000618	55413.4	4	5	5	1034: Scan 22092 [C:\MASCOT_DATA_REP\Max Power\PTA79\2013-04-26_velos_3248.raw]	APNGAAVESVPGFSGDLPSR	G	H	0.997	49.7	45.7	44.2	C13_dimethyl_Nterm (+34)	1961.01	3	-0.00011	-0.054	29	48	Pp3c9_24850V3.1	1	504
Tryp	PTA79_P_Tris_Tryp	PTA79_P_Tris_Tryp_2013-04-26_velos_3248 (PTA79_P_Tris_Tryp_F004002)	Pp3c9_24850V3.1	2 K16296 - serine carboxypeptidase-like clade I [EC:3.4.16.-] (SCPL-I) (1 of 1)	1	0.000618	55413.4	4	5	5	934: Scan 21491 [C:\MASCOT_DATA_REP\Max Power\PTA79\2013-04-26_velos_3248.raw]	GAAVESVPGFSGDLPSR	N	H	0.997	47	45.1	41.2	C13_dimethyl_Nterm (+34)	1678.87	3	-0.00051	-0.3	32	48	Pp3c9_24850V3.1	1	504
Tryp	PTA79_P_Tris_Tryp	PTA79_P_Tris_Tryp_2013-04-26_velos_3248 (PTA79_P_Tris_Tryp_F004002)	Pp3c9_24850V3.1	2 K16296 - serine carboxypeptidase-like clade I [EC:3.4.16.-] (SCPL-I) (1 of 1)	1	0.000618	55413.4	4	5	5	667: Scan 19266 [C:\MASCOT_DATA_REP\Max Power\PTA79\2013-04-26_velos_3248.raw]	IAGTWLNNAEVR	R	A	0.997	104	44.5	85.5		1342.7	2	0.00024	0.18	364	375	Pp3c9_24850V3.1	1	504
Tryp	PTA79_P_Tris_Tryp	PTA79_P_Tris_Tryp_2013-04-26_velos_3248 (PTA79_P_Tris_Tryp_F004002)	Pp3c9_24850V3.1	2 K16296 - serine carboxypeptidase-like clade I [EC:3.4.16.-] (SCPL-I) (1 of 1)	1	0.000618	55413.4	4	5	5	930: Scan 21466 [C:\MASCOT_DATA_REP\Max Power\PTA79\2013-04-26_velos_3248.raw]	GAAVESVPGFSGDLPSR	N	H	0.997	95.6	45.1	76	C13_dimethyl_Nterm (+34)	1678.87	2	-0.0001	-0.059	32	48	Pp3c9_24850V3.1	1	504
Tryp	PTA79_P_Tris_Tryp	PTA79_P_Tris_Tryp_2013-04-26_velos_3248 (PTA79_P_Tris_Tryp_F004002)	Pp3c9_24850V3.1	2 K16296 - serine carboxypeptidase-like clade I [EC:3.4.16.-] (SCPL-I) (1 of 1)	1	0.000618	55413.4	4	5	5	1387: Scan 24220 [C:\MASCOT_DATA_REP\Max Power\PTA79\2013-04-26_velos_3248.raw]	SYAGIYVPTLSR	E	N	0.997	75.4	43.9	53.5	C13_dimethyl_Nterm (+34)	1359.76	2	8e-05	0.059	186	197	Pp3c9_24850V3.1	1	504
Tryp	PTA79_Tx_Tryp	PTA79_Tx_Tryp_2013-05-19_velos_3474 (PTA79_Tx_Tryp_F004007)	Pp3c9_24850V3.1	2 K16296 - serine carboxypeptidase-like clade I [EC:3.4.16.-] (SCPL-I) (1 of 1)	1	0.000124	55413.4	4	4	4	14995: Scan 26978 [C:\MASCOT_DATA_REP\Max Power\PTA79\2013-05-19_velos_3474.raw]	GAAVESVPGFSGDLPSR	N	H	0.997	94.2	45.1	75.9	C13_dimethyl_Nterm (+34)	1678.87	2	-0.00018	-0.11	32	48	Pp3c9_24850V3.1	1	504
Tryp	PTA79_Tx_Tryp	PTA79_Tx_Tryp_2013-05-19_velos_3474 (PTA79_Tx_Tryp_F004007)	Pp3c9_24850V3.1	2 K16296 - serine carboxypeptidase-like clade I [EC:3.4.16.-] (SCPL-I) (1 of 1)	1	0.000124	55413.4	4	4	4	17419: Scan 30109 [C:\MASCOT_DATA_REP\Max Power\PTA79\2013-05-19_velos_3474.raw]	SYAGIYVPTLSR	E	N	0.997	56.8	43.8	43.2	C13_dimethyl_Nterm (+34)	1359.76	2	0.0016	1.2	186	197	Pp3c9_24850V3.1	1	504
Tryp	PTA79_Tx_Tryp	PTA79_Tx_Tryp_2013-05-19_velos_3474 (PTA79_Tx_Tryp_F004007)	Pp3c9_24850V3.1	2 K16296 - serine carboxypeptidase-like clade I [EC:3.4.16.-] (SCPL-I) (1 of 1)	1	0.000124	55413.4	4	4	4	12192: Scan 23283 [C:\MASCOT_DATA_REP\Max Power\PTA79\2013-05-19_velos_3474.raw]	IAGTWLNNAEVR	R	A	0.997	114	44.4	84.9		1342.7	2	-0.0027	-2	364	375	Pp3c9_24850V3.1	1	504
Tryp	PTA79_Tx_Tryp	PTA79_Tx_Tryp_2013-05-19_velos_3474 (PTA79_Tx_Tryp_F004007)	Pp3c9_24850V3.1	2 K16296 - serine carboxypeptidase-like clade I [EC:3.4.16.-] (SCPL-I) (1 of 1)	1	0.000124	55413.4	4	4	4	12158: Scan 23239 [C:\MASCOT_DATA_REP\Max Power\PTA79\2013-05-19_velos_3474.raw]	SVPGFSGDLPSR	E	H	0.996	47.7	44.1	31.7	C13_dimethyl_Nterm (+34)	1251.67	2	-0.00034	-0.27	37	48	Pp3c9_24850V3.1	1	504
Tryp	PTA57_C13D2old_Tryp	PTA57_C13D2old_Tryp_2013-01-08_velos_2111 (PTA57_C13D2old_Tryp_F004015)	Pp3c9_24850V3.1	2 K16296 - serine carboxypeptidase-like clade I [EC:3.4.16.-] (SCPL-I) (1 of 1)	1	0.00218	55413.4	3	4	4	1154: Scan 17342 [C:\MASCOT_DATA_REP\Max Power\PTA57\2013-01-08_velos_2111.raw]	APNGAAVESVPGFSGDLPSR	G	H	0.997	61	45.7	48.1	C13_dimethyl_Nterm (+34)	1961.01	3	-0.00095	-0.48	29	48	Pp3c9_24850V3.1	1	504
Tryp	PTA57_C13D2old_Tryp	PTA57_C13D2old_Tryp_2013-01-08_velos_2111 (PTA57_C13D2old_Tryp_F004015)	Pp3c9_24850V3.1	2 K16296 - serine carboxypeptidase-like clade I [EC:3.4.16.-] (SCPL-I) (1 of 1)	1	0.00218	55413.4	3	4	4	1263: Scan 18843 [C:\MASCOT_DATA_REP\Max Power\PTA57\2013-01-08_velos_2111.raw]	SYAGIYVPTLSR	E	N	0.997	89.1	43.9	70.7	C13_dimethyl_Nterm (+34)	1359.76	2	-0.00084	-0.62	186	197	Pp3c9_24850V3.1	1	504
Tryp	PTA57_C13D2old_Tryp	PTA57_C13D2old_Tryp_2013-01-08_velos_2111 (PTA57_C13D2old_Tryp_F004015)	Pp3c9_24850V3.1	2 K16296 - serine carboxypeptidase-like clade I [EC:3.4.16.-] (SCPL-I) (1 of 1)	1	0.00218	55413.4	3	4	4	1111: Scan 16822 [C:\MASCOT_DATA_REP\Max Power\PTA57\2013-01-08_velos_2111.raw]	GAAVESVPGFSGDLPSR	N	H	0.997	98.2	45.2	85.6	C13_dimethyl_Nterm (+34)	1678.87	2	-0.00082	-0.49	32	48	Pp3c9_24850V3.1	1	504
Tryp	PTA57_C13D2old_Tryp	PTA57_C13D2old_Tryp_2013-01-08_velos_2111 (PTA57_C13D2old_Tryp_F004015)	Pp3c9_24850V3.1	2 K16296 - serine carboxypeptidase-like clade I [EC:3.4.16.-] (SCPL-I) (1 of 1)	1	0.00218	55413.4	3	4	4	1112: Scan 16833 [C:\MASCOT_DATA_REP\Max Power\PTA57\2013-01-08_velos_2111.raw]	GAAVESVPGFSGDLPSR	N	H	0.997	51.3	45.2	50.5	C13_dimethyl_Nterm (+34)	1678.87	3	-0.00075	-0.44	32	48	Pp3c9_24850V3.1	1	504
Chymo	PTA79_Tris_Chymo	PTA79_Tris_Chymo_2013-05-19_velos_3472 (PTA79_Tris_Chymo_F004008)	Pp3c9_24850V3.1	2 K16296 - serine carboxypeptidase-like clade I [EC:3.4.16.-] (SCPL-I) (1 of 1)	1	0.000128	55413.4	4	5	5	15306: Scan 27124 [C:\MASCOT_DATA_REP\Max Power\PTA79\2013-05-19_velos_3472.raw]	SVPGFSGDLPSRHF	E	A	0.997	55.3	47.5	50.3	C13_dimethyl_Nterm (+34)	1535.8	3	0.0047	3.1	37	50	Pp3c9_24850V3.1	1	504
Chymo	PTA79_Tris_Chymo	PTA79_Tris_Chymo_2013-05-19_velos_3472 (PTA79_Tris_Chymo_F004008)	Pp3c9_24850V3.1	2 K16296 - serine carboxypeptidase-like clade I [EC:3.4.16.-] (SCPL-I) (1 of 1)	1	0.000128	55413.4	4	5	5	18066: Scan 30872 [C:\MASCOT_DATA_REP\Max Power\PTA79\2013-05-19_velos_3472.raw]	GAAVESVPGFSGDLPSRHF	N	A	0.997	58.5	47.2	56.2	C13_dimethyl_Nterm (+34)	1963	3	6.4e-05	0.033	32	50	Pp3c9_24850V3.1	1	504
Chymo	PTA79_Tris_Chymo	PTA79_Tris_Chymo_2013-05-19_velos_3472 (PTA79_Tris_Chymo_F004008)	Pp3c9_24850V3.1	2 K16296 - serine carboxypeptidase-like clade I [EC:3.4.16.-] (SCPL-I) (1 of 1)	1	0.000128	55413.4	4	5	5	18098: Scan 30912 [C:\MASCOT_DATA_REP\Max Power\PTA79\2013-05-19_velos_3472.raw]	GAAVESVPGFSGDLPSRHF	N	A	0.976	57.5	47.1	41.4	C13_dimethyl_Nterm (+34)	1962.99	2	-0.013	-6.6	32	50	Pp3c9_24850V3.1	1	504
Chymo	PTA79_Tris_Chymo	PTA79_Tris_Chymo_2013-05-19_velos_3472 (PTA79_Tris_Chymo_F004008)	Pp3c9_24850V3.1	2 K16296 - serine carboxypeptidase-like clade I [EC:3.4.16.-] (SCPL-I) (1 of 1)	1	0.000128	55413.4	4	5	5	20218: Scan 33820 [C:\MASCOT_DATA_REP\Max Power\PTA79\2013-05-19_velos_3472.raw]	SLPKLTLNPY	D	A	0.997	47.7	41.2	38.5	C13_dimethyl_Nterm (+34), C13_D2_dimethyl_K (+34)	1212.78	2	-0.0003	-0.25	113	122	Pp3c9_24850V3.1	1	504
Chymo	PTA79_Tris_Chymo	PTA79_Tris_Chymo_2013-05-19_velos_3472 (PTA79_Tris_Chymo_F004008)	Pp3c9_24850V3.1	2 K16296 - serine carboxypeptidase-like clade I [EC:3.4.16.-] (SCPL-I) (1 of 1)	1	0.000128	55413.4	4	5	5	18654: Scan 31648 [C:\MASCOT_DATA_REP\Max Power\PTA79\2013-05-19_velos_3472.raw]	APNGAAVESVPGFSGDLPSRHF	G	A	0.997	66	46.8	63.2	C13_dimethyl_Nterm (+34)	2245.12	3	-0.012	-5.3	29	50	Pp3c9_24850V3.1	1	504
Tryp	PTA46_EPO Tris_ETD_Tryp	PTA46_EPO_ Tris_ETD_Tryp_2012-09-28_velos_0885 (PTA46_EPO_ Tris_ETD_Tryp_F004022)	Pp3c11_10480V3.4	PF00805 - Pentapeptide repeats (8 copies) (Pentapeptide) (1 of 7)	0.996	0.000125	20741.3	1	1	1	334: Scan 3086 [C:\MASCOT_DATA_REP\Max Power\PTA46\2012-09-28_velos_0885.raw]	FRGGGPYGQEVTR	A	G	0.997	76.1	44.6	56.1	D2_dimethyl_Nterm (+32)	1454.75	3	-0.0029	-2	109	121	Pp3c11_10480V3.4,Pp3c11_10480V3.1,Pp3c11_10480V3.3	3	197
Tryp	PTA46_EPO Tris_ETD_Tryp	PTA46_EPO_ Tris_ETD_Tryp_2012-09-28_velos_0885 (PTA46_EPO_ Tris_ETD_Tryp_F004022)	Pp3c11_10480V3.1	2 PF00805 - Pentapeptide repeats (8 copies) (Pentapeptide) (1 of 7)	0.996	0.000125	26542.8	1	1	1	334: Scan 3086 [C:\MASCOT_DATA_REP\Max Power\PTA46\2012-09-28_velos_0885.raw]	FRGGGPYGQEVTR	A	G	0.997	76.1	44.6	56.1	D2_dimethyl_Nterm (+32)	1454.75	3	-0.0029	-2	109	121	Pp3c11_10480V3.4,Pp3c11_10480V3.1,Pp3c11_10480V3.3	3	252
Tryp	PTA46_EPO Tris_ETD_Tryp	PTA46_EPO_ Tris_ETD_Tryp_2012-09-28_velos_0885 (PTA46_EPO_ Tris_ETD_Tryp_F004022)	Pp3c11_10480V3.3	PF00805 - Pentapeptide repeats (8 copies) (Pentapeptide) (1 of 7)	0.996	0.000125	20148.8	1	1	1	334: Scan 3086 [C:\MASCOT_DATA_REP\Max Power\PTA46\2012-09-28_velos_0885.raw]	FRGGGPYGQEVTR	A	G	0.997	76.1	44.6	56.1	D2_dimethyl_Nterm (+32)	1454.75	3	-0.0029	-2	109	121	Pp3c11_10480V3.4,Pp3c11_10480V3.1,Pp3c11_10480V3.3	3	192
Tryp	PTA79_SDS_Tryp	PTA79_SDS_Tryp_2013-05-19_velos_3477 (PTA79_SDS_Tryp_F004003)	Pp3c11_10480V3.1	2 PF00805 - Pentapeptide repeats (8 copies) (Pentapeptide) (1 of 7)	0.994	3.87e-05	26542.8	1	1	1	1014: Scan 9095 [C:\MASCOT_DATA_REP\Max Power\PTA79\2013-05-19_velos_3477.raw]	FRGGGPYGQEVTR	A	G	0.997	74.7	44.8	62	C13_dimethyl_Nterm (+34)	1456.76	3	-0.00028	-0.19	109	121	Pp3c11_10480V3.1,Pp3c11_10480V3.4,Pp3c11_10480V3.3	3	252
Tryp	PTA79_SDS_Tryp	PTA79_SDS_Tryp_2013-05-19_velos_3477 (PTA79_SDS_Tryp_F004003)	Pp3c11_10480V3.4	PF00805 - Pentapeptide repeats (8 copies) (Pentapeptide) (1 of 7)	0.994	3.87e-05	20741.3	1	1	1	1014: Scan 9095 [C:\MASCOT_DATA_REP\Max Power\PTA79\2013-05-19_velos_3477.raw]	FRGGGPYGQEVTR	A	G	0.997	74.7	44.8	62	C13_dimethyl_Nterm (+34)	1456.76	3	-0.00028	-0.19	109	121	Pp3c11_10480V3.1,Pp3c11_10480V3.4,Pp3c11_10480V3.3	3	197
Tryp	PTA79_SDS_Tryp	PTA79_SDS_Tryp_2013-05-19_velos_3477 (PTA79_SDS_Tryp_F004003)	Pp3c11_10480V3.3	PF00805 - Pentapeptide repeats (8 copies) (Pentapeptide) (1 of 7)	0.994	3.87e-05	20148.8	1	1	1	1014: Scan 9095 [C:\MASCOT_DATA_REP\Max Power\PTA79\2013-05-19_velos_3477.raw]	FRGGGPYGQEVTR	A	G	0.997	74.7	44.8	62	C13_dimethyl_Nterm (+34)	1456.76	3	-0.00028	-0.19	109	121	Pp3c11_10480V3.1,Pp3c11_10480V3.4,Pp3c11_10480V3.3	3	192
Tryp	PTA46_DMSO_ Tris_HCD_Tryp	PTA46_DMSO_ Tris_Tryp_Tryp_2012-09-26_velos_0818 (PTA46_DMSO_ Tris_HCD_Tryp_F004116)	Pp3c11_10480V3.1	2 PF00805 - Pentapeptide repeats (8 copies) (Pentapeptide) (1 of 7)	1	0.000192	26542.8	2	2	3	777: Scan 3502 [C:\MASCOT_DATA_REP\Max Power\PTA46\2012-09-26_velos_0818.raw]	FRGGGPYGQEVTR	A	G	0.997	66.3	44.8	49.6	D2_dimethyl_Nterm (+32)	1454.75	3	-0.0033	-2.3	109	121	Pp3c11_10480V3.1,Pp3c11_10480V3.4,Pp3c11_10480V3.3	3	252
Tryp	PTA46_DMSO_ Tris_HCD_Tryp	PTA46_DMSO_ Tris_Tryp_Tryp_2012-09-26_velos_0818 (PTA46_DMSO_ Tris_HCD_Tryp_F004116)	Pp3c11_10480V3.1	2 PF00805 - Pentapeptide repeats (8 copies) (Pentapeptide) (1 of 7)	1	0.000192	26542.8	2	2	3	11601: Scan 16931 [C:\MASCOT_DATA_REP\Max Power\PTA46\2012-09-26_velos_0818.raw]	QANFKGAKLLGASFFDSDLTGADLTDADLR	R	G	0.997	104	47.7	102	Gln->pyro-Glu (-17), D2_dimethyl_K (+32), D2_dimethyl_K (+32)	3203.66	3	-0.00078	-0.24	147	176	Pp3c11_10480V3.1,Pp3c11_10480V3.4,Pp3c11_10480V3.3	3	252
Tryp	PTA46_DMSO_ Tris_HCD_Tryp	PTA46_DMSO_ Tris_Tryp_Tryp_2012-09-26_velos_0818 (PTA46_DMSO_ Tris_HCD_Tryp_F004116)	Pp3c11_10480V3.1	2 PF00805 - Pentapeptide repeats (8 copies) (Pentapeptide) (1 of 7)	1	0.000192	26542.8	2	2	3	11614: Scan 16945 [C:\MASCOT_DATA_REP\Max Power\PTA46\2012-09-26_velos_0818.raw]	QANFKGAKLLGASFFDSDLTGADLTDADLR	R	G	0.997	113	47.7	108	Gln->pyro-Glu (-17), D2_dimethyl_K (+32), D2_dimethyl_K (+32)	3203.65	3	-0.0092	-2.9	147	176	Pp3c11_10480V3.1,Pp3c11_10480V3.4,Pp3c11_10480V3.3	3	252
Tryp	PTA46_DMSO_ Tris_HCD_Tryp	PTA46_DMSO_ Tris_Tryp_Tryp_2012-09-26_velos_0818 (PTA46_DMSO_ Tris_HCD_Tryp_F004116)	Pp3c11_10480V3.4	PF00805 - Pentapeptide repeats (8 copies) (Pentapeptide) (1 of 7)	1	0.000192	20741.3	2	2	3	777: Scan 3502 [C:\MASCOT_DATA_REP\Max Power\PTA46\2012-09-26_velos_0818.raw]	FRGGGPYGQEVTR	A	G	0.997	66.3	44.8	49.6	D2_dimethyl_Nterm (+32)	1454.75	3	-0.0033	-2.3	109	121	Pp3c11_10480V3.1,Pp3c11_10480V3.4,Pp3c11_10480V3.3	3	197
Tryp	PTA46_DMSO_ Tris_HCD_Tryp	PTA46_DMSO_ Tris_Tryp_Tryp_2012-09-26_velos_0818 (PTA46_DMSO_ Tris_HCD_Tryp_F004116)	Pp3c11_10480V3.4	PF00805 - Pentapeptide repeats (8 copies) (Pentapeptide) (1 of 7)	1	0.000192	20741.3	2	2	3	11601: Scan 16931 [C:\MASCOT_DATA_REP\Max Power\PTA46\2012-09-26_velos_0818.raw]	QANFKGAKLLGASFFDSDLTGADLTDADLR	R	G	0.997	104	47.7	102	Gln->pyro-Glu (-17), D2_dimethyl_K (+32), D2_dimethyl_K (+32)	3203.66	3	-0.00078	-0.24	147	176	Pp3c11_10480V3.1,Pp3c11_10480V3.4,Pp3c11_10480V3.3	3	197
Tryp	PTA46_DMSO_ Tris_HCD_Tryp	PTA46_DMSO_ Tris_Tryp_Tryp_2012-09-26_velos_0818 (PTA46_DMSO_ Tris_HCD_Tryp_F004116)	Pp3c11_10480V3.4	PF00805 - Pentapeptide repeats (8 copies) (Pentapeptide) (1 of 7)	1	0.000192	20741.3	2	2	3	11614: Scan 16945 [C:\MASCOT_DATA_REP\Max Power\PTA46\2012-09-26_velos_0818.raw]	QANFKGAKLLGASFFDSDLTGADLTDADLR	R	G	0.997	113	47.7	108	Gln->pyro-Glu (-17), D2_dimethyl_K (+32), D2_dimethyl_K (+32)	3203.65	3	-0.0092	-2.9	147	176	Pp3c11_10480V3.1,Pp3c11_10480V3.4,Pp3c11_10480V3.3	3	197
Tryp	PTA46_DMSO_ Tris_HCD_Tryp	PTA46_DMSO_ Tris_Tryp_Tryp_2012-09-26_velos_0818 (PTA46_DMSO_ Tris_HCD_Tryp_F004116)	Pp3c11_10480V3.3	PF00805 - Pentapeptide repeats (8 copies) (Pentapeptide) (1 of 7)	1	0.000192	20148.8	2	2	3	777: Scan 3502 [C:\MASCOT_DATA_REP\Max Power\PTA46\2012-09-26_velos_0818.raw]	FRGGGPYGQEVTR	A	G	0.997	66.3	44.8	49.6	D2_dimethyl_Nterm (+32)	1454.75	3	-0.0033	-2.3	109	121	Pp3c11_10480V3.1,Pp3c11_10480V3.4,Pp3c11_10480V3.3	3	192
Tryp	PTA46_DMSO_ Tris_HCD_Tryp	PTA46_DMSO_ Tris_Tryp_Tryp_2012-09-26_velos_0818 (PTA46_DMSO_ Tris_HCD_Tryp_F004116)	Pp3c11_10480V3.3	PF00805 - Pentapeptide repeats (8 copies) (Pentapeptide) (1 of 7)	1	0.000192	20148.8	2	2	3	11614: Scan 16945 [C:\MASCOT_DATA_REP\Max Power\PTA46\2012-09-26_velos_0818.raw]	QANFKGAKLLGASFFDSDLTGADLTDADLR	R	G	0.997	113	47.7	108	Gln->pyro-Glu (-17), D2_dimethyl_K (+32), D2_dimethyl_K (+32)	3203.65	3	-0.0092	-2.9	147	176	Pp3c11_10480V3.1,Pp3c11_10480V3.4,Pp3c11_10480V3.3	3	192
Tryp	PTA46_DMSO_ Tris_HCD_Tryp	PTA46_DMSO_ Tris_Tryp_Tryp_2012-09-26_velos_0818 (PTA46_DMSO_ Tris_HCD_Tryp_F004116)	Pp3c11_10480V3.3	PF00805 - Pentapeptide repeats (8 copies) (Pentapeptide) (1 of 7)	1	0.000192	20148.8	2	2	3	11601: Scan 16931 [C:\MASCOT_DATA_REP\Max Power\PTA46\2012-09-26_velos_0818.raw]	QANFKGAKLLGASFFDSDLTGADLTDADLR	R	G	0.997	104	47.7	102	Gln->pyro-Glu (-17), D2_dimethyl_K (+32), D2_dimethyl_K (+32)	3203.66	3	-0.00078	-0.24	147	176	Pp3c11_10480V3.1,Pp3c11_10480V3.4,Pp3c11_10480V3.3	3	192
Tryp	PTA46_DMSO_ Tris_ETD_Tryp	PTA46_DMSO_ Tris_ETD_Tryp_2012-09-28_velos_0887 (PTA46_DMSO_ Tris_ETD_Tryp_F004020)	Pp3c11_10480V3.3	PF00805 - Pentapeptide repeats (8 copies) (Pentapeptide) (1 of 7)	0.996	0.000127	20148.8	1	1	1	172: Scan 3182 [C:\MASCOT_DATA_REP\Max Power\PTA46\2012-09-28_velos_0887.raw]	FRGGGPYGQEVTR	A	G	0.997	61.3	44.9	41.6	D2_dimethyl_Nterm (+32)	1454.76	3	0.0029	2	109	121	Pp3c11_10480V3.3,Pp3c11_10480V3.1,Pp3c11_10480V3.4	3	192
Tryp	PTA46_DMSO_ Tris_ETD_Tryp	PTA46_DMSO_ Tris_ETD_Tryp_2012-09-28_velos_0887 (PTA46_DMSO_ Tris_ETD_Tryp_F004020)	Pp3c11_10480V3.1	2 PF00805 - Pentapeptide repeats (8 copies) (Pentapeptide) (1 of 7)	0.996	0.000127	26542.8	1	1	1	172: Scan 3182 [C:\MASCOT_DATA_REP\Max Power\PTA46\2012-09-28_velos_0887.raw]	FRGGGPYGQEVTR	A	G	0.997	61.3	44.9	41.6	D2_dimethyl_Nterm (+32)	1454.76	3	0.0029	2	109	121	Pp3c11_10480V3.3,Pp3c11_10480V3.1,Pp3c11_10480V3.4	3	252
Tryp	PTA46_DMSO_ Tris_ETD_Tryp	PTA46_DMSO_ Tris_ETD_Tryp_2012-09-28_velos_0887 (PTA46_DMSO_ Tris_ETD_Tryp_F004020)	Pp3c11_10480V3.4	PF00805 - Pentapeptide repeats (8 copies) (Pentapeptide) (1 of 7)	0.996	0.000127	20741.3	1	1	1	172: Scan 3182 [C:\MASCOT_DATA_REP\Max Power\PTA46\2012-09-28_velos_0887.raw]	FRGGGPYGQEVTR	A	G	0.997	61.3	44.9	41.6	D2_dimethyl_Nterm (+32)	1454.76	3	0.0029	2	109	121	Pp3c11_10480V3.3,Pp3c11_10480V3.1,Pp3c11_10480V3.4	3	197
Tryp	PTA57_C13D2_Tryp	PTA57_C13D2_Tryp_2013-01-08_velos_2109 (PTA57_C13D2_Tryp_F004014)	Pp3c11_10480V3.4	PF00805 - Pentapeptide repeats (8 copies) (Pentapeptide) (1 of 7)	1	0.000184	20741.3	2	2	2	1039: Scan 6856 [C:\MASCOT_DATA_REP\Max Power\PTA57\2013-01-08_velos_2109.raw]	FRGGGPYGQEVTR	A	G	0.997	60	44.7	41.9	C13_dimethyl_Nterm (+34)	1456.76	3	-0.0014	-0.93	109	121	Pp3c11_10480V3.4,Pp3c11_10480V3.1,Pp3c11_10480V3.3	3	197
Tryp	PTA57_C13D2_Tryp	PTA57_C13D2_Tryp_2013-01-08_velos_2109 (PTA57_C13D2_Tryp_F004014)	Pp3c11_10480V3.4	PF00805 - Pentapeptide repeats (8 copies) (Pentapeptide) (1 of 7)	1	0.000184	20741.3	2	2	2	9795: Scan 32629 [C:\MASCOT_DATA_REP\Max Power\PTA57\2013-01-08_velos_2109.raw]	QANFKGAKLLGASFFDSDLTGADLTDADLR	R	G	0.997	119	47.5	115	Gln->pyro-Glu (-17), C13_D2_dimethyl_K (+34), C13_D2_dimethyl_K (+34)	3207.67	3	-0.0029	-0.91	147	176	Pp3c11_10480V3.4,Pp3c11_10480V3.1,Pp3c11_10480V3.3	3	197
Tryp	PTA57_C13D2_Tryp	PTA57_C13D2_Tryp_2013-01-08_velos_2109 (PTA57_C13D2_Tryp_F004014)	Pp3c11_10480V3.1	2 PF00805 - Pentapeptide repeats (8 copies) (Pentapeptide) (1 of 7)	1	0.000184	26542.8	2	2	2	1039: Scan 6856 [C:\MASCOT_DATA_REP\Max Power\PTA57\2013-01-08_velos_2109.raw]	FRGGGPYGQEVTR	A	G	0.997	60	44.7	41.9	C13_dimethyl_Nterm (+34)	1456.76	3	-0.0014	-0.93	109	121	Pp3c11_10480V3.4,Pp3c11_10480V3.1,Pp3c11_10480V3.3	3	252
Tryp	PTA57_C13D2_Tryp	PTA57_C13D2_Tryp_2013-01-08_velos_2109 (PTA57_C13D2_Tryp_F004014)	Pp3c11_10480V3.1	2 PF00805 - Pentapeptide repeats (8 copies) (Pentapeptide) (1 of 7)	1	0.000184	26542.8	2	2	2	9795: Scan 32629 [C:\MASCOT_DATA_REP\Max Power\PTA57\2013-01-08_velos_2109.raw]	QANFKGAKLLGASFFDSDLTGADLTDADLR	R	G	0.997	119	47.5	115	Gln->pyro-Glu (-17), C13_D2_dimethyl_K (+34), C13_D2_dimethyl_K (+34)	3207.67	3	-0.0029	-0.91	147	176	Pp3c11_10480V3.4,Pp3c11_10480V3.1,Pp3c11_10480V3.3	3	252
Tryp	PTA57_C13D2_Tryp	PTA57_C13D2_Tryp_2013-01-08_velos_2109 (PTA57_C13D2_Tryp_F004014)	Pp3c11_10480V3.3	PF00805 - Pentapeptide repeats (8 copies) (Pentapeptide) (1 of 7)	1	0.000184	20148.8	2	2	2	9795: Scan 32629 [C:\MASCOT_DATA_REP\Max Power\PTA57\2013-01-08_velos_2109.raw]	QANFKGAKLLGASFFDSDLTGADLTDADLR	R	G	0.997	119	47.5	115	Gln->pyro-Glu (-17), C13_D2_dimethyl_K (+34), C13_D2_dimethyl_K (+34)	3207.67	3	-0.0029	-0.91	147	176	Pp3c11_10480V3.4,Pp3c11_10480V3.1,Pp3c11_10480V3.3	3	192
Tryp	PTA57_C13D2_Tryp	PTA57_C13D2_Tryp_2013-01-08_velos_2109 (PTA57_C13D2_Tryp_F004014)	Pp3c11_10480V3.3	PF00805 - Pentapeptide repeats (8 copies) (Pentapeptide) (1 of 7)	1	0.000184	20148.8	2	2	2	1039: Scan 6856 [C:\MASCOT_DATA_REP\Max Power\PTA57\2013-01-08_velos_2109.raw]	FRGGGPYGQEVTR	A	G	0.997	60	44.7	41.9	C13_dimethyl_Nterm (+34)	1456.76	3	-0.0014	-0.93	109	121	Pp3c11_10480V3.4,Pp3c11_10480V3.1,Pp3c11_10480V3.3	3	192
Tryp	PTA79_Tris_Tryp	PTA79_Tris_Tryp_2013-05-19_velos_3471 (PTA79_Tris_Tryp_F004005)	Pp3c11_10480V3.3	PF00805 - Pentapeptide repeats (8 copies) (Pentapeptide) (1 of 7)	1	0.00017	20148.8	2	4	6	29533: Scan 46661 [C:\MASCOT_DATA_REP\Max Power\PTA79\2013-05-19_velos_3471.raw]	QANFKGAKLLGASFFDSDLTGADLTDADLR	R	G	0.997	103	47.4	92.6	Gln->pyro-Glu (-17), C13_D2_dimethyl_K (+34), C13_D2_dimethyl_K (+34)	3207.68	4	0.011	3.6	147	176	Pp3c11_10480V3.3,Pp3c11_10480V3.4	2	192
Tryp	PTA79_Tris_Tryp	PTA79_Tris_Tryp_2013-05-19_velos_3471 (PTA79_Tris_Tryp_F004005)	Pp3c11_10480V3.3	PF00805 - Pentapeptide repeats (8 copies) (Pentapeptide) (1 of 7)	1	0.00017	20148.8	2	4	6	29521: Scan 46642 [C:\MASCOT_DATA_REP\Max Power\PTA79\2013-05-19_velos_3471.raw]	QANFKGAKLLGASFFDSDLTGADLTDADLR	R	G	0.997	82.4	47.5	76.8	Gln->pyro-Glu (-17), C13_D2_dimethyl_K (+34), C13_D2_dimethyl_K (+34)	3207.68	4	0.0051	1.6	147	176	Pp3c11_10480V3.3,Pp3c11_10480V3.4	2	192
Tryp	PTA79_Tris_Tryp	PTA79_Tris_Tryp_2013-05-19_velos_3471 (PTA79_Tris_Tryp_F004005)	Pp3c11_10480V3.3	PF00805 - Pentapeptide repeats (8 copies) (Pentapeptide) (1 of 7)	1	0.00017	20148.8	2	4	6	29508: Scan 46625 [C:\MASCOT_DATA_REP\Max Power\PTA79\2013-05-19_velos_3471.raw]	QANFKGAKLLGASFFDSDLTGADLTDADLR	R	G	0.997	172	47.5	163	Gln->pyro-Glu (-17), C13_D2_dimethyl_K (+34), C13_D2_dimethyl_K (+34)	3207.67	3	0.00099	0.31	147	176	Pp3c11_10480V3.3,Pp3c11_10480V3.4	2	192
Tryp	PTA79_Tris_Tryp	PTA79_Tris_Tryp_2013-05-19_velos_3471 (PTA79_Tris_Tryp_F004005)	Pp3c11_10480V3.3	PF00805 - Pentapeptide repeats (8 copies) (Pentapeptide) (1 of 7)	1	0.00017	20148.8	2	4	6	29499: Scan 46611 [C:\MASCOT_DATA_REP\Max Power\PTA79\2013-05-19_velos_3471.raw]	QANFKGAKLLGASFFDSDLTGADLTDADLR	R	G	0.997	110	47.5	101	Gln->pyro-Glu (-17), C13_D2_dimethyl_K (+34), C13_D2_dimethyl_K (+34)	3207.66	3	-0.0092	-2.9	147	176	Pp3c11_10480V3.3,Pp3c11_10480V3.4	2	192
Tryp	PTA79_Tris_Tryp	PTA79_Tris_Tryp_2013-05-19_velos_3471 (PTA79_Tris_Tryp_F004005)	Pp3c11_10480V3.3	PF00805 - Pentapeptide repeats (8 copies) (Pentapeptide) (1 of 7)	1	0.00017	20148.8	2	4	6	24999: Scan 40828 [C:\MASCOT_DATA_REP\Max Power\PTA79\2013-05-19_velos_3471.raw]	QANFKGAKLLGASFFDSDLTGADLTDADLR	R	G	0.997	60.3	47.3	57.5	C13_D2_dimethyl_K (+34), C13_D2_dimethyl_K (+34)	3224.7	4	0.0047	1.4	147	176	Pp3c11_10480V3.3,Pp3c11_10480V3.4	2	192
Tryp	PTA79_Tris_Tryp	PTA79_Tris_Tryp_2013-05-19_velos_3471 (PTA79_Tris_Tryp_F004005)	Pp3c11_10480V3.3	PF00805 - Pentapeptide repeats (8 copies) (Pentapeptide) (1 of 7)	1	0.00017	20148.8	2	4	6	1337: Scan 9482 [C:\MASCOT_DATA_REP\Max Power\PTA79\2013-05-19_velos_3471.raw]	FRGGGPYGQEVTR	A	G	0.997	49.6	44.8	41.9	C13_dimethyl_Nterm (+34)	1456.76	3	-0.00025	-0.17	109	121	Pp3c11_10480V3.3,Pp3c11_10480V3.4	2	192
Tryp	PTA79_Tris_Tryp	PTA79_Tris_Tryp_2013-05-19_velos_3471 (PTA79_Tris_Tryp_F004005)	Pp3c11_10480V3.4	PF00805 - Pentapeptide repeats (8 copies) (Pentapeptide) (1 of 7)	1	0.00017	20741.3	2	4	6	29521: Scan 46642 [C:\MASCOT_DATA_REP\Max Power\PTA79\2013-05-19_velos_3471.raw]	QANFKGAKLLGASFFDSDLTGADLTDADLR	R	G	0.997	82.4	47.5	76.8	Gln->pyro-Glu (-17), C13_D2_dimethyl_K (+34), C13_D2_dimethyl_K (+34)	3207.68	4	0.0051	1.6	147	176	Pp3c11_10480V3.3,Pp3c11_10480V3.4	2	197
Tryp	PTA79_Tris_Tryp	PTA79_Tris_Tryp_2013-05-19_velos_3471 (PTA79_Tris_Tryp_F004005)	Pp3c11_10480V3.4	PF00805 - Pentapeptide repeats (8 copies) (Pentapeptide) (1 of 7)	1	0.00017	20741.3	2	4	6	29499: Scan 46611 [C:\MASCOT_DATA_REP\Max Power\PTA79\2013-05-19_velos_3471.raw]	QANFKGAKLLGASFFDSDLTGADLTDADLR	R	G	0.997	110	47.5	101	Gln->pyro-Glu (-17), C13_D2_dimethyl_K (+34), C13_D2_dimethyl_K (+34)	3207.66	3	-0.0092	-2.9	147	176	Pp3c11_10480V3.3,Pp3c11_10480V3.4	2	197
Tryp	PTA79_Tris_Tryp	PTA79_Tris_Tryp_2013-05-19_velos_3471 (PTA79_Tris_Tryp_F004005)	Pp3c11_10480V3.4	PF00805 - Pentapeptide repeats (8 copies) (Pentapeptide) (1 of 7)	1	0.00017	20741.3	2	4	6	29508: Scan 46625 [C:\MASCOT_DATA_REP\Max Power\PTA79\2013-05-19_velos_3471.raw]	QANFKGAKLLGASFFDSDLTGADLTDADLR	R	G	0.997	172	47.5	163	Gln->pyro-Glu (-17), C13_D2_dimethyl_K (+34), C13_D2_dimethyl_K (+34)	3207.67	3	0.00099	0.31	147	176	Pp3c11_10480V3.3,Pp3c11_10480V3.4	2	197
Tryp	PTA79_Tris_Tryp	PTA79_Tris_Tryp_2013-05-19_velos_3471 (PTA79_Tris_Tryp_F004005)	Pp3c11_10480V3.4	PF00805 - Pentapeptide repeats (8 copies) (Pentapeptide) (1 of 7)	1	0.00017	20741.3	2	4	6	29533: Scan 46661 [C:\MASCOT_DATA_REP\Max Power\PTA79\2013-05-19_velos_3471.raw]	QANFKGAKLLGASFFDSDLTGADLTDADLR	R	G	0.997	103	47.4	92.6	Gln->pyro-Glu (-17), C13_D2_dimethyl_K (+34), C13_D2_dimethyl_K (+34)	3207.68	4	0.011	3.6	147	176	Pp3c11_10480V3.3,Pp3c11_10480V3.4	2	197
Tryp	PTA79_Tris_Tryp	PTA79_Tris_Tryp_2013-05-19_velos_3471 (PTA79_Tris_Tryp_F004005)	Pp3c11_10480V3.4	PF00805 - Pentapeptide repeats (8 copies) (Pentapeptide) (1 of 7)	1	0.00017	20741.3	2	4	6	24999: Scan 40828 [C:\MASCOT_DATA_REP\Max Power\PTA79\2013-05-19_velos_3471.raw]	QANFKGAKLLGASFFDSDLTGADLTDADLR	R	G	0.997	60.3	47.3	57.5	C13_D2_dimethyl_K (+34), C13_D2_dimethyl_K (+34)	3224.7	4	0.0047	1.4	147	176	Pp3c11_10480V3.3,Pp3c11_10480V3.4	2	197
Tryp	PTA79_Tris_Tryp	PTA79_Tris_Tryp_2013-05-19_velos_3471 (PTA79_Tris_Tryp_F004005)	Pp3c11_10480V3.4	PF00805 - Pentapeptide repeats (8 copies) (Pentapeptide) (1 of 7)	1	0.00017	20741.3	2	4	6	1337: Scan 9482 [C:\MASCOT_DATA_REP\Max Power\PTA79\2013-05-19_velos_3471.raw]	FRGGGPYGQEVTR	A	G	0.997	49.6	44.8	41.9	C13_dimethyl_Nterm (+34)	1456.76	3	-0.00025	-0.17	109	121	Pp3c11_10480V3.3,Pp3c11_10480V3.4	2	197
Tryp	PTA55_RL_MG132_Tx_Tryp	PTA55_RL_MG132_Tx_Tryp_2013-02-15_velos_2511 (PTA55_RL_MG132_Tx_Tryp_F004019)	Pp3c11_10480V3.1	2 PF00805 - Pentapeptide repeats (8 copies) (Pentapeptide) (1 of 7)	0.993	6.48e-05	26542.8	1	1	1	1209: Scan 9998 [C:\MASCOT_DATA_REP\Max Power\PTA55\2013-02-15_velos_2511.raw]	FRGGGPYGQEVTR	A	G	0.997	72.3	44.7	55	C13_dimethyl_Nterm (+34)	1456.76	3	-0.00085	-0.58	109	121	Pp3c11_10480V3.1,Pp3c11_10480V3.4,Pp3c11_10480V3.3	3	252
Tryp	PTA55_RL_MG132_Tx_Tryp	PTA55_RL_MG132_Tx_Tryp_2013-02-15_velos_2511 (PTA55_RL_MG132_Tx_Tryp_F004019)	Pp3c11_10480V3.4	PF00805 - Pentapeptide repeats (8 copies) (Pentapeptide) (1 of 7)	0.993	6.48e-05	20741.3	1	1	1	1209: Scan 9998 [C:\MASCOT_DATA_REP\Max Power\PTA55\2013-02-15_velos_2511.raw]	FRGGGPYGQEVTR	A	G	0.997	72.3	44.7	55	C13_dimethyl_Nterm (+34)	1456.76	3	-0.00085	-0.58	109	121	Pp3c11_10480V3.1,Pp3c11_10480V3.4,Pp3c11_10480V3.3	3	197
Tryp	PTA55_RL_MG132_Tx_Tryp	PTA55_RL_MG132_Tx_Tryp_2013-02-15_velos_2511 (PTA55_RL_MG132_Tx_Tryp_F004019)	Pp3c11_10480V3.3	PF00805 - Pentapeptide repeats (8 copies) (Pentapeptide) (1 of 7)	0.993	6.48e-05	20148.8	1	1	1	1209: Scan 9998 [C:\MASCOT_DATA_REP\Max Power\PTA55\2013-02-15_velos_2511.raw]	FRGGGPYGQEVTR	A	G	0.997	72.3	44.7	55	C13_dimethyl_Nterm (+34)	1456.76	3	-0.00085	-0.58	109	121	Pp3c11_10480V3.1,Pp3c11_10480V3.4,Pp3c11_10480V3.3	3	192
Tryp	PTA75_Tris_Tryp	PTA75_Tris_Tryp_2013-04-02_velos_2974 (PTA75_Tris_Tryp_F004011)	Pp3c11_10480V3.3	PF00805 - Pentapeptide repeats (8 copies) (Pentapeptide) (1 of 7)	0.994	9.95e-05	20148.8	1	1	1	84: Scan 9780 [C:\MASCOT_DATA_REP\Max Power\PTA75\2013-04-02_velos_2974.raw]	FRGGGPYGQEVTR	A	G	0.997	65.9	44.7	50.8	C13_dimethyl_Nterm (+34)	1456.76	3	-0.0013	-0.89	109	121	Pp3c11_10480V3.3,Pp3c11_10480V3.1,Pp3c11_10480V3.4	3	192
Tryp	PTA75_Tris_Tryp	PTA75_Tris_Tryp_2013-04-02_velos_2974 (PTA75_Tris_Tryp_F004011)	Pp3c11_10480V3.1	2 PF00805 - Pentapeptide repeats (8 copies) (Pentapeptide) (1 of 7)	0.994	9.95e-05	26542.8	1	1	1	84: Scan 9780 [C:\MASCOT_DATA_REP\Max Power\PTA75\2013-04-02_velos_2974.raw]	FRGGGPYGQEVTR	A	G	0.997	65.9	44.7	50.8	C13_dimethyl_Nterm (+34)	1456.76	3	-0.0013	-0.89	109	121	Pp3c11_10480V3.3,Pp3c11_10480V3.1,Pp3c11_10480V3.4	3	252
Tryp	PTA75_Tris_Tryp	PTA75_Tris_Tryp_2013-04-02_velos_2974 (PTA75_Tris_Tryp_F004011)	Pp3c11_10480V3.4	PF00805 - Pentapeptide repeats (8 copies) (Pentapeptide) (1 of 7)	0.994	9.95e-05	20741.3	1	1	1	84: Scan 9780 [C:\MASCOT_DATA_REP\Max Power\PTA75\2013-04-02_velos_2974.raw]	FRGGGPYGQEVTR	A	G	0.997	65.9	44.7	50.8	C13_dimethyl_Nterm (+34)	1456.76	3	-0.0013	-0.89	109	121	Pp3c11_10480V3.3,Pp3c11_10480V3.1,Pp3c11_10480V3.4	3	197
Tryp	PTA46_EPO_ Tris_HCD_Tryp	PTA46_EPO_ Tris_Tryp_2012-09-26_velos_0820 (PTA46_EPO_ Tris_HCD_Tryp_F004117)	Pp3c11_10480V3.3	PF00805 - Pentapeptide repeats (8 copies) (Pentapeptide) (1 of 7)	1	0.000133	20148.8	2	2	2	347: Scan 3296 [C:\MASCOT_DATA_REP\Max Power\PTA46\2012-09-26_velos_0820.raw]	FRGGGPYGQEVTR	A	G	0.997	65.9	44.8	49.6	D2_dimethyl_Nterm (+32)	1454.75	3	-0.0031	-2.1	109	121	Pp3c11_10480V3.3,Pp3c11_10480V3.4,Pp3c11_10480V3.1	3	192
Tryp	PTA46_EPO_ Tris_HCD_Tryp	PTA46_EPO_ Tris_Tryp_2012-09-26_velos_0820 (PTA46_EPO_ Tris_HCD_Tryp_F004117)	Pp3c11_10480V3.3	PF00805 - Pentapeptide repeats (8 copies) (Pentapeptide) (1 of 7)	1	0.000133	20148.8	2	2	2	10595: Scan 16403 [C:\MASCOT_DATA_REP\Max Power\PTA46\2012-09-26_velos_0820.raw]	QANFKGAKLLGASFFDSDLTGADLTDADLR	R	G	0.997	175	47.6	171	Gln->pyro-Glu (-17), D2_dimethyl_K (+32), D2_dimethyl_K (+32)	3203.68	3	0.018	5.5	147	176	Pp3c11_10480V3.3,Pp3c11_10480V3.4,Pp3c11_10480V3.1	3	192
Tryp	PTA46_EPO_ Tris_HCD_Tryp	PTA46_EPO_ Tris_Tryp_2012-09-26_velos_0820 (PTA46_EPO_ Tris_HCD_Tryp_F004117)	Pp3c11_10480V3.4	PF00805 - Pentapeptide repeats (8 copies) (Pentapeptide) (1 of 7)	1	0.000133	20741.3	2	2	2	347: Scan 3296 [C:\MASCOT_DATA_REP\Max Power\PTA46\2012-09-26_velos_0820.raw]	FRGGGPYGQEVTR	A	G	0.997	65.9	44.8	49.6	D2_dimethyl_Nterm (+32)	1454.75	3	-0.0031	-2.1	109	121	Pp3c11_10480V3.3,Pp3c11_10480V3.4,Pp3c11_10480V3.1	3	197
Tryp	PTA46_EPO_ Tris_HCD_Tryp	PTA46_EPO_ Tris_Tryp_2012-09-26_velos_0820 (PTA46_EPO_ Tris_HCD_Tryp_F004117)	Pp3c11_10480V3.4	PF00805 - Pentapeptide repeats (8 copies) (Pentapeptide) (1 of 7)	1	0.000133	20741.3	2	2	2	10595: Scan 16403 [C:\MASCOT_DATA_REP\Max Power\PTA46\2012-09-26_velos_0820.raw]	QANFKGAKLLGASFFDSDLTGADLTDADLR	R	G	0.997	175	47.6	171	Gln->pyro-Glu (-17), D2_dimethyl_K (+32), D2_dimethyl_K (+32)	3203.68	3	0.018	5.5	147	176	Pp3c11_10480V3.3,Pp3c11_10480V3.4,Pp3c11_10480V3.1	3	197
Tryp	PTA46_EPO_ Tris_HCD_Tryp	PTA46_EPO_ Tris_Tryp_2012-09-26_velos_0820 (PTA46_EPO_ Tris_HCD_Tryp_F004117)	Pp3c11_10480V3.1	2 PF00805 - Pentapeptide repeats (8 copies) (Pentapeptide) (1 of 7)	1	0.000133	26542.8	2	2	2	347: Scan 3296 [C:\MASCOT_DATA_REP\Max Power\PTA46\2012-09-26_velos_0820.raw]	FRGGGPYGQEVTR	A	G	0.997	65.9	44.8	49.6	D2_dimethyl_Nterm (+32)	1454.75	3	-0.0031	-2.1	109	121	Pp3c11_10480V3.3,Pp3c11_10480V3.4,Pp3c11_10480V3.1	3	252
Tryp	PTA46_EPO_ Tris_HCD_Tryp	PTA46_EPO_ Tris_Tryp_2012-09-26_velos_0820 (PTA46_EPO_ Tris_HCD_Tryp_F004117)	Pp3c11_10480V3.1	2 PF00805 - Pentapeptide repeats (8 copies) (Pentapeptide) (1 of 7)	1	0.000133	26542.8	2	2	2	10595: Scan 16403 [C:\MASCOT_DATA_REP\Max Power\PTA46\2012-09-26_velos_0820.raw]	QANFKGAKLLGASFFDSDLTGADLTDADLR	R	G	0.997	175	47.6	171	Gln->pyro-Glu (-17), D2_dimethyl_K (+32), D2_dimethyl_K (+32)	3203.68	3	0.018	5.5	147	176	Pp3c11_10480V3.3,Pp3c11_10480V3.4,Pp3c11_10480V3.1	3	252
Tryp	PTA57_C13D2old_Tryp	PTA57_C13D2old_Tryp_2013-01-08_velos_2111 (PTA57_C13D2old_Tryp_F004015)	Pp3c11_10480V3.3	PF00805 - Pentapeptide repeats (8 copies) (Pentapeptide) (1 of 7)	0.996	0.000545	20148.8	1	1	1	116: Scan 6097 [C:\MASCOT_DATA_REP\Max Power\PTA57\2013-01-08_velos_2111.raw]	FRGGGPYGQEVTR	A	G	0.997	62.1	44.7	43.3	C13_dimethyl_Nterm (+34)	1456.76	3	-0.0012	-0.83	109	121	Pp3c11_10480V3.3,Pp3c11_10480V3.1,Pp3c11_10480V3.4	3	192
Tryp	PTA57_C13D2old_Tryp	PTA57_C13D2old_Tryp_2013-01-08_velos_2111 (PTA57_C13D2old_Tryp_F004015)	Pp3c11_10480V3.1	2 PF00805 - Pentapeptide repeats (8 copies) (Pentapeptide) (1 of 7)	0.996	0.000545	26542.8	1	1	1	116: Scan 6097 [C:\MASCOT_DATA_REP\Max Power\PTA57\2013-01-08_velos_2111.raw]	FRGGGPYGQEVTR	A	G	0.997	62.1	44.7	43.3	C13_dimethyl_Nterm (+34)	1456.76	3	-0.0012	-0.83	109	121	Pp3c11_10480V3.3,Pp3c11_10480V3.1,Pp3c11_10480V3.4	3	252
Tryp	PTA57_C13D2old_Tryp	PTA57_C13D2old_Tryp_2013-01-08_velos_2111 (PTA57_C13D2old_Tryp_F004015)	Pp3c11_10480V3.4	PF00805 - Pentapeptide repeats (8 copies) (Pentapeptide) (1 of 7)	0.996	0.000545	20741.3	1	1	1	116: Scan 6097 [C:\MASCOT_DATA_REP\Max Power\PTA57\2013-01-08_velos_2111.raw]	FRGGGPYGQEVTR	A	G	0.997	62.1	44.7	43.3	C13_dimethyl_Nterm (+34)	1456.76	3	-0.0012	-0.83	109	121	Pp3c11_10480V3.3,Pp3c11_10480V3.1,Pp3c11_10480V3.4	3	197
Tryp	PTA79_Tx_Tryp	PTA79_Tx_Tryp_2013-05-19_velos_3474 (PTA79_Tx_Tryp_F004007)	Pp3c11_10480V3.1	2 PF00805 - Pentapeptide repeats (8 copies) (Pentapeptide) (1 of 7)	1	6.21e-05	26542.8	2	2	2	28056: Scan 44422 [C:\MASCOT_DATA_REP\Max Power\PTA79\2013-05-19_velos_3474.raw]	QANFKGAKLLGASFFDSDLTGADLTDADLR	R	G	0.997	103	47.5	97.2	Gln->pyro-Glu (-17), C13_D2_dimethyl_K (+34), C13_D2_dimethyl_K (+34)	3207.67	3	-0.0026	-0.81	147	176	Pp3c11_10480V3.1,Pp3c11_10480V3.4,Pp3c11_10480V3.3	3	252
Tryp	PTA79_Tx_Tryp	PTA79_Tx_Tryp_2013-05-19_velos_3474 (PTA79_Tx_Tryp_F004007)	Pp3c11_10480V3.1	2 PF00805 - Pentapeptide repeats (8 copies) (Pentapeptide) (1 of 7)	1	6.21e-05	26542.8	2	2	2	1858: Scan 9724 [C:\MASCOT_DATA_REP\Max Power\PTA79\2013-05-19_velos_3474.raw]	FRGGGPYGQEVTR	A	G	0.997	59.8	44.5	48.2	C13_dimethyl_Nterm (+34)	1456.77	3	0.0013	0.92	109	121	Pp3c11_10480V3.1,Pp3c11_10480V3.4,Pp3c11_10480V3.3	3	252
Tryp	PTA79_Tx_Tryp	PTA79_Tx_Tryp_2013-05-19_velos_3474 (PTA79_Tx_Tryp_F004007)	Pp3c11_10480V3.4	PF00805 - Pentapeptide repeats (8 copies) (Pentapeptide) (1 of 7)	1	6.21e-05	20741.3	2	2	2	28056: Scan 44422 [C:\MASCOT_DATA_REP\Max Power\PTA79\2013-05-19_velos_3474.raw]	QANFKGAKLLGASFFDSDLTGADLTDADLR	R	G	0.997	103	47.5	97.2	Gln->pyro-Glu (-17), C13_D2_dimethyl_K (+34), C13_D2_dimethyl_K (+34)	3207.67	3	-0.0026	-0.81	147	176	Pp3c11_10480V3.1,Pp3c11_10480V3.4,Pp3c11_10480V3.3	3	197
Tryp	PTA79_Tx_Tryp	PTA79_Tx_Tryp_2013-05-19_velos_3474 (PTA79_Tx_Tryp_F004007)	Pp3c11_10480V3.4	PF00805 - Pentapeptide repeats (8 copies) (Pentapeptide) (1 of 7)	1	6.21e-05	20741.3	2	2	2	1858: Scan 9724 [C:\MASCOT_DATA_REP\Max Power\PTA79\2013-05-19_velos_3474.raw]	FRGGGPYGQEVTR	A	G	0.997	59.8	44.5	48.2	C13_dimethyl_Nterm (+34)	1456.77	3	0.0013	0.92	109	121	Pp3c11_10480V3.1,Pp3c11_10480V3.4,Pp3c11_10480V3.3	3	197
Tryp	PTA79_Tx_Tryp	PTA79_Tx_Tryp_2013-05-19_velos_3474 (PTA79_Tx_Tryp_F004007)	Pp3c11_10480V3.3	PF00805 - Pentapeptide repeats (8 copies) (Pentapeptide) (1 of 7)	1	6.21e-05	20148.8	2	2	2	28056: Scan 44422 [C:\MASCOT_DATA_REP\Max Power\PTA79\2013-05-19_velos_3474.raw]	QANFKGAKLLGASFFDSDLTGADLTDADLR	R	G	0.997	103	47.5	97.2	Gln->pyro-Glu (-17), C13_D2_dimethyl_K (+34), C13_D2_dimethyl_K (+34)	3207.67	3	-0.0026	-0.81	147	176	Pp3c11_10480V3.1,Pp3c11_10480V3.4,Pp3c11_10480V3.3	3	192
Tryp	PTA79_Tx_Tryp	PTA79_Tx_Tryp_2013-05-19_velos_3474 (PTA79_Tx_Tryp_F004007)	Pp3c11_10480V3.3	PF00805 - Pentapeptide repeats (8 copies) (Pentapeptide) (1 of 7)	1	6.21e-05	20148.8	2	2	2	1858: Scan 9724 [C:\MASCOT_DATA_REP\Max Power\PTA79\2013-05-19_velos_3474.raw]	FRGGGPYGQEVTR	A	G	0.997	59.8	44.5	48.2	C13_dimethyl_Nterm (+34)	1456.77	3	0.0013	0.92	109	121	Pp3c11_10480V3.1,Pp3c11_10480V3.4,Pp3c11_10480V3.3	3	192
Tryp	PTA79_P_Tris_Tryp	PTA79_P_Tris_Tryp_2013-04-26_velos_3248 (PTA79_P_Tris_Tryp_F004002)	Pp3c11_10480V3.3	PF00805 - Pentapeptide repeats (8 copies) (Pentapeptide) (1 of 7)	0.995	0.000124	20148.8	1	1	1	76: Scan 9669 [C:\MASCOT_DATA_REP\Max Power\PTA79\2013-04-26_velos_3248.raw]	FRGGGPYGQEVTR	A	G	0.997	72.7	44.7	57	C13_dimethyl_Nterm (+34)	1456.76	3	-0.001	-0.7	109	121	Pp3c11_10480V3.3,Pp3c11_10480V3.4,Pp3c11_10480V3.1	3	192
Tryp	PTA79_P_Tris_Tryp	PTA79_P_Tris_Tryp_2013-04-26_velos_3248 (PTA79_P_Tris_Tryp_F004002)	Pp3c11_10480V3.4	PF00805 - Pentapeptide repeats (8 copies) (Pentapeptide) (1 of 7)	0.995	0.000124	20741.3	1	1	1	76: Scan 9669 [C:\MASCOT_DATA_REP\Max Power\PTA79\2013-04-26_velos_3248.raw]	FRGGGPYGQEVTR	A	G	0.997	72.7	44.7	57	C13_dimethyl_Nterm (+34)	1456.76	3	-0.001	-0.7	109	121	Pp3c11_10480V3.3,Pp3c11_10480V3.4,Pp3c11_10480V3.1	3	197
Tryp	PTA79_P_Tris_Tryp	PTA79_P_Tris_Tryp_2013-04-26_velos_3248 (PTA79_P_Tris_Tryp_F004002)	Pp3c11_10480V3.1	2 PF00805 - Pentapeptide repeats (8 copies) (Pentapeptide) (1 of 7)	0.995	0.000124	26542.8	1	1	1	76: Scan 9669 [C:\MASCOT_DATA_REP\Max Power\PTA79\2013-04-26_velos_3248.raw]	FRGGGPYGQEVTR	A	G	0.997	72.7	44.7	57	C13_dimethyl_Nterm (+34)	1456.76	3	-0.001	-0.7	109	121	Pp3c11_10480V3.3,Pp3c11_10480V3.4,Pp3c11_10480V3.1	3	252
Tryp	PTA75_SDS_Tryp	PTA75_SDS_Tryp__2013-04-02_velos_2978 (PTA75_SDS_Tryp_F004009)	Pp3c11_10480V3.4	PF00805 - Pentapeptide repeats (8 copies) (Pentapeptide) (1 of 7)	1	3.36e-05	20741.3	1	1	1	23030: Scan 42136 [C:\MASCOT_DATA_REP\Max Power\PTA75\2013-04-02_velos_2978.raw]	QANFKGAKLLGASFFDSDLTGADLTDADLR	R	G	0.997	92.5	47.5	89	Gln->pyro-Glu (-17), C13_D2_dimethyl_K (+34), C13_D2_dimethyl_K (+34)	3207.67	3	-0.0062	-1.9	147	176	Pp3c11_10480V3.4,Pp3c11_10480V3.1,Pp3c11_10480V3.3	3	197
Tryp	PTA75_SDS_Tryp	PTA75_SDS_Tryp__2013-04-02_velos_2978 (PTA75_SDS_Tryp_F004009)	Pp3c11_10480V3.1	2 PF00805 - Pentapeptide repeats (8 copies) (Pentapeptide) (1 of 7)	1	3.36e-05	26542.8	1	1	1	23030: Scan 42136 [C:\MASCOT_DATA_REP\Max Power\PTA75\2013-04-02_velos_2978.raw]	QANFKGAKLLGASFFDSDLTGADLTDADLR	R	G	0.997	92.5	47.5	89	Gln->pyro-Glu (-17), C13_D2_dimethyl_K (+34), C13_D2_dimethyl_K (+34)	3207.67	3	-0.0062	-1.9	147	176	Pp3c11_10480V3.4,Pp3c11_10480V3.1,Pp3c11_10480V3.3	3	252
Tryp	PTA75_SDS_Tryp	PTA75_SDS_Tryp__2013-04-02_velos_2978 (PTA75_SDS_Tryp_F004009)	Pp3c11_10480V3.3	PF00805 - Pentapeptide repeats (8 copies) (Pentapeptide) (1 of 7)	1	3.36e-05	20148.8	1	1	1	23030: Scan 42136 [C:\MASCOT_DATA_REP\Max Power\PTA75\2013-04-02_velos_2978.raw]	QANFKGAKLLGASFFDSDLTGADLTDADLR	R	G	0.997	92.5	47.5	89	Gln->pyro-Glu (-17), C13_D2_dimethyl_K (+34), C13_D2_dimethyl_K (+34)	3207.67	3	-0.0062	-1.9	147	176	Pp3c11_10480V3.4,Pp3c11_10480V3.1,Pp3c11_10480V3.3	3	192
Tryp	PTA79_SDS_Tryp	PTA79_SDS_Tryp_2013-05-19_velos_3477 (PTA79_SDS_Tryp_F004003)	Pp3c23_5300V3.1	2 2.7.7.4 - Sulfate adenylyltransferase / Sulfurylase (1 of 2)	0.994	3.87e-05	53194.6	1	1	1	11333: Scan 22576 [C:\MASCOT_DATA_REP\Max Power\PTA79\2013-05-19_velos_3477.raw]	TLATNPSAATSATTMTPTPR	A	A	0.997	78.6	45.2	76.4	Acetyl (+42), Oxidation (+16)	2046.99	2	9.6e-05	0.047	59	78	Pp3c23_5300V3.1	1	486
Tryp	PTA57_D2_Tryp	PTA57_D2_Tryp_2013-01-08_velos_2108 (PTA57_D2_Tryp_F004118)	Pp3c23_5300V3.1	2 2.7.7.4 - Sulfate adenylyltransferase / Sulfurylase (1 of 2)	0.997	5.08e-05	53194.6	1	1	1	6602: Scan 17229 [C:\MASCOT_DATA_REP\Max Power\PTA57\2013-01-08_velos_2108.raw]	TLATNPSAATSATTMTPTPR	A	A	0.997	69.5	45.4	66.9	Acetyl (+42), Oxidation (+16)	2046.99	2	-0.0005	-0.25	59	78	Pp3c23_5300V3.1	1	486
Tryp	PTA79_Tris_Tryp	PTA79_Tris_Tryp_2013-05-19_velos_3471 (PTA79_Tris_Tryp_F004005)	Pp3c22_16460V3.1	3.4.13.9 - Xaa-Pro dipeptidase / X-Pro dipeptidase (1 of 1)	0.992	2.83e-05	53551.8	1	1	1	27814: Scan 44465 [C:\MASCOT_DATA_REP\Max Power\PTA79\2013-05-19_velos_3471.raw]	NFFVEPALEVFR	R	H	0.997	68.1	44.8	53.4		1466.76	2	0.0024	1.6	425	436	Pp3c22_16460V3.1,Pp3c22_16460V3.2	2	481
Tryp	PTA79_Tris_Tryp	PTA79_Tris_Tryp_2013-05-19_velos_3471 (PTA79_Tris_Tryp_F004005)	Pp3c22_16460V3.2	3_4_5_6 3.4.13.9 - Xaa-Pro dipeptidase / X-Pro dipeptidase (1 of 1)	0.992	2.83e-05	53132.4	1	1	1	27814: Scan 44465 [C:\MASCOT_DATA_REP\Max Power\PTA79\2013-05-19_velos_3471.raw]	NFFVEPALEVFR	R	H	0.997	68.1	44.8	53.4		1466.76	2	0.0024	1.6	425	436	Pp3c22_16460V3.1,Pp3c22_16460V3.2	2	478
Tryp	PTA55_RL_MG132_Tris_Tryp	PTA55_RL_MG132_Tris_Tryp_2013-02-15_velos_2513 (PTA55_RL_MG132_Tris_Tryp_F004016)	Pp3c22_16460V3.1	3.4.13.9 - Xaa-Pro dipeptidase / X-Pro dipeptidase (1 of 1)	0.969	2.48e-05	53551.8	1	1	1	31132: Scan 44464 [C:\MASCOT_DATA_REP\Max Power\PTA55\2013-02-15_velos_2513.raw]	NFFVEPALEVFR	R	H	0.987	50.8	44.8	38.3		1466.76	2	0.0018	1.2	425	436	Pp3c22_16460V3.1,Pp3c22_16460V3.2	2	481
Tryp	PTA55_RL_MG132_Tris_Tryp	PTA55_RL_MG132_Tris_Tryp_2013-02-15_velos_2513 (PTA55_RL_MG132_Tris_Tryp_F004016)	Pp3c22_16460V3.2	3_4_5_6 3.4.13.9 - Xaa-Pro dipeptidase / X-Pro dipeptidase (1 of 1)	0.969	2.48e-05	53132.4	1	1	1	31132: Scan 44464 [C:\MASCOT_DATA_REP\Max Power\PTA55\2013-02-15_velos_2513.raw]	NFFVEPALEVFR	R	H	0.987	50.8	44.8	38.3		1466.76	2	0.0018	1.2	425	436	Pp3c22_16460V3.1,Pp3c22_16460V3.2	2	478
Tryp	PTA75_SDS_Tryp	PTA75_SDS_Tryp__2013-04-02_velos_2978 (PTA75_SDS_Tryp_F004009)	Pp3c1_8060V3.2	PTHR15351:SF3 - PROTEIN ERL-1 (1 of 2)	0.982	3.36e-05	39716.8	1	1	1	20851: Scan 37913 [C:\MASCOT_DATA_REP\Max Power\PTA75\2013-04-02_velos_2978.raw]	QQEIENEIFLAR	R	E	0.993	57.4	44.6	46.7	Gln->pyro-Glu (-17)	1471.73	2	-5.4e-05	-0.036	270	281	Pp3c1_8060V3.2,Pp3c1_8060V3.1	2	353
Tryp	PTA75_SDS_Tryp	PTA75_SDS_Tryp__2013-04-02_velos_2978 (PTA75_SDS_Tryp_F004009)	Pp3c1_8060V3.1	PTHR15351:SF3 - PROTEIN ERL-1 (1 of 2)	0.982	3.36e-05	37239	1	1	1	20851: Scan 37913 [C:\MASCOT_DATA_REP\Max Power\PTA75\2013-04-02_velos_2978.raw]	QQEIENEIFLAR	R	E	0.993	57.4	44.6	46.7	Gln->pyro-Glu (-17)	1471.73	2	-5.4e-05	-0.036	244	255	Pp3c1_8060V3.2,Pp3c1_8060V3.1	2	327
Tryp	PTA79_SDS_Tryp	PTA79_SDS_Tryp_2013-05-19_velos_3477 (PTA79_SDS_Tryp_F004003)	Pp3c1_8060V3.2	PTHR15351:SF3 - PROTEIN ERL-1 (1 of 2)	0.994	3.87e-05	39716.8	1	1	1	22770: Scan 38360 [C:\MASCOT_DATA_REP\Max Power\PTA79\2013-05-19_velos_3477.raw]	QQEIENEIFLAR	R	E	0.997	59.9	44.6	47.9	Gln->pyro-Glu (-17)	1471.73	2	0.0027	1.8	270	281	Pp3c1_8060V3.2	1	353
Tryp	PTA75_SDS_Tryp	PTA75_SDS_Tryp__2013-04-02_velos_2978 (PTA75_SDS_Tryp_F004009)	Pp3c20_22930V3.1	2 no annotation	0.996	3.36e-05	15675.5	1	1	1	20019: Scan 36540 [C:\MASCOT_DATA_REP\Max Power\PTA75\2013-04-02_velos_2978.raw]	GSLMPGWDILLDPQKVMKR	M	S	0.997	60.5	45.5	59.9	Acetyl (+42), Oxidation (+16), C13_D2_dimethyl_K (+34), Oxidation (+16), C13_D2_dimethyl_K (+34)	2325.28	3	-0.0025	-1.1	2	20	Pp3c20_22930V3.1	1	138
Tryp	PTA79_Tx_Tryp	PTA79_Tx_Tryp_2013-05-19_velos_3474 (PTA79_Tx_Tryp_F004007)	Pp3c9_12870V3.1	2 1.3.5.2 - Dihydroorotate dehydrogenase (quinone) / DHODH (1 of 2)	1	3.11e-05	50123.1	1	1	1	2775: Scan 11059 [C:\MASCOT_DATA_REP\Max Power\PTA79\2013-05-19_velos_3474.raw]	STASPIQTPSESGGR	Y	I	0.997	79.2	44.7	65	Hybrid_Methyl_Nterm (+31)	1504.75	2	0.00023	0.15	37	51	Pp3c9_12870V3.1	1	473
Tryp	PTA79_SDS_Tryp	PTA79_SDS_Tryp_2013-05-19_velos_3477 (PTA79_SDS_Tryp_F004003)	Pp3c9_12870V3.1	2 1.3.5.2 - Dihydroorotate dehydrogenase (quinone) / DHODH (1 of 2)	0.994	3.87e-05	50123.1	1	1	1	1916: Scan 10405 [C:\MASCOT_DATA_REP\Max Power\PTA79\2013-05-19_velos_3477.raw]	STASPIQTPSESGGR	Y	I	0.997	71.9	44.7	56.5	Hybrid_Methyl_Nterm (+31)	1504.75	2	-0.00061	-0.41	37	51	Pp3c9_12870V3.1	1	473
Tryp	PTA55_RL_MG132_Tx_Tryp	PTA55_RL_MG132_Tx_Tryp_2013-02-15_velos_2511 (PTA55_RL_MG132_Tx_Tryp_F004019)	Pp3c9_12870V3.1	2 1.3.5.2 - Dihydroorotate dehydrogenase (quinone) / DHODH (1 of 2)	0.993	6.48e-05	50123.1	1	1	1	1592: Scan 11010 [C:\MASCOT_DATA_REP\Max Power\PTA55\2013-02-15_velos_2511.raw]	STASPIQTPSESGGR	Y	I	0.997	85.5	44.7	66.1	Hybrid_Methyl_Nterm (+31)	1504.75	2	-0.00077	-0.51	37	51	Pp3c9_12870V3.1	1	473
Chymo	PTA79_SDS_Chymo	PTA79_SDS_Chymo_2013-05-19_velos_3478 (PTA79_SDS_Chymo_F004006)	Pp3c7_13580V3.1	PF06522 - NADH-ubiquinone reductase complex 1 MLRQ subunit (B12D) (1 of 5)	0.994	3.01e-05	29894.5	1	1	1	1371: Scan 8823 [C:\MASCOT_DATA_REP\Max Power\PTA79\2013-05-19_velos_3478.raw]	LKENADTTKMSSAEAAHL	Y	G	0.997	57.8	46.3	57.8	C13_dimethyl_Nterm (+34), C13_D2_dimethyl_K (+34), C13_D2_dimethyl_K (+34), Oxidation (+16)	2034.11	4	-0.0012	-0.61	92	109	Pp3c7_13580V3.1,Pp3c7_13580V3.2	2	274
Chymo	PTA79_SDS_Chymo	PTA79_SDS_Chymo_2013-05-19_velos_3478 (PTA79_SDS_Chymo_F004006)	Pp3c7_13580V3.2	PF06522 - NADH-ubiquinone reductase complex 1 MLRQ subunit (B12D) (1 of 5)	0.994	3.01e-05	24930.2	1	1	1	1371: Scan 8823 [C:\MASCOT_DATA_REP\Max Power\PTA79\2013-05-19_velos_3478.raw]	LKENADTTKMSSAEAAHL	Y	G	0.997	57.8	46.3	57.8	C13_dimethyl_Nterm (+34), C13_D2_dimethyl_K (+34), C13_D2_dimethyl_K (+34), Oxidation (+16)	2034.11	4	-0.0012	-0.61	46	63	Pp3c7_13580V3.1,Pp3c7_13580V3.2	2	228
Tryp	PTA75_SDS_Tryp	PTA75_SDS_Tryp__2013-04-02_velos_2978 (PTA75_SDS_Tryp_F004009)	Pp3c14_5290V3.1	2 K12734 - peptidyl-prolyl cis-trans isomerase-like 3 [EC:5.2.1.8] (PPIL3) (1 of 1)	0.993	3.36e-05	17379.2	1	1	1	5944: Scan 17326 [C:\MASCOT_DATA_REP\Max Power\PTA75\2013-04-02_velos_2978.raw]	NIKGFMIQGGDPTGTGR	R	G	0.997	60.5	45.5	50.7	C13_D2_dimethyl_K (+34), Oxidation (+16)	1797.92	3	-0.0013	-0.7	45	61	Pp3c14_5290V3.1	1	161
Tryp	PTA75_SDS_Tryp	PTA75_SDS_Tryp__2013-04-02_velos_2978 (PTA75_SDS_Tryp_F004009)	Pp3c7_7460V3.1	2 K11843 - ubiquitin carboxyl-terminal hydrolase 14 [EC:3.4.19.12] (USP14, UBP6) (1 of 1)	0.993	3.36e-05	54534.1	1	1	1	2038: Scan 11123 [C:\MASCOT_DATA_REP\Max Power\PTA75\2013-04-02_velos_2978.raw]	VKSLETSTLSER	G	K	0.997	50.7	42.1	37	C13_dimethyl_Nterm (+34), C13_D2_dimethyl_K (+34)	1416.84	3	-0.0019	-1.3	380	391	Pp3c7_7460V3.1	1	493
Tryp	PTA55_RL_MG132_Tris_Tryp	PTA55_RL_MG132_Tris_Tryp_2013-02-15_velos_2513 (PTA55_RL_MG132_Tris_Tryp_F004016)	Pp3c4_4370V3.1	2 1.1.1.103 - L-threonine 3-dehydrogenase / TDH (1 of 1)	0.993	2.48e-05	35550.2	1	1	1	4872: Scan 11456 [C:\MASCOT_DATA_REP\Max Power\PTA55\2013-02-15_velos_2513.raw]	NLTHAMSIESLKGNER	R	A	0.997	59.4	45.6	58.6	Oxidation (+16), C13_D2_dimethyl_K (+34)	1848.96	4	0.00099	0.54	229	244	Pp3c4_4370V3.1,Pp3c4_4370V3.3,Pp3c4_4370V3.5	3	329
Tryp	PTA55_RL_MG132_Tris_Tryp	PTA55_RL_MG132_Tris_Tryp_2013-02-15_velos_2513 (PTA55_RL_MG132_Tris_Tryp_F004016)	Pp3c4_4370V3.3	4 1.1.1.103 - L-threonine 3-dehydrogenase / TDH (1 of 1)	0.993	2.48e-05	30785.4	1	1	1	4872: Scan 11456 [C:\MASCOT_DATA_REP\Max Power\PTA55\2013-02-15_velos_2513.raw]	NLTHAMSIESLKGNER	R	A	0.997	59.4	45.6	58.6	Oxidation (+16), C13_D2_dimethyl_K (+34)	1848.96	4	0.00099	0.54	184	199	Pp3c4_4370V3.1,Pp3c4_4370V3.3,Pp3c4_4370V3.5	3	284
Tryp	PTA55_RL_MG132_Tris_Tryp	PTA55_RL_MG132_Tris_Tryp_2013-02-15_velos_2513 (PTA55_RL_MG132_Tris_Tryp_F004016)	Pp3c4_4370V3.5	6_7 1.1.1.103 - L-threonine 3-dehydrogenase / TDH (1 of 1)	0.993	2.48e-05	24346	1	1	1	4872: Scan 11456 [C:\MASCOT_DATA_REP\Max Power\PTA55\2013-02-15_velos_2513.raw]	NLTHAMSIESLKGNER	R	A	0.997	59.4	45.6	58.6	Oxidation (+16), C13_D2_dimethyl_K (+34)	1848.96	4	0.00099	0.54	124	139	Pp3c4_4370V3.1,Pp3c4_4370V3.3,Pp3c4_4370V3.5	3	224
Tryp	PTA75_SDS_Tryp	PTA75_SDS_Tryp__2013-04-02_velos_2978 (PTA75_SDS_Tryp_F004009)	Pp3c15_21620V3.1	2 K13176 - THO complex subunit 7 (THOC7) (1 of 1)	0.993	3.36e-05	25583.8	1	1	1	11584: Scan 24874 [C:\MASCOT_DATA_REP\Max Power\PTA75\2013-04-02_velos_2978.raw]	AAHYAISPAEDDAVIR	M	Q	0.997	91.3	44.8	72.4	Acetyl (+42)	1739.85	2	0.00073	0.42	2	17	Pp3c15_21620V3.1	1	225
Tryp	PTA75_SDS_Tryp	PTA75_SDS_Tryp__2013-04-02_velos_2978 (PTA75_SDS_Tryp_F004009)	Pp3c26_8300V3.1	2 K13525 - transitional endoplasmic reticulum ATPase (VCP, CDC48) (1 of 5)	1	0.000101	90149.8	3	3	3	13888: Scan 27939 [C:\MASCOT_DATA_REP\Max Power\PTA75\2013-04-02_velos_2978.raw]	DFSTAILER	K	K	0.997	67.9	42.9	17.2	C13_dimethyl_Nterm (+34)	1084.6	2	-0.00082	-0.76	20	28	Pp3c26_8300V3.1	1	814
Tryp	PTA75_SDS_Tryp	PTA75_SDS_Tryp__2013-04-02_velos_2978 (PTA75_SDS_Tryp_F004009)	Pp3c26_8300V3.1	2 K13525 - transitional endoplasmic reticulum ATPase (VCP, CDC48) (1 of 5)	1	0.000101	90149.8	3	3	3	5942: Scan 17324 [C:\MASCOT_DATA_REP\Max Power\PTA75\2013-04-02_velos_2978.raw]	ATPAAGPAGKSSDPKPKKDFSTAILER	M	K	0.997	58.1	42.7	57.7	Acetyl (+42), C13_D2_dimethyl_K (+34), C13_D2_dimethyl_K (+34), C13_D2_dimethyl_K (+34), C13_D2_dimethyl_K (+34)	2917.71	4	-0.0056	-1.9	2	28	Pp3c26_8300V3.1	1	814
Tryp	PTA75_SDS_Tryp	PTA75_SDS_Tryp__2013-04-02_velos_2978 (PTA75_SDS_Tryp_F004009)	Pp3c26_8300V3.1	2 K13525 - transitional endoplasmic reticulum ATPase (VCP, CDC48) (1 of 5)	1	0.000101	90149.8	3	3	3	7427: Scan 19379 [C:\MASCOT_DATA_REP\Max Power\PTA75\2013-04-02_velos_2978.raw]	ALGISNPSALR	T	E	0.986	46.8	40.6	25.7	C13_dimethyl_Nterm (+34)	1131.68	2	-0.00062	-0.55	463	473	Pp3c26_8300V3.1	1	814
Tryp	PTA79_Tris_Tryp	PTA79_Tris_Tryp_2013-05-19_velos_3471 (PTA79_Tris_Tryp_F004005)	Pp3c26_8300V3.1	2 K13525 - transitional endoplasmic reticulum ATPase (VCP, CDC48) (1 of 5)	0.992	2.83e-05	90149.8	1	1	1	7430: Scan 17337 [C:\MASCOT_DATA_REP\Max Power\PTA79\2013-05-19_velos_3471.raw]	ATPAAGPAGKSSDPKPKKDFSTAILER	M	K	0.997	43.9	42.6	42.4	Acetyl (+42), C13_D2_dimethyl_K (+34), C13_D2_dimethyl_K (+34), C13_D2_dimethyl_K (+34), C13_D2_dimethyl_K (+34)	2917.72	4	-0.0024	-0.84	2	28	Pp3c26_8300V3.1	1	814
Tryp	PTA57_D2_Tryp	PTA57_D2_Tryp_2013-01-08_velos_2108 (PTA57_D2_Tryp_F004118)	Pp3c3_6980V3.1	2 K13525 - transitional endoplasmic reticulum ATPase (VCP, CDC48) (1 of 5)	0.997	5.08e-05	90415.1	1	1	1	19450: Scan 47970 [C:\MASCOT_DATA_REP\Max Power\PTA57\2013-01-08_velos_2108.raw]	QSAPCVLFFDELDSIANQR	R	G	0.997	108	44.4	102	Gln->pyro-Glu (-17), Carbamidomethyl (+57)	2192.02	2	-0.0047	-2.2	578	596	Pp3c3_6980V3.1,Pp3c3_6980V3.3,Pp3c4_26860V3.1,Pp3c26_8300V3.1	4	816
Tryp	PTA57_D2_Tryp	PTA57_D2_Tryp_2013-01-08_velos_2108 (PTA57_D2_Tryp_F004118)	Pp3c3_6980V3.3	K13525 - transitional endoplasmic reticulum ATPase (VCP, CDC48) (1 of 5)	0.997	5.08e-05	92214.3	1	1	1	19450: Scan 47970 [C:\MASCOT_DATA_REP\Max Power\PTA57\2013-01-08_velos_2108.raw]	QSAPCVLFFDELDSIANQR	R	G	0.997	108	44.4	102	Gln->pyro-Glu (-17), Carbamidomethyl (+57)	2192.02	2	-0.0047	-2.2	592	610	Pp3c3_6980V3.1,Pp3c3_6980V3.3,Pp3c4_26860V3.1,Pp3c26_8300V3.1	4	830
Tryp	PTA57_D2_Tryp	PTA57_D2_Tryp_2013-01-08_velos_2108 (PTA57_D2_Tryp_F004118)	Pp3c4_26860V3.1	2 K13525 - transitional endoplasmic reticulum ATPase (VCP, CDC48) (1 of 5)	0.997	5.08e-05	90339.9	1	1	1	19450: Scan 47970 [C:\MASCOT_DATA_REP\Max Power\PTA57\2013-01-08_velos_2108.raw]	QSAPCVLFFDELDSIANQR	R	G	0.997	108	44.4	102	Gln->pyro-Glu (-17), Carbamidomethyl (+57)	2192.02	2	-0.0047	-2.2	578	596	Pp3c3_6980V3.1,Pp3c3_6980V3.3,Pp3c4_26860V3.1,Pp3c26_8300V3.1	4	817
Tryp	PTA57_D2_Tryp	PTA57_D2_Tryp_2013-01-08_velos_2108 (PTA57_D2_Tryp_F004118)	Pp3c26_8300V3.1	2 K13525 - transitional endoplasmic reticulum ATPase (VCP, CDC48) (1 of 5)	0.997	5.08e-05	90149.8	1	1	1	19450: Scan 47970 [C:\MASCOT_DATA_REP\Max Power\PTA57\2013-01-08_velos_2108.raw]	QSAPCVLFFDELDSIANQR	R	G	0.997	108	44.4	102	Gln->pyro-Glu (-17), Carbamidomethyl (+57)	2192.02	2	-0.0047	-2.2	576	594	Pp3c3_6980V3.1,Pp3c3_6980V3.3,Pp3c4_26860V3.1,Pp3c26_8300V3.1	4	814
Tryp	PTA46_DMSO_ Tris_HCD_Tryp	PTA46_DMSO_ Tris_Tryp_Tryp_2012-09-26_velos_0818 (PTA46_DMSO_ Tris_HCD_Tryp_F004116)	Pp3c26_8300V3.1	2 K13525 - transitional endoplasmic reticulum ATPase (VCP, CDC48) (1 of 5)	0.996	0	90149.8	0	0	0	15231: Scan 21374 [C:\MASCOT_DATA_REP\Max Power\PTA46\2012-09-26_velos_0818.raw]	QSAPCVLFFDELDSIANQR	R	G	0.997	72.1	44.6	61.7	Gln->pyro-Glu (-17), Carbamidomethyl (+57)	2192.02	2	-0.0013	-0.61	576	594	Pp3c26_8300V3.1	1	814
Tryp	PTA46_EPO_ Tris_HCD_Tryp	PTA46_EPO_ Tris_Tryp_2012-09-26_velos_0820 (PTA46_EPO_ Tris_HCD_Tryp_F004117)	Pp3c26_8300V3.1	2 K13525 - transitional endoplasmic reticulum ATPase (VCP, CDC48) (1 of 5)	0.996	6.67e-05	90149.8	1	1	1	2040: Scan 5662 [C:\MASCOT_DATA_REP\Max Power\PTA46\2012-09-26_velos_0820.raw]	ATPAAGPAGKSSDPKPKKDFSTAILER	M	K	0.997	45.1	43.4	43.8	Acetyl (+42), D2_dimethyl_K (+32), D2_dimethyl_K (+32), D2_dimethyl_K (+32), D2_dimethyl_K (+32)	2909.68	4	-0.0073	-2.5	2	28	Pp3c26_8300V3.1	1	814
Tryp	PTA55_RL_MG132_Tris_Tryp	PTA55_RL_MG132_Tris_Tryp_2013-02-15_velos_2513 (PTA55_RL_MG132_Tris_Tryp_F004016)	Pp3c26_8300V3.1	2 K13525 - transitional endoplasmic reticulum ATPase (VCP, CDC48) (1 of 5)	0.993	2.48e-05	90149.8	1	1	1	14660: Scan 23660 [C:\MASCOT_DATA_REP\Max Power\PTA55\2013-02-15_velos_2513.raw]	EDEERLDEVGYDDVGGVR	R	K	0.997	48.3	41.8	0		2050.91	3	-0.0005	-0.24	201	218	Pp3c26_8300V3.1	1	814
Tryp	PTA55_RL_MG132_Tris_Tryp	PTA55_RL_MG132_Tris_Tryp_2013-02-15_velos_2513 (PTA55_RL_MG132_Tris_Tryp_F004016)	Pp3c26_8300V3.1	2 K13525 - transitional endoplasmic reticulum ATPase (VCP, CDC48) (1 of 5)	0.993	2.48e-05	90149.8	1	1	1	14623: Scan 23614 [C:\MASCOT_DATA_REP\Max Power\PTA55\2013-02-15_velos_2513.raw]	EDEERLDEVGYDDVGGVR	R	K	0.997	80.5	41.9	0		2050.91	3	0.0019	0.94	201	218	Pp3c26_8300V3.1	1	814
Tryp	PTA55_RL_MG132_Tris_Tryp	PTA55_RL_MG132_Tris_Tryp_2013-02-15_velos_2513 (PTA55_RL_MG132_Tris_Tryp_F004016)	Pp3c26_8300V3.1	2 K13525 - transitional endoplasmic reticulum ATPase (VCP, CDC48) (1 of 5)	0.993	2.48e-05	90149.8	1	1	1	24836: Scan 36605 [C:\MASCOT_DATA_REP\Max Power\PTA55\2013-02-15_velos_2513.raw]	ETVVEVPNTTWEDIGGLENVKR	R	E	0.997	71.4	46.7	60.7	C13_D2_dimethyl_K (+34)	2518.3	3	-0.014	-5.6	474	495	Pp3c26_8300V3.1	1	814
Tryp	PTA55_RL_MG132_Tris_Tryp	PTA55_RL_MG132_Tris_Tryp_2013-02-15_velos_2513 (PTA55_RL_MG132_Tris_Tryp_F004016)	Pp3c26_8300V3.1	2 K13525 - transitional endoplasmic reticulum ATPase (VCP, CDC48) (1 of 5)	0.993	2.48e-05	90149.8	1	1	1	20161: Scan 30655 [C:\MASCOT_DATA_REP\Max Power\PTA55\2013-02-15_velos_2513.raw]	DFSTAILER	K	K	0.997	68.9	43	17.5	C13_dimethyl_Nterm (+34)	1084.6	2	0.0016	1.5	20	28	Pp3c26_8300V3.1	1	814
Tryp	PTA55_RL_MG132_Tris_Tryp	PTA55_RL_MG132_Tris_Tryp_2013-02-15_velos_2513 (PTA55_RL_MG132_Tris_Tryp_F004016)	Pp3c26_8300V3.1	2 K13525 - transitional endoplasmic reticulum ATPase (VCP, CDC48) (1 of 5)	0.993	2.48e-05	90149.8	1	1	1	29360: Scan 42275 [C:\MASCOT_DATA_REP\Max Power\PTA55\2013-02-15_velos_2513.raw]	NAPSIIFIDEIDSIAPKR	K	E	0.997	90.3	44.5	79.6	C13_D2_dimethyl_K (+34)	2032.14	3	0.0022	1.1	304	321	Pp3c26_8300V3.1	1	814
Tryp	PTA55_RL_MG132_Tris_Tryp	PTA55_RL_MG132_Tris_Tryp_2013-02-15_velos_2513 (PTA55_RL_MG132_Tris_Tryp_F004016)	Pp3c26_8300V3.1	2 K13525 - transitional endoplasmic reticulum ATPase (VCP, CDC48) (1 of 5)	0.993	2.48e-05	90149.8	1	1	1	14628: Scan 23620 [C:\MASCOT_DATA_REP\Max Power\PTA55\2013-02-15_velos_2513.raw]	EDEERLDEVGYDDVGGVR	R	K	0.997	75.7	41.6	0		2050.91	3	-0.003	-1.4	201	218	Pp3c26_8300V3.1	1	814
Tryp	PTA55_RL_MG132_Tris_Tryp	PTA55_RL_MG132_Tris_Tryp_2013-02-15_velos_2513 (PTA55_RL_MG132_Tris_Tryp_F004016)	Pp3c26_8300V3.1	2 K13525 - transitional endoplasmic reticulum ATPase (VCP, CDC48) (1 of 5)	0.993	2.48e-05	90149.8	1	1	1	2137: Scan 8017 [C:\MASCOT_DATA_REP\Max Power\PTA55\2013-02-15_velos_2513.raw]	LAGESESNLR	K	K	0.985	46.7	43.5	28.5		1074.53	2	-0.00096	-0.89	286	295	Pp3c26_8300V3.1	1	814
Tryp	PTA55_RL_MG132_Tris_Tryp	PTA55_RL_MG132_Tris_Tryp_2013-02-15_velos_2513 (PTA55_RL_MG132_Tris_Tryp_F004016)	Pp3c26_8300V3.1	2 K13525 - transitional endoplasmic reticulum ATPase (VCP, CDC48) (1 of 5)	0.993	2.48e-05	90149.8	1	1	1	29365: Scan 42282 [C:\MASCOT_DATA_REP\Max Power\PTA55\2013-02-15_velos_2513.raw]	NAPSIIFIDEIDSIAPKR	K	E	0.997	107	44.6	103	C13_D2_dimethyl_K (+34)	2032.14	3	0.00052	0.26	304	321	Pp3c26_8300V3.1	1	814
Tryp	PTA55_RL_MG132_Tris_Tryp	PTA55_RL_MG132_Tris_Tryp_2013-02-15_velos_2513 (PTA55_RL_MG132_Tris_Tryp_F004016)	Pp3c26_8300V3.1	2 K13525 - transitional endoplasmic reticulum ATPase (VCP, CDC48) (1 of 5)	0.993	2.48e-05	90149.8	1	1	1	10652: Scan 18680 [C:\MASCOT_DATA_REP\Max Power\PTA55\2013-02-15_velos_2513.raw]	ATPAAGPAGKSSDPKPKKDFSTAILER	M	K	0.997	55.4	42.6	53	Acetyl (+42), C13_D2_dimethyl_K (+34), C13_D2_dimethyl_K (+34), C13_D2_dimethyl_K (+34), C13_D2_dimethyl_K (+34)	2917.72	4	-0.0026	-0.88	2	28	Pp3c26_8300V3.1	1	814
Tryp	PTA55_RL_MG132_Tris_Tryp	PTA55_RL_MG132_Tris_Tryp_2013-02-15_velos_2513 (PTA55_RL_MG132_Tris_Tryp_F004016)	Pp3c26_8300V3.1	2 K13525 - transitional endoplasmic reticulum ATPase (VCP, CDC48) (1 of 5)	0.993	2.48e-05	90149.8	1	1	1	24868: Scan 36645 [C:\MASCOT_DATA_REP\Max Power\PTA55\2013-02-15_velos_2513.raw]	ETVVEVPNTTWEDIGGLENVKR	R	E	0.997	119	46.7	111	C13_D2_dimethyl_K (+34)	2518.3	3	-0.0098	-3.9	474	495	Pp3c26_8300V3.1	1	814
Tryp	PTA55_RL_MG132_Tris_Tryp	PTA55_RL_MG132_Tris_Tryp_2013-02-15_velos_2513 (PTA55_RL_MG132_Tris_Tryp_F004016)	Pp3c26_8300V3.1	2 K13525 - transitional endoplasmic reticulum ATPase (VCP, CDC48) (1 of 5)	0.993	2.48e-05	90149.8	1	1	1	17820: Scan 27679 [C:\MASCOT_DATA_REP\Max Power\PTA55\2013-02-15_velos_2513.raw]	EIDIGVPDEVGR	R	L	0.997	77.1	44.1	45.3		1297.65	2	0.00074	0.57	374	385	Pp3c26_8300V3.1	1	814
Tryp	PTA79_SDS_Tryp	PTA79_SDS_Tryp_2013-05-19_velos_3477 (PTA79_SDS_Tryp_F004003)	Pp3c26_8300V3.1	2 K13525 - transitional endoplasmic reticulum ATPase (VCP, CDC48) (1 of 5)	0.994	3.87e-05	90149.8	1	1	1	9102: Scan 19664 [C:\MASCOT_DATA_REP\Max Power\PTA79\2013-05-19_velos_3477.raw]	LDEVGYDDVGGVR	R	K	0.997	65.5	43.1	0		1392.65	2	-0.00036	-0.26	206	218	Pp3c26_8300V3.1	1	814
Tryp	PTA79_SDS_Tryp	PTA79_SDS_Tryp_2013-05-19_velos_3477 (PTA79_SDS_Tryp_F004003)	Pp3c26_8300V3.1	2 K13525 - transitional endoplasmic reticulum ATPase (VCP, CDC48) (1 of 5)	0.994	3.87e-05	90149.8	1	1	1	6805: Scan 16746 [C:\MASCOT_DATA_REP\Max Power\PTA79\2013-05-19_velos_3477.raw]	ATPAAGPAGKSSDPKPKKDFSTAILER	M	K	0.997	47.5	42.5	47	Acetyl (+42), C13_D2_dimethyl_K (+34), C13_D2_dimethyl_K (+34), C13_D2_dimethyl_K (+34), C13_D2_dimethyl_K (+34)	2917.72	4	-0.00084	-0.29	2	28	Pp3c26_8300V3.1	1	814
Tryp	PTA79_Tx_Tryp	PTA79_Tx_Tryp_2013-05-19_velos_3474 (PTA79_Tx_Tryp_F004007)	Pp3c8_3330V3.1	2 K13418 - somatic embryogenesis receptor kinase 1 [EC:2.7.10.1 2.7.11.1] (SERK1) (1 of 5)	0.992	3.11e-05	69235.9	1	1	1	7277: Scan 16897 [C:\MASCOT_DATA_REP\Max Power\PTA79\2013-05-19_velos_3474.raw]	NAEGDALNTLR	S	Q	0.997	64.8	44	48.2	C13_dimethyl_Nterm (+34)	1206.64	2	0.0015	1.2	24	34	Pp3c8_3330V3.1	1	630
Tryp	PTA79_Tris_Tryp	PTA79_Tris_Tryp_2013-05-19_velos_3471 (PTA79_Tris_Tryp_F004005)	Pp3c8_3330V3.1	2 K13418 - somatic embryogenesis receptor kinase 1 [EC:2.7.10.1 2.7.11.1] (SERK1) (1 of 5)	0.992	2.83e-05	69235.9	1	1	1	7204: Scan 17036 [C:\MASCOT_DATA_REP\Max Power\PTA79\2013-05-19_velos_3471.raw]	NAEGDALNTLR	S	Q	0.997	73.4	44.1	57	C13_dimethyl_Nterm (+34)	1206.64	2	0.0017	1.4	24	34	Pp3c8_3330V3.1	1	630
Tryp	PTA79_SDS_Tryp	PTA79_SDS_Tryp_2013-05-19_velos_3477 (PTA79_SDS_Tryp_F004003)	Pp3c8_3330V3.1	2 K13418 - somatic embryogenesis receptor kinase 1 [EC:2.7.10.1 2.7.11.1] (SERK1) (1 of 5)	0.994	3.87e-05	69235.9	1	1	1	6549: Scan 16408 [C:\MASCOT_DATA_REP\Max Power\PTA79\2013-05-19_velos_3477.raw]	NAEGDALNTLR	S	Q	0.997	93.5	43.8	76.2	C13_dimethyl_Nterm (+34)	1206.64	2	-0.0064	-5.3	24	34	Pp3c8_3330V3.1	1	630
Tryp	PTA55_RL_MG132_Tris_Tryp	PTA55_RL_MG132_Tris_Tryp_2013-02-15_velos_2513 (PTA55_RL_MG132_Tris_Tryp_F004016)	Pp3c8_3330V3.1	2 K13418 - somatic embryogenesis receptor kinase 1 [EC:2.7.10.1 2.7.11.1] (SERK1) (1 of 5)	0.993	4.96e-05	69235.9	1	2	2	16144: Scan 25521 [C:\MASCOT_DATA_REP\Max Power\PTA55\2013-02-15_velos_2513.raw]	NAEGDALNTLR	S	Q	0.997	67	44.1	38.2	Asn_deam_Asp (+1), C13_dimethyl_Nterm (+34)	1207.63	2	0.0023	1.9	24	34	Pp3c8_3330V3.1	1	630
Tryp	PTA55_RL_MG132_Tris_Tryp	PTA55_RL_MG132_Tris_Tryp_2013-02-15_velos_2513 (PTA55_RL_MG132_Tris_Tryp_F004016)	Pp3c8_3330V3.1	2 K13418 - somatic embryogenesis receptor kinase 1 [EC:2.7.10.1 2.7.11.1] (SERK1) (1 of 5)	0.993	4.96e-05	69235.9	1	2	2	10365: Scan 18324 [C:\MASCOT_DATA_REP\Max Power\PTA55\2013-02-15_velos_2513.raw]	NAEGDALNTLR	S	Q	0.997	88.7	43.8	68.7	C13_dimethyl_Nterm (+34)	1206.64	2	0.00066	0.55	24	34	Pp3c8_3330V3.1	1	630
GluC	PTA55_RL_MG132_Tris_GluC	PTA55_RL_MG132_Tris_GluC_2013-02-15_velos_2517 (PTA55_RL_MG132_Tris_GluC_F004017)	Pp3c11_23810V3.1	2 PF07223 - Protein of unknown function (DUF1421) (DUF1421) (1 of 4)	0.994	2.71e-05	59162.5	1	1	1	2464: Scan 8736 [C:\MASCOT_DATA_REP\Max Power\PTA55\2013-02-15_velos_2517.raw]	QQNHQQQQQQQFDSRSEE	E	G	0.997	59.9	39.6	59.5	Gln->pyro-Glu (-17)	2254.96	3	-0.0024	-1.1	46	63	Pp3c11_23810V3.1	1	551
Tryp	PTA79_SDS_Tryp	PTA79_SDS_Tryp_2013-05-19_velos_3477 (PTA79_SDS_Tryp_F004003)	Pp3c11_23810V3.1	2 PF07223 - Protein of unknown function (DUF1421) (DUF1421) (1 of 4)	0.994	3.87e-05	59162.5	1	1	1	17506: Scan 30687 [C:\MASCOT_DATA_REP\Max Power\PTA79\2013-05-19_velos_3477.raw]	QHLPVPSFVESSPPR	R	Q	0.997	90.2	45.1	76.1	Gln->pyro-Glu (-17)	1658.84	2	0.0023	1.4	119	133	Pp3c11_23810V3.1	1	551
GluC	PTA55_RL_MG132_Tx_GluC	PTA55_RL_MG132_Tx_GluC_2013-02-15_velos_2515.raw.-1 (PTA55_RL_MG132_Tx_GluC_F004018)	Pp3c11_23810V3.1	2 PF07223 - Protein of unknown function (DUF1421) (DUF1421) (1 of 4)	0.994	3.59e-05	59162.5	1	1	1	1647: Scan 8433 [C:\MASCOT_DATA_REP\Max Power\PTA55\2013-02-15_velos_2515.raw]	QQNHQQQQQQQFDSRSEE	E	G	0.997	57.8	39.3	57.6	Gln->pyro-Glu (-17)	2254.95	3	-0.006	-2.7	46	63	Pp3c11_23810V3.1	1	551
Tryp	PTA79_Tx_Tryp	PTA79_Tx_Tryp_2013-05-19_velos_3474 (PTA79_Tx_Tryp_F004007)	Pp3c4_10140V3.1	3 K15283 - solute carrier family 35, member E1 (SLC35E1) (1 of 7)	0.992	3.11e-05	45033.2	1	1	1	9530: Scan 19775 [C:\MASCOT_DATA_REP\Max Power\PTA79\2013-05-19_velos_3474.raw]	AGDASSSDAYPEGTPKVGDVEVPKPAMR	Q	R	0.997	51.6	47.2	51.2	C13_dimethyl_Nterm (+34), C13_D2_dimethyl_K (+34), C13_D2_dimethyl_K (+34), Oxidation (+16)	2948.54	4	0.0089	3	97	124	Pp3c4_10140V3.1,Pp3c4_10140V3.2	2	421
Tryp	PTA79_Tx_Tryp	PTA79_Tx_Tryp_2013-05-19_velos_3474 (PTA79_Tx_Tryp_F004007)	Pp3c4_10140V3.2	K15283 - solute carrier family 35, member E1 (SLC35E1) (1 of 7)	0.992	3.11e-05	42621.7	1	1	1	9530: Scan 19775 [C:\MASCOT_DATA_REP\Max Power\PTA79\2013-05-19_velos_3474.raw]	AGDASSSDAYPEGTPKVGDVEVPKPAMR	Q	R	0.997	51.6	47.2	51.2	C13_dimethyl_Nterm (+34), C13_D2_dimethyl_K (+34), C13_D2_dimethyl_K (+34), Oxidation (+16)	2948.54	4	0.0089	3	97	124	Pp3c4_10140V3.1,Pp3c4_10140V3.2	2	401
Tryp	PTA55_RL_MG132_Tris_Tryp	PTA55_RL_MG132_Tris_Tryp_2013-02-15_velos_2513 (PTA55_RL_MG132_Tris_Tryp_F004016)	Pp3c19_19090V3.1	2 PTHR11353:SF11 - CHAPERONIN 60 SUBUNIT ALPHA 1, CHLOROPLASTIC (1 of 3)	0.993	2.48e-05	66715.2	1	1	1	7978: Scan 15335 [C:\MASCOT_DATA_REP\Max Power\PTA55\2013-02-15_velos_2513.raw]	TNDSAGDGTTTACVLAR	K	E	0.997	157	42.3	143	Carbamidomethyl (+57)	1708.77	2	-0.0021	-1.2	166	182	Pp3c19_19090V3.1	1	630
Tryp	PTA55_RL_MG132_Tris_Tryp	PTA55_RL_MG132_Tris_Tryp_2013-02-15_velos_2513 (PTA55_RL_MG132_Tris_Tryp_F004016)	Pp3c19_19090V3.1	2 PTHR11353:SF11 - CHAPERONIN 60 SUBUNIT ALPHA 1, CHLOROPLASTIC (1 of 3)	0.993	2.48e-05	66715.2	1	1	1	8541: Scan 16033 [C:\MASCOT_DATA_REP\Max Power\PTA55\2013-02-15_velos_2513.raw]	AAKEILFDQESR	S	S	0.997	86.6	43.4	74.5	C13_dimethyl_Nterm (+34), C13_D2_dimethyl_K (+34)	1473.84	3	-0.0041	-2.8	88	99	Pp3c19_19090V3.1	1	630
Tryp	PTA55_RL_MG132_Tris_Tryp	PTA55_RL_MG132_Tris_Tryp_2013-02-15_velos_2513 (PTA55_RL_MG132_Tris_Tryp_F004016)	Pp3c10_11840V3.1	2 no annotation	1	4.96e-05	29995.9	2	2	2	27781: Scan 40300 [C:\MASCOT_DATA_REP\Max Power\PTA55\2013-02-15_velos_2513.raw]	IGWDPEGILGAPVPHHIAR	N	R	0.997	70	46	65.2	Acetyl (+42)	2076.09	3	0.0028	1.4	60	78	Pp3c10_11840V3.1	1	268
Tryp	PTA55_RL_MG132_Tris_Tryp	PTA55_RL_MG132_Tris_Tryp_2013-02-15_velos_2513 (PTA55_RL_MG132_Tris_Tryp_F004016)	Pp3c10_11840V3.1	2 no annotation	1	4.96e-05	29995.9	2	2	2	2064: Scan 7928 [C:\MASCOT_DATA_REP\Max Power\PTA55\2013-02-15_velos_2513.raw]	VAEDAEYKEKVER	K	Q	0.997	48.3	43.3	33.5	C13_dimethyl_Nterm (+34), C13_D2_dimethyl_K (+34), C13_D2_dimethyl_K (+34)	1666.96	4	-0.00067	-0.4	85	97	Pp3c10_11840V3.1	1	268
Chymo	PTA79_P_Tris_Chymo	PTA79_P_Tris_Chymo_2013-04-26_velos_3249 (PTA79_P_Tris_Chymo_F004004)	Pp3c18_11500V3.1	3 K16292 - KDEL-tailed cysteine endopeptidase [EC:3.4.22.-] (CEP, CYSEP) (1 of 2)	0.994	3.85e-05	49991.6	1	1	1	18545: Scan 35872 [C:\MASCOT_DATA_REP\Max Power\PTA79\2013-04-26_velos_3249.raw]	EDVPENDEEALKKAVAGQPVSVAIEAGGRDF	Y	Q	0.997	49.2	44.4	49.2	C13_D2_dimethyl_K (+34), C13_D2_dimethyl_K (+34)	3307.72	4	0.00033	0.099	242	272	Pp3c18_11500V3.1,Pp3c18_11500V3.2	2	455
Chymo	PTA79_P_Tris_Chymo	PTA79_P_Tris_Chymo_2013-04-26_velos_3249 (PTA79_P_Tris_Chymo_F004004)	Pp3c18_11500V3.1	3 K16292 - KDEL-tailed cysteine endopeptidase [EC:3.4.22.-] (CEP, CYSEP) (1 of 2)	0.994	3.85e-05	49991.6	1	1	1	16725: Scan 33517 [C:\MASCOT_DATA_REP\Max Power\PTA79\2013-04-26_velos_3249.raw]	HQFGLCGINIEPSY	N	A	0.997	76	47.1	64	C13_dimethyl_Nterm (+34), Carbamidomethyl (+57)	1667.82	2	-0.0018	-1.1	333	346	Pp3c18_11500V3.1,Pp3c18_11500V3.2	2	455
Chymo	PTA79_P_Tris_Chymo	PTA79_P_Tris_Chymo_2013-04-26_velos_3249 (PTA79_P_Tris_Chymo_F004004)	Pp3c18_11500V3.2	K16292 - KDEL-tailed cysteine endopeptidase [EC:3.4.22.-] (CEP, CYSEP) (1 of 2)	0.994	3.85e-05	47000.1	1	1	1	16725: Scan 33517 [C:\MASCOT_DATA_REP\Max Power\PTA79\2013-04-26_velos_3249.raw]	HQFGLCGINIEPSY	N	A	0.997	76	47.1	64	C13_dimethyl_Nterm (+34), Carbamidomethyl (+57)	1667.82	2	-0.0018	-1.1	302	315	Pp3c18_11500V3.1,Pp3c18_11500V3.2	2	424
Chymo	PTA79_P_Tris_Chymo	PTA79_P_Tris_Chymo_2013-04-26_velos_3249 (PTA79_P_Tris_Chymo_F004004)	Pp3c18_11500V3.2	K16292 - KDEL-tailed cysteine endopeptidase [EC:3.4.22.-] (CEP, CYSEP) (1 of 2)	0.994	3.85e-05	47000.1	1	1	1	18545: Scan 35872 [C:\MASCOT_DATA_REP\Max Power\PTA79\2013-04-26_velos_3249.raw]	EDVPENDEEALKKAVAGQPVSVAIEAGGRDF	Y	Q	0.997	49.2	44.4	49.2	C13_D2_dimethyl_K (+34), C13_D2_dimethyl_K (+34)	3307.72	4	0.00033	0.099	211	241	Pp3c18_11500V3.1,Pp3c18_11500V3.2	2	424
Tryp	PTA79_P_Tris_Tryp	PTA79_P_Tris_Tryp_2013-04-26_velos_3248 (PTA79_P_Tris_Tryp_F004002)	Pp3c21_12340V3.1	2_3 3.4.22.14 - Actinidain / Actinidin (1 of 5)	0.995	0.000124	50605.8	1	1	1	257: Scan 13716 [C:\MASCOT_DATA_REP\Max Power\PTA79\2013-04-26_velos_3248.raw]	EAPESVDWR	S	K	0.997	53.4	43.1	24.8	C13_dimethyl_Nterm (+34)	1121.56	2	4e-05	0.036	136	144	Pp3c21_12340V3.1,Pp3c18_11500V3.2,Pp3c18_11500V3.1	3	462
Tryp	PTA79_P_Tris_Tryp	PTA79_P_Tris_Tryp_2013-04-26_velos_3248 (PTA79_P_Tris_Tryp_F004002)	Pp3c18_11500V3.2	K16292 - KDEL-tailed cysteine endopeptidase [EC:3.4.22.-] (CEP, CYSEP) (1 of 2)	0.995	0.000124	47000.1	1	1	1	257: Scan 13716 [C:\MASCOT_DATA_REP\Max Power\PTA79\2013-04-26_velos_3248.raw]	EAPESVDWR	S	K	0.997	53.4	43.1	24.8	C13_dimethyl_Nterm (+34)	1121.56	2	4e-05	0.036	98	106	Pp3c21_12340V3.1,Pp3c18_11500V3.2,Pp3c18_11500V3.1	3	424
Tryp	PTA79_P_Tris_Tryp	PTA79_P_Tris_Tryp_2013-04-26_velos_3248 (PTA79_P_Tris_Tryp_F004002)	Pp3c18_11500V3.1	3 K16292 - KDEL-tailed cysteine endopeptidase [EC:3.4.22.-] (CEP, CYSEP) (1 of 2)	0.995	0.000124	49991.6	1	1	1	257: Scan 13716 [C:\MASCOT_DATA_REP\Max Power\PTA79\2013-04-26_velos_3248.raw]	EAPESVDWR	S	K	0.997	53.4	43.1	24.8	C13_dimethyl_Nterm (+34)	1121.56	2	4e-05	0.036	129	137	Pp3c21_12340V3.1,Pp3c18_11500V3.2,Pp3c18_11500V3.1	3	455
Tryp	PTA79_Tx_Tryp	PTA79_Tx_Tryp_2013-05-19_velos_3474 (PTA79_Tx_Tryp_F004007)	Pp3c21_12340V3.1	2_3 3.4.22.14 - Actinidain / Actinidin (1 of 5)	1	6.21e-05	50605.8	2	2	2	6907: Scan 16437 [C:\MASCOT_DATA_REP\Max Power\PTA79\2013-05-19_velos_3474.raw]	EAPESVDWR	S	K	0.99	51	43.4	22.6	C13_dimethyl_Nterm (+34)	1121.55	2	-0.0026	-2.3	136	144	Pp3c21_12340V3.1,Pp3c18_11500V3.2,Pp3c18_11500V3.1	3	462
Tryp	PTA79_Tx_Tryp	PTA79_Tx_Tryp_2013-05-19_velos_3474 (PTA79_Tx_Tryp_F004007)	Pp3c21_12340V3.1	2_3 3.4.22.14 - Actinidain / Actinidin (1 of 5)	1	6.21e-05	50605.8	2	2	2	19936: Scan 33410 [C:\MASCOT_DATA_REP\Max Power\PTA79\2013-05-19_velos_3474.raw]	GYEDVPENDEEALKKAVAGQPVSVAIEAGGR	D	D	0.997	71.3	47.2	71.3	C13_dimethyl_Nterm (+34), C13_D2_dimethyl_K (+34), C13_D2_dimethyl_K (+34)	3299.77	4	-0.0073	-2.2	247	277	Pp3c21_12340V3.1,Pp3c18_11500V3.2,Pp3c18_11500V3.1	3	462
Tryp	PTA79_Tx_Tryp	PTA79_Tx_Tryp_2013-05-19_velos_3474 (PTA79_Tx_Tryp_F004007)	Pp3c18_11500V3.2	K16292 - KDEL-tailed cysteine endopeptidase [EC:3.4.22.-] (CEP, CYSEP) (1 of 2)	1	6.21e-05	47000.1	2	2	2	19936: Scan 33410 [C:\MASCOT_DATA_REP\Max Power\PTA79\2013-05-19_velos_3474.raw]	GYEDVPENDEEALKKAVAGQPVSVAIEAGGR	D	D	0.997	71.3	47.2	71.3	C13_dimethyl_Nterm (+34), C13_D2_dimethyl_K (+34), C13_D2_dimethyl_K (+34)	3299.77	4	-0.0073	-2.2	209	239	Pp3c21_12340V3.1,Pp3c18_11500V3.2,Pp3c18_11500V3.1	3	424
Tryp	PTA79_Tx_Tryp	PTA79_Tx_Tryp_2013-05-19_velos_3474 (PTA79_Tx_Tryp_F004007)	Pp3c18_11500V3.2	K16292 - KDEL-tailed cysteine endopeptidase [EC:3.4.22.-] (CEP, CYSEP) (1 of 2)	1	6.21e-05	47000.1	2	2	2	6907: Scan 16437 [C:\MASCOT_DATA_REP\Max Power\PTA79\2013-05-19_velos_3474.raw]	EAPESVDWR	S	K	0.99	51	43.4	22.6	C13_dimethyl_Nterm (+34)	1121.55	2	-0.0026	-2.3	98	106	Pp3c21_12340V3.1,Pp3c18_11500V3.2,Pp3c18_11500V3.1	3	424
Tryp	PTA79_Tx_Tryp	PTA79_Tx_Tryp_2013-05-19_velos_3474 (PTA79_Tx_Tryp_F004007)	Pp3c18_11500V3.1	3 K16292 - KDEL-tailed cysteine endopeptidase [EC:3.4.22.-] (CEP, CYSEP) (1 of 2)	1	6.21e-05	49991.6	2	2	2	19936: Scan 33410 [C:\MASCOT_DATA_REP\Max Power\PTA79\2013-05-19_velos_3474.raw]	GYEDVPENDEEALKKAVAGQPVSVAIEAGGR	D	D	0.997	71.3	47.2	71.3	C13_dimethyl_Nterm (+34), C13_D2_dimethyl_K (+34), C13_D2_dimethyl_K (+34)	3299.77	4	-0.0073	-2.2	240	270	Pp3c21_12340V3.1,Pp3c18_11500V3.2,Pp3c18_11500V3.1	3	455
Tryp	PTA79_Tx_Tryp	PTA79_Tx_Tryp_2013-05-19_velos_3474 (PTA79_Tx_Tryp_F004007)	Pp3c18_11500V3.1	3 K16292 - KDEL-tailed cysteine endopeptidase [EC:3.4.22.-] (CEP, CYSEP) (1 of 2)	1	6.21e-05	49991.6	2	2	2	6907: Scan 16437 [C:\MASCOT_DATA_REP\Max Power\PTA79\2013-05-19_velos_3474.raw]	EAPESVDWR	S	K	0.99	51	43.4	22.6	C13_dimethyl_Nterm (+34)	1121.55	2	-0.0026	-2.3	129	137	Pp3c21_12340V3.1,Pp3c18_11500V3.2,Pp3c18_11500V3.1	3	455
Tryp	PTA55_RL_MG132_Tris_Tryp	PTA55_RL_MG132_Tris_Tryp_2013-02-15_velos_2513 (PTA55_RL_MG132_Tris_Tryp_F004016)	Pp3c21_12340V3.1	2_3 3.4.22.14 - Actinidain / Actinidin (1 of 5)	1	4.96e-05	50605.8	2	2	2	9994: Scan 17854 [C:\MASCOT_DATA_REP\Max Power\PTA55\2013-02-15_velos_2513.raw]	EAPESVDWR	S	K	0.994	51.6	43.1	25.7	C13_dimethyl_Nterm (+34)	1121.56	2	-2e-05	-0.018	136	144	Pp3c21_12340V3.1,Pp3c18_11500V3.1,Pp3c18_11500V3.2	3	462
Tryp	PTA55_RL_MG132_Tris_Tryp	PTA55_RL_MG132_Tris_Tryp_2013-02-15_velos_2513 (PTA55_RL_MG132_Tris_Tryp_F004016)	Pp3c21_12340V3.1	2_3 3.4.22.14 - Actinidain / Actinidin (1 of 5)	1	4.96e-05	50605.8	2	2	2	13754: Scan 22533 [C:\MASCOT_DATA_REP\Max Power\PTA55\2013-02-15_velos_2513.raw]	YADSEAPESVDWR	R	K	0.996	56.4	42.8	46.4	C13_dimethyl_Nterm (+34)	1557.72	2	0.0011	0.72	132	144	Pp3c21_12340V3.1,Pp3c18_11500V3.1,Pp3c18_11500V3.2	3	462
Tryp	PTA55_RL_MG132_Tris_Tryp	PTA55_RL_MG132_Tris_Tryp_2013-02-15_velos_2513 (PTA55_RL_MG132_Tris_Tryp_F004016)	Pp3c18_11500V3.1	3 K16292 - KDEL-tailed cysteine endopeptidase [EC:3.4.22.-] (CEP, CYSEP) (1 of 2)	1	4.96e-05	49991.6	2	2	2	9994: Scan 17854 [C:\MASCOT_DATA_REP\Max Power\PTA55\2013-02-15_velos_2513.raw]	EAPESVDWR	S	K	0.994	51.6	43.1	25.7	C13_dimethyl_Nterm (+34)	1121.56	2	-2e-05	-0.018	129	137	Pp3c21_12340V3.1,Pp3c18_11500V3.1,Pp3c18_11500V3.2	3	455
Tryp	PTA55_RL_MG132_Tris_Tryp	PTA55_RL_MG132_Tris_Tryp_2013-02-15_velos_2513 (PTA55_RL_MG132_Tris_Tryp_F004016)	Pp3c18_11500V3.1	3 K16292 - KDEL-tailed cysteine endopeptidase [EC:3.4.22.-] (CEP, CYSEP) (1 of 2)	1	4.96e-05	49991.6	2	2	2	13754: Scan 22533 [C:\MASCOT_DATA_REP\Max Power\PTA55\2013-02-15_velos_2513.raw]	YADSEAPESVDWR	R	K	0.996	56.4	42.8	46.4	C13_dimethyl_Nterm (+34)	1557.72	2	0.0011	0.72	125	137	Pp3c21_12340V3.1,Pp3c18_11500V3.1,Pp3c18_11500V3.2	3	455
Tryp	PTA55_RL_MG132_Tris_Tryp	PTA55_RL_MG132_Tris_Tryp_2013-02-15_velos_2513 (PTA55_RL_MG132_Tris_Tryp_F004016)	Pp3c18_11500V3.2	K16292 - KDEL-tailed cysteine endopeptidase [EC:3.4.22.-] (CEP, CYSEP) (1 of 2)	1	4.96e-05	47000.1	2	2	2	13754: Scan 22533 [C:\MASCOT_DATA_REP\Max Power\PTA55\2013-02-15_velos_2513.raw]	YADSEAPESVDWR	R	K	0.996	56.4	42.8	46.4	C13_dimethyl_Nterm (+34)	1557.72	2	0.0011	0.72	94	106	Pp3c21_12340V3.1,Pp3c18_11500V3.1,Pp3c18_11500V3.2	3	424
Tryp	PTA55_RL_MG132_Tris_Tryp	PTA55_RL_MG132_Tris_Tryp_2013-02-15_velos_2513 (PTA55_RL_MG132_Tris_Tryp_F004016)	Pp3c18_11500V3.2	K16292 - KDEL-tailed cysteine endopeptidase [EC:3.4.22.-] (CEP, CYSEP) (1 of 2)	1	4.96e-05	47000.1	2	2	2	9994: Scan 17854 [C:\MASCOT_DATA_REP\Max Power\PTA55\2013-02-15_velos_2513.raw]	EAPESVDWR	S	K	0.994	51.6	43.1	25.7	C13_dimethyl_Nterm (+34)	1121.56	2	-2e-05	-0.018	98	106	Pp3c21_12340V3.1,Pp3c18_11500V3.1,Pp3c18_11500V3.2	3	424
Chymo	PTA79_Tris_Chymo	PTA79_Tris_Chymo_2013-05-19_velos_3472 (PTA79_Tris_Chymo_F004008)	Pp3c18_11500V3.2	K16292 - KDEL-tailed cysteine endopeptidase [EC:3.4.22.-] (CEP, CYSEP) (1 of 2)	1	2.56e-05	47000.1	1	1	1	25698: Scan 41114 [C:\MASCOT_DATA_REP\Max Power\PTA79\2013-05-19_velos_3472.raw]	EDVPENDEEALKKAVAGQPVSVAIEAGGRDF	Y	Q	0.997	49.4	44.4	49.2	C13_D2_dimethyl_K (+34), C13_D2_dimethyl_K (+34)	3307.72	4	-0.0012	-0.36	211	241	Pp3c18_11500V3.2,Pp3c18_11500V3.1	2	424
Chymo	PTA79_Tris_Chymo	PTA79_Tris_Chymo_2013-05-19_velos_3472 (PTA79_Tris_Chymo_F004008)	Pp3c18_11500V3.2	K16292 - KDEL-tailed cysteine endopeptidase [EC:3.4.22.-] (CEP, CYSEP) (1 of 2)	1	2.56e-05	47000.1	1	1	1	23233: Scan 37871 [C:\MASCOT_DATA_REP\Max Power\PTA79\2013-05-19_velos_3472.raw]	HQFGLCGINIEPSY	N	A	0.997	58.9	47.1	51.6	C13_dimethyl_Nterm (+34), Carbamidomethyl (+57)	1667.82	2	-0.0018	-1.1	302	315	Pp3c18_11500V3.2,Pp3c18_11500V3.1	2	424
Chymo	PTA79_Tris_Chymo	PTA79_Tris_Chymo_2013-05-19_velos_3472 (PTA79_Tris_Chymo_F004008)	Pp3c18_11500V3.1	3 K16292 - KDEL-tailed cysteine endopeptidase [EC:3.4.22.-] (CEP, CYSEP) (1 of 2)	1	2.56e-05	49991.6	1	1	1	23233: Scan 37871 [C:\MASCOT_DATA_REP\Max Power\PTA79\2013-05-19_velos_3472.raw]	HQFGLCGINIEPSY	N	A	0.997	58.9	47.1	51.6	C13_dimethyl_Nterm (+34), Carbamidomethyl (+57)	1667.82	2	-0.0018	-1.1	333	346	Pp3c18_11500V3.2,Pp3c18_11500V3.1	2	455
Chymo	PTA79_Tris_Chymo	PTA79_Tris_Chymo_2013-05-19_velos_3472 (PTA79_Tris_Chymo_F004008)	Pp3c18_11500V3.1	3 K16292 - KDEL-tailed cysteine endopeptidase [EC:3.4.22.-] (CEP, CYSEP) (1 of 2)	1	2.56e-05	49991.6	1	1	1	25698: Scan 41114 [C:\MASCOT_DATA_REP\Max Power\PTA79\2013-05-19_velos_3472.raw]	EDVPENDEEALKKAVAGQPVSVAIEAGGRDF	Y	Q	0.997	49.4	44.4	49.2	C13_D2_dimethyl_K (+34), C13_D2_dimethyl_K (+34)	3307.72	4	-0.0012	-0.36	242	272	Pp3c18_11500V3.2,Pp3c18_11500V3.1	2	455
Tryp	PTA55_RL_MG132_Tx_Tryp	PTA55_RL_MG132_Tx_Tryp_2013-02-15_velos_2511 (PTA55_RL_MG132_Tx_Tryp_F004019)	Pp3c18_11500V3.1	3 K16292 - KDEL-tailed cysteine endopeptidase [EC:3.4.22.-] (CEP, CYSEP) (1 of 2)	1	0.00013	49991.6	2	2	2	3925: Scan 16634 [C:\MASCOT_DATA_REP\Max Power\PTA55\2013-02-15_velos_2511.raw]	ADSEAPESVDWR	Y	K	0.997	73.5	43.1	59.2	C13_dimethyl_Nterm (+34)	1394.66	2	0.0026	1.9	126	137	Pp3c18_11500V3.1	1	455
Tryp	PTA55_RL_MG132_Tx_Tryp	PTA55_RL_MG132_Tx_Tryp_2013-02-15_velos_2511 (PTA55_RL_MG132_Tx_Tryp_F004019)	Pp3c18_11500V3.1	3 K16292 - KDEL-tailed cysteine endopeptidase [EC:3.4.22.-] (CEP, CYSEP) (1 of 2)	1	0.00013	49991.6	2	2	2	3436: Scan 15530 [C:\MASCOT_DATA_REP\Max Power\PTA55\2013-02-15_velos_2511.raw]	EAPESVDWR	S	K	0.997	57.3	43.1	31.2	C13_dimethyl_Nterm (+34)	1121.56	2	0.0002	0.18	129	137	Pp3c18_11500V3.1	1	455
Tryp	PTA79_Tris_Tryp	PTA79_Tris_Tryp_2013-05-19_velos_3471 (PTA79_Tris_Tryp_F004005)	Pp3c18_11500V3.2	K16292 - KDEL-tailed cysteine endopeptidase [EC:3.4.22.-] (CEP, CYSEP) (1 of 2)	1	0.000113	47000.1	3	3	4	16025: Scan 28841 [C:\MASCOT_DATA_REP\Max Power\PTA79\2013-05-19_velos_3471.raw]	VPENDEEALKKAVAGQPVSVAIEAGGR	D	D	0.997	51.5	44.3	48.2	C13_dimethyl_Nterm (+34), C13_D2_dimethyl_K (+34), C13_D2_dimethyl_K (+34)	2835.62	4	0.0049	1.7	213	239	Pp3c18_11500V3.2,Pp3c18_11500V3.1	2	424
Tryp	PTA79_Tris_Tryp	PTA79_Tris_Tryp_2013-05-19_velos_3471 (PTA79_Tris_Tryp_F004005)	Pp3c18_11500V3.2	K16292 - KDEL-tailed cysteine endopeptidase [EC:3.4.22.-] (CEP, CYSEP) (1 of 2)	1	0.000113	47000.1	3	3	4	7978: Scan 18057 [C:\MASCOT_DATA_REP\Max Power\PTA79\2013-05-19_velos_3471.raw]	ADSEAPESVDWR	Y	K	0.992	46	43	30.3	C13_dimethyl_Nterm (+34)	1394.65	2	0.0013	0.93	95	106	Pp3c18_11500V3.2,Pp3c18_11500V3.1	2	424
Tryp	PTA79_Tris_Tryp	PTA79_Tris_Tryp_2013-05-19_velos_3471 (PTA79_Tris_Tryp_F004005)	Pp3c18_11500V3.2	K16292 - KDEL-tailed cysteine endopeptidase [EC:3.4.22.-] (CEP, CYSEP) (1 of 2)	1	0.000113	47000.1	3	3	4	7950: Scan 18022 [C:\MASCOT_DATA_REP\Max Power\PTA79\2013-05-19_velos_3471.raw]	ADSEAPESVDWR	Y	K	0.997	56.8	43	33.9	C13_dimethyl_Nterm (+34)	1394.65	2	0.0012	0.89	95	106	Pp3c18_11500V3.2,Pp3c18_11500V3.1	2	424
[truncated: 60,616 more rows]

## Sheet: table S3
Overview on identified N-terminal peptides
No_of_Exp: number of of experiments in which the N-terminus was found; Prc_of_Exp: percentage of experiments in which the N-terminus was found; Start_Index: position number of the identified N-terminus in the corresponding protein model; Longest_Pep/SI: longest peptide sequence (C-terminal direction) identified for the N-terminus; Prc_of_Prot_length: Start index expressed as percentage of the pro…
[truncated: 29,623 more rows]

## Sheet: table S4
Comparison of identified N-terminal positions with predicted transit peptide cleavage sites. Predictions were performed with TargetP2.0 (https://services.healthtech.dtu.dk/services/TargetP-2.0/)
[truncated: 1,978 more rows]

[truncated: 2 more sheets: table S5, table S6]
